# Supplementary material for: Mutational signature distribution varies with DNA replication timing and strand asymmetry
Source: Genome Biol. 2018 Sep 10;19:129. doi: 10.1186/s13059-018-1509-y (PMC6130095; doi:10.1186/s13059-018-1509-y)
Supplement: Supplementary file 4 — Table S3. Values of data points. (XLSX 12 kb) [file 13059_2018_1509_MOESM4_ESM.xlsx]

## Sheet: Sheet1
Table S3: Values of data points in Fig. 2 and Additional file 2: Fig. S7
Signature	asymm_qValue	asymm_medianDifference	asymm_medianLog2Ratio	asymm_percentagePositiveSamples	RT_qValue	RT_medianSlope	RT_medianLog2FC	RT_percentagePositiveSamples
1	0.000120897	19.2577	0.05271	53.9167	6.42674e-121	59.443	0.699721	72.9843
2	1.45771e-36	47.7683	0.476222	67.9437	1.0182e-26	15.412	0.82312	65.2003
3	5.08421e-23	56.467	0.21064	61.8232	1.16968e-29	37.5976	0.473668	63.5903
4	0.0945241	16.636	0.20019	52.4944	1.81559e-67	61.9621	1.74729	74.1788
5	0.321425	-23.1266	-0.00656811	48.6101	0.00197052	-13.1644	-0.417439	45.1107
6	0.129895	-23.5133	0.0345144	47.4932	4.4805e-21	26.2536	1.46435	64.9123
7	2.53434e-23	45.7817	0.0736675	64.5559	6.52392e-21	12.2737	0.859239	63.6816
8	0.0328845	13.4973	0.0406347	52.3217	4.93754e-135	89.0403	1.70044	75.6367
9	1.47601e-13	44.3103	0.242949	59.0034	5.16651e-23	22.6081	0.807137	62.2169
10	3.71658e-06	-28.4344	-0.352009	42.0824	5.22831e-06	5.10422	0.544126	57.7558
12	0.0154233	24.7747	0.103498	53.9377	4.79972e-23	25.1191	1.01309	66.0843
13	2.32339e-98	60.1581	0.719407	77.5606	4.35991e-19	11.6211	0.408673	61.7251
14	9.63979e-23	-69.4251	-0.575139	34.2602	7.79161e-09	13.2259	1.10415	59.9319
15	0.280113	13.7172	0.148168	51.5583	5.01167e-30	26.8727	1.13842	65.1515
16	5.86933e-10	51.0022	0.215572	57.9874	1.92333e-05	-11.8842	-0.447237	44.2857
17	1.89063e-58	176.332	0.413316	81.7906	2.18386e-79	171.23	2.8248	87.0821
18	7.56729e-11	25.2815	0.173494	58.1409	5.15382e-56	27.4678	1.26592	69.5758
19	0.142591	-19.47	0.0713799	47.3451	0.109122	3.95457	0.437424	53.0457
20	0.771312	12.8004	0.0688787	50.6897	0.00780897	8.19391	0.614021	56.1404
21	5.90289e-10	37.2896	0.492206	60.8899	0.442708	0.828533	0.0860205	51.4286
22	0.298674	7.74177	0.0969974	52.0261	3.74189e-18	14.0062	0.965894	65.924
23	0.0328845	19.6984	0.049774	54.3175	0.119358	3.37759	0.295894	53.0935
25	6.41606e-06	41.376	0.0781377	57.3544	0.109122	3.49026	0.311011	53.0691
26	0.281285	18.2059	0.24779	52.518	0.532614	-1.10472	-0.1332	48.3871
28	0.00117142	20.2299	0.247826	55.9466	1.02221e-15	13.3094	1.1822	64.19
N1	5.59886e-24	30.5451	0.535768	64.0835	0.00234576	3.99229	0.292305	54.3201
N2	0.000667608	18.7685	0.324488	57.1429	0.119358	2.6644	0.242648	53.28
N3	5.60803e-15	35.305	0.314911	59.9019	1.11305e-08	7.99521	0.575986	57.2956
N4	3.39925e-07	60.1099	0.518589	58.011	9.86312e-20	24.8299	2	66.7105
