# Supplementary material for: Mutational signature distribution varies with DNA replication timing and strand asymmetry
Source: Genome Biol. 2018 Sep 10;19:129. doi: 10.1186/s13059-018-1509-y (PMC6130095; doi:10.1186/s13059-018-1509-y)
Supplement: Supplementary file 5 — Table S4. List of all samples. (XLSX 1426 kb) [file 13059_2018_1509_MOESM5_ESM.xlsx]

## Sheet: List1
Table S4: List of all samples (rows) and their: sample name (accession code), cancer type, tissue, and matching and inverse exposures to the strand-specific mutational signatures.
sampleName	cancerType	iCancerType	Tissue	matching_Signature1	matching_Signature2	matching_Signature3	matching_Signature4	matching_Signature5	matching_Signature6	matching_Signature7	matching_Signature8	matching_Signature9	matching_Signature10	matching_Signature12	matching_Signature13	matching_Signature14	matching_Signature15	matching_Signature16	matching_Signature17	matching_Signature18	matching_Signature19	matching_Signature20	matching_Signature21	matching_Signature22	matching_Signature23	matching_Signature25	matching_Signature26	matching_Signature28	matching_SignatureN1	matching_SignatureN2	matching_SignatureN3	matching_SignatureN4	inverse_Signature1	inverse_Signature2	inverse_Signature3	inverse_Signature4	inverse_Signature5	inverse_Signature6	inverse_Signature7	inverse_Signature8	inverse_Signature9	inverse_Signature10	inverse_Signature12	inverse_Signature13	inverse_Signature14	inverse_Signature15	inverse_Signature16	inverse_Signature17	inverse_Signature18
400220	Alexandrov_Ding_AML	1	blood_myeloid	260.472	0	0	0	0	0	0	46.685	0	0	0	0	0	68.8124	0	0	0	0	0	0	0	0	0	0	0	0	0	0	0	31.5426	0	0	0	0	56.884	0	14.5316	0	0	0	0	0	36.1401	0	0	37.1706
426980	Alexandrov_Ding_AML	1	blood_myeloid	518.416	0	0	0	0	0	0	0	0	0	54.3942	0	0	0	0	0	0	119.693	0	0	8.554	0	40.2482	0	0	0	0	6.55518	0	467.591	0	0	0	0	0	0	0	0	0	0	22.7491	0	0	0	0	0
452198	Alexandrov_Ding_AML	1	blood_myeloid	73.3831	0	0	0	0	0	0	13.644	0	0	0	0	0	0	0	0	0	0	0	13.3027	0	9.95564	0	0	0	0	0	0	0	1.90627	0	0	0	0	0	0	26.7075	0	25.8876	0	0	0	37.3066	0	0	0
573988	Alexandrov_Ding_AML	1	blood_myeloid	116.852	7.99123	0	0	0	0	22.3803	8.12252	0	0	0	0	0	0	0	0	0	14.8552	0	0	0	0	0	0	0	0	0	0	0	60.7202	0	0	0	0	0	2.47592	0	0	0	21.9377	0	29.9197	25.5601	0	0	0
758168	Alexandrov_Ding_AML	1	blood_myeloid	81.5796	0	49.6914	0	0	61.1632	0	60.7908	0	15.8493	0	0	0	22.7148	0	0	0	0	0	0	0	0	0	0	20.5991	0	0	25.2417	0	51.3471	0	0	0	0	0	0	0.405123	16.0654	74.215	0	0	0	34.256	0	0	0
804168	Alexandrov_Ding_AML	1	blood_myeloid	195.901	0	52.6227	63.5399	0	0	0	0	0	0	0	0	0	0	0	0	0	9.82303	30.2774	0	0	0	0	0	0	0	11.7475	0	0	340.117	0	0	0	0	98.1472	0	0	0	0	81.8748	0	0	0	0	0	0
869586	Alexandrov_Ding_AML	1	blood_myeloid	964.909	93.8871	0	0	0	136.985	0	0	0	0	0	0	0	143.648	0	0	0	0	0	0	0	0	0	0	0	0	0	0	0	651.74	0	0	0	0	224.426	0	0	0	0	0	0	0	92.3546	0	0	0
LU-A08-43	Alexandrov_Imielinski_Lung_Adeno	2	lung_adenocarcinoma	0	116.636	766.979	89.131	396.645	0	231.363	1457.21	141.464	0	0	497.866	62.8717	0	0	150.507	0	0	0	92.2115	0	80.7502	0	0	0	0	0	0	0	0	70.7098	844.926	243.051	0	0	112.423	946.989	0	0	0	283.3	188.449	0	272.628	21.7768	0
LUAD-2GUGK	Alexandrov_Imielinski_Lung_Adeno	2	lung_adenocarcinoma	0	365.383	616.575	7519.76	0	0	0	3053.87	0	0	0	540.26	495.633	0	673.782	0	1018.2	0	289.957	0	0	0	0	0	0	463.129	0	0	0	0	213.556	0	6765.48	0	0	0	3041.96	0	0	0	390.863	51.8663	0	626.267	0	684.858
LUAD-5V8LT	Alexandrov_Imielinski_Lung_Adeno	2	lung_adenocarcinoma	0	0	0	75544	0	0	0	22402.3	0	0	0	0	0	0	0	0	10118.9	0	2585.36	0	0	0	0	0	0	3666.24	0	0	0	0	0	0	63388.1	0	0	0	24649.2	0	0	0	0	0	0	0	0	9100.53
LUAD-AEIUF	Alexandrov_Imielinski_Lung_Adeno	2	lung_adenocarcinoma	0	202.916	190.164	4274.57	945.176	0	268.942	1935.37	446.22	0	620.427	113.788	0	0	78.4449	0	999.028	0	138.507	0	0	0	557.368	0	0	392.963	0	0	0	0	0	0	3235.57	780.209	0	54.5917	1654	205.895	0	324.269	170.549	0	0	183.225	0	265.129
LUAD-D02326	Alexandrov_Imielinski_Lung_Adeno	2	lung_adenocarcinoma	871.36	96.2711	0	0	43.6519	0	0	348.398	85.6994	0	0	0	0	0	0	0	110.627	0	0	45.1774	0	0	0	0	0	90.2668	249.427	72.867	0	1032.15	65.3884	0	0	0	0	0	201.255	0	0	0	0	0	102.482	54.2611	0	100.626
LUAD-E00934	Alexandrov_Imielinski_Lung_Adeno	2	lung_adenocarcinoma	0	0	4087.11	20914.2	0	0	0	9868.23	0	0	0	1221.42	0	0	0	0	5442.39	0	923.397	0	0	0	0	0	0	1501.95	0	0	0	0	0	3520.25	16679.6	0	0	0	9589.33	0	0	0	819.968	0	0	0	0	4996.67
LUAD-E01014	Alexandrov_Imielinski_Lung_Adeno	2	lung_adenocarcinoma	1233.8	603.724	884.975	1529.96	0	0	113.178	968.575	794.396	0	26.4636	309.065	0	0	216.331	0	38.8609	0	0	0	0	0	80.4941	295.628	0	0	121.994	0	125.352	869.697	312.134	850.486	1066.02	0	0	81.6634	924.359	438.418	0	229.746	403.58	374.043	0	105.431	0	121.783
LUAD-E01278	Alexandrov_Imielinski_Lung_Adeno	2	lung_adenocarcinoma	0	0	412.33	9421.48	0	0	0	3117.05	0	0	0	1177	0	0	0	0	1469.63	0	428.348	0	0	0	0	0	0	842.037	0	0	0	0	0	0	7153.9	0	0	0	3034.21	0	0	0	938.877	0	0	0	0	1461.67
LUAD-E01317	Alexandrov_Imielinski_Lung_Adeno	2	lung_adenocarcinoma	232.305	915.742	453.035	4395.09	0	0	0	1725.2	544.334	0	176.31	1094.41	19.0169	0	0	1002.31	1331.28	0	0	0	0	0	0	0	0	454.525	0	0	0	6.61647	609.989	0	3026.96	0	0	112.84	2404.06	634.011	0	234.402	842.584	454.57	0	0	633.554	1824.79
LUAD-FH5PJ	Alexandrov_Imielinski_Lung_Adeno	2	lung_adenocarcinoma	0	0	0	5601.47	0	0	257.743	2543.77	0	0	0	271.249	0	0	1376.02	0	1014.42	301.563	193.997	0	0	0	0	0	0	432.607	0	0	0	0	0	0	4588.21	0	0	93.0651	2994.24	0	0	218.433	269.512	270.289	0	1030.78	0	1198.28
LUAD-QY22Z	Alexandrov_Imielinski_Lung_Adeno	2	lung_adenocarcinoma	0	514.54	275.601	5921.77	0	0	195.598	1558.56	292.552	0	0	461.197	0	0	1733.82	1289.85	560.402	0	0	0	0	0	841.243	0	576.394	399.745	0	0	678.948	0	315.676	0	4575.5	0	0	75.2465	1840.3	681.015	0	0	438.639	0	0	2096.91	884.715	390.428
LUAD-S00488	Alexandrov_Imielinski_Lung_Adeno	2	lung_adenocarcinoma	0	440.404	0	15271.2	0	0	0	4640.42	753.913	0	0	458.639	0	0	1829.49	1092.28	1546.54	0	1316.32	0	0	0	0	0	518.583	787.186	0	0	0	0	267.77	0	11393.5	0	0	0	5579.25	661.739	0	0	453.383	0	0	1395.31	335.157	1484.08
LUAD-S01302	Alexandrov_Imielinski_Lung_Adeno	2	lung_adenocarcinoma	0	0	1652.09	26753.2	0	0	874.36	9714.19	0	0	99.9506	1362.52	0	0	1956.33	0	3428.76	0	1228.68	0	0	0	0	0	0	871.666	0	0	0	0	0	0	22993.3	0	0	646.653	8533.98	0	0	1147.97	1042.11	0	0	1429.04	0	2377.26
LUAD-S01331	Alexandrov_Imielinski_Lung_Adeno	2	lung_adenocarcinoma	0	0	0	8678.1	0	0	175.956	2110.95	0	0	0	347.764	229.944	0	1262.08	0	1327.11	0	116.991	0	0	0	0	0	0	503.87	154.179	0	0	0	0	0	6340.57	0	0	2.01375	2571.02	0	112.177	345.493	199.596	135.945	0	1215.81	0	768.279
LUAD-S01341	Alexandrov_Imielinski_Lung_Adeno	2	lung_adenocarcinoma	380.487	663.663	236.491	0	222.555	0	0	0	0	0	0	1023.4	156.882	0	235.442	0	114.782	0	0	0	0	0	29.5128	0	0	111.905	191.392	0	0	439.812	444.266	274.697	0	447.633	0	102.445	150.713	0	0	0	759.231	11.1709	0	0	0	196.422
LUAD-S01345	Alexandrov_Imielinski_Lung_Adeno	2	lung_adenocarcinoma	0	4507.95	828.21	129.697	0	0	0	0	45.4212	59.0139	0	4835.33	206.813	0	497.541	0	50.175	0	0	0	0	0	103.231	0	0	420.019	0	517.448	0	0	3181.56	0	210.294	0	0	0	0	151.076	0	129.327	2605.03	409.718	0	665.966	0	132.306
LUAD-S01346	Alexandrov_Imielinski_Lung_Adeno	2	lung_adenocarcinoma	0	510.474	2818.55	8774.27	0	0	346.853	5438.01	366.915	0	72.294	1180.5	0	0	2631.33	0	1419.13	671.644	239.773	0	150.865	0	0	0	0	608.661	0	0	0	0	308.466	2072.53	7637.75	0	0	0	4954.56	71.8653	0	776.6	794.737	0	0	2243.14	0	1579.29
LUAD-S01356	Alexandrov_Imielinski_Lung_Adeno	2	lung_adenocarcinoma	0	0	1368.92	11533.4	0	0	0	6062.58	0	0	0	963.789	0	0	2418.88	0	2378.93	0	17.0117	0	0	0	0	0	0	0	0	0	0	0	0	1133.39	7998.85	0	0	0	6265.3	0	0	735.356	653.742	0	0	1980.44	0	2300.62
LUAD-S01381	Alexandrov_Imielinski_Lung_Adeno	2	lung_adenocarcinoma	0	63.7157	12.0114	5225.96	0	0	195.453	1967.51	164.284	0	0	371.668	0	0	693.421	0	397.723	0	402.124	0	0	0	0	0	0	269.263	100.764	0	0	0	90.886	435.279	4214.07	0	0	129.977	1724.31	4.75597	0	0	290.706	404.255	0	471.91	0	410.967
LUAD-S01404	Alexandrov_Imielinski_Lung_Adeno	2	lung_adenocarcinoma	0	0	0	5654.47	0	0	211.551	2591.01	699.451	0	0	195.084	225.958	0	497.388	0	853.481	0	404.073	0	0	0	0	0	90.6832	235.399	107.458	0	0	0	0	292.853	4793.11	0	0	96.8898	2800.29	320.064	0	0	197.851	196.695	0	288.988	0	1014.68
LUAD-S01405	Alexandrov_Imielinski_Lung_Adeno	2	lung_adenocarcinoma	0	842.309	0	3806.98	2170.37	0	0	2263.93	0	0	835.017	2248.94	0	0	2658.36	0	922.354	0	0	0	0	0	271.893	0	0	614.125	0	0	0	0	604.083	0	2984.41	2600.2	0	0	1495.8	0	0	1145.88	1605.03	0	0	1254.88	0	980.75
LUAD-S01467	Alexandrov_Imielinski_Lung_Adeno	2	lung_adenocarcinoma	0	357.771	1153.52	4977.66	0	0	0	3010.73	337.713	0	631.37	715.026	0	0	2215.15	0	855.284	0	0	0	61.8498	0	714.04	379.788	0	648.731	0	0	0	0	130.544	527.784	3389.63	0	0	0	3089.35	312.79	0	467.069	382.749	0	0	2314.54	0	733.332
LUAD-S01478	Alexandrov_Imielinski_Lung_Adeno	2	lung_adenocarcinoma	0	1313.89	0	17429.1	0	0	0	4480.52	0	0	0	2193.96	0	0	498.713	0	2862.4	0	646.142	0	0	0	0	0	0	875.141	0	0	0	0	986.791	0	14523.7	0	0	0	4288.04	0	0	0	1496.68	0	0	418.61	0	2210.73
LUAD-U6SJ7	Alexandrov_Imielinski_Lung_Adeno	2	lung_adenocarcinoma	0	0	0	5784.9	0	0	136.204	1525.61	0	0	0	242.056	137.508	0	735.833	0	893.559	0	237.033	0	0	0	0	0	0	344.959	0	0	0	0	0	0	3883.9	0	0	12.9368	2202.82	0	0	197.502	336.699	49.8371	0	318.275	0	637.481
4101316	Alexandrov_Lymphoma_B_cell	3	blood_lymphoid	117.602	46.5505	37.7338	0	52.1315	0	0	114.654	33.374	0	0	0	20.369	0	0	57.7161	126.942	117.505	0	0	0	30.8982	0	0	9.40986	0	27.9716	0	0	84.8333	11.8224	24.1187	0	0	0	0	118.68	42.5266	0	86.9906	0	55.6521	0	0	51.3351	101.66
4105105	Alexandrov_Lymphoma_B_cell	3	blood_lymphoid	251.421	0	0	0	0	0	0	155.552	365.71	0	74.8844	0	0	12.5519	51.7305	0	46.6182	40.8451	0	0	54.3011	0	57.9591	0	0	0	0	71.4154	0	426.312	0	0	0	41.8942	0	0	169.616	128.369	0	0	0	0	0	0	22.9779	0
4108101	Alexandrov_Lymphoma_B_cell	3	blood_lymphoid	315.072	0	79.4607	0	427.887	0	34.8276	145.132	18.4464	0	0	19.224	0	0	0	41.6528	81.0161	0	0	0	0	36.613	0	0	0	0	0	0	0	193.742	0	178.535	77.4858	193.636	30.6858	59.542	173.337	0	0	0	0	18.3713	64.4002	0	54.4807	33.2242
4112512	Alexandrov_Lymphoma_B_cell	3	blood_lymphoid	42.0389	0	29.3908	0	0	46.3593	0	99.0894	184.623	20.9992	65.5963	0	0	0	0	45.0411	0	0	26.7875	0	0	0	76.9275	0	0	0	0	22.3143	0	92.6047	0	0	0	96.1306	46.0895	0	0	171.895	19.7492	88.8173	0	0	0	0	62.0729	0
4116738	Alexandrov_Lymphoma_B_cell	3	blood_lymphoid	55.5969	93.7295	679.293	0	0	0	108.461	564.582	794.892	146.789	0	396.297	77.8735	110.808	68.2271	0	126.466	0	0	0	0	0	0	84.3184	0	0	89.2879	0	0	100.028	0	374.33	125.636	0	0	0	781.866	580.99	43.4909	0	158.575	243.018	0	0	0	0
4119027	Alexandrov_Lymphoma_B_cell	3	blood_lymphoid	158.552	30.3376	0	0	0	0	10.5603	115.825	108.261	0	38.2519	0	74.7873	0	33.5199	0	110.885	0	0	0	0	0	0	0	0	0	0	46.9501	118.488	213.113	0	169.344	82.1491	0	0	47.0807	0	59.4125	0	0	0	61.4426	0	0	0	54.0802
4121361	Alexandrov_Lymphoma_B_cell	3	blood_lymphoid	315.648	58.5839	101.711	34.1833	0	36.5777	0	8.03865	667.928	59.9515	0	0	101.685	77.4326	47.1406	40.4862	39.0873	0	0	25.6953	56.8177	0	67.286	0	61.4087	30.4435	24.4787	30.4941	0	231.558	13.7172	0	0	249.064	0	0	148.195	414.059	0	0	0	41.5471	0	0	0	0
4125240	Alexandrov_Lymphoma_B_cell	3	blood_lymphoid	189.515	46.1376	167.901	0	0	0	0	0	67.8858	0	0	0	0	0	0	84.0853	53.458	0	14.698	0	0	34.7673	25.7262	0	36.8736	0	0	0	0	140.309	0	80.5484	0	0	0	50.6173	0	100.215	0	68.6362	0	88.8367	0	0	53.2138	2.03962
4133511	Alexandrov_Lymphoma_B_cell	3	blood_lymphoid	85.535	0	0	0	24.0873	0	0	318.143	192.943	0	0	0	2.2762	12.4889	99.3667	41.3142	125.997	0	0	0	0	0	91.071	0	0	0	1.07123	0	382.773	129.764	0	16.4506	0	155.142	0	50.2196	104.042	264.215	0	0	0	105.127	0	0	0	65.9802
4135350	Alexandrov_Lymphoma_B_cell	3	blood_lymphoid	0	0	0	0	0	0	0	0	3595.15	0	0	0	0	0	0	906.101	0	0	0	0	0	0	0	235.562	391.585	0	0	0	0	0	0	0	0	0	0	0	0	2377.84	0	0	0	0	0	194.166	75.0847	0
4142267	Alexandrov_Lymphoma_B_cell	3	blood_lymphoid	143.968	0	0	0	0	0	0	0	23.3711	0	0	0	0	0	138.041	41.6433	91.868	53.6827	0	38.1473	0	0	0	0	0	0	0	0	20.1359	152.2	0	0	0	0	0	0	0	82.7944	35.4391	54.8256	0	23.3848	0	0	23.1654	115.725
4158726	Alexandrov_Lymphoma_B_cell	3	blood_lymphoid	439.724	0	0	0	228.478	0	0	155.005	416.754	0	0	0	0	0	0	0	45.258	50.407	0	12.9998	0	0	150.055	0	0	0	16.7614	0	0	222.913	0	93.0198	0	14.7716	0	0	69.6465	153.841	69.3302	0	0	0	0	186.651	0	92.2404
4159170	Alexandrov_Lymphoma_B_cell	3	blood_lymphoid	226.665	0	25.4712	0	54.4972	0	0	172.273	163.828	0	0	0	38.5006	0	115.363	97.6214	64.8002	0	56.5457	3.27523	0	0	0	0	0	48.7613	0	0	0	211.882	29.7724	102.319	0	0	0	0	273.46	145.153	0	0	0	0	0	59.3288	0	48.6514
4163639	Alexandrov_Lymphoma_B_cell	3	blood_lymphoid	0	2555.37	185.534	0	0	0	1001.84	0	2690.96	0	0	324.536	193.492	466.111	0	3910.73	0	39.554	0	264.508	0	0	0	0	1676.01	0	1859.78	829.499	0	0	1419.09	322.228	0	0	0	541.125	0	2185.43	0	0	227.515	267.951	282.07	0	2666.58	0
4175837	Alexandrov_Lymphoma_B_cell	3	blood_lymphoid	259.091	0	0	0	126.341	0	58.393	102.28	256.952	0	0	0	0	0.91692	247.462	0	0	83.9117	0	0	0	0	62.9003	0	0	0	58.0194	0	0	175.68	0	0	0	280.976	0	45.5879	0	380.914	0	0	0	0	43.4632	62.901	0	0
4177856	Alexandrov_Lymphoma_B_cell	3	blood_lymphoid	136.434	0	0	0	0	0	0	162.117	528.339	35.1864	19.6716	0	106.738	0	135.455	0	0	0	0	25.7117	0	0	0	0	0	0	0	31.7881	77.4523	261.576	0	50.7305	0	62.4893	0	0	143.356	244.652	46.4633	0	0	14.7973	0	61.8112	0	0
4182393	Alexandrov_Lymphoma_B_cell	3	blood_lymphoid	167.84	0	0	0	62.4971	0	0	1.26443	49.6614	17.0524	0	0	0	0	0	17.8776	78.5589	0	0	0	0	0	0	0	0	17.6054	0	0.407455	0	135.677	0	46.4504	0	0	0	0	76.6472	29.3333	22.8601	0	0	70.7375	0	0	0	83.5649
4189200	Alexandrov_Lymphoma_B_cell	3	blood_lymphoid	174.273	57.3962	0	0	0	0	0	141.86	36.5705	41.8895	62.2919	0	0	0	159.19	205.675	8.91215	36.794	44.9146	0	0	32.9435	0	0	31.6824	0	38.5089	0	115.211	338.175	40.7391	0	0	34.5947	0	0	68.2001	100.695	0	40.2898	0	0	0	0	58.1189	45.6864
4189998	Alexandrov_Lymphoma_B_cell	3	blood_lymphoid	241.391	0	0	0	38.6915	0	0	31.9609	430.894	44.5241	24.9449	0	0	0	0	76.7368	80.4638	0	4.31443	66.9096	0	20.1426	10.5516	0	18.5024	38.8827	0	20.1553	0	290.665	0	0	0	59.239	0	0	141.232	245.217	0	0	0	0	0	0	0	164.15
4190495	Alexandrov_Lymphoma_B_cell	3	blood_lymphoid	183.976	36.2443	193.933	0	0	24.1495	0	188.357	401.855	0	0	0	0	0	0	313.217	41.4722	41.7204	0	0	0	0	44.0162	0	0	0	0	0	219.224	191.834	0	164.658	0	0	64.0432	0	282.282	351.837	0	0	0	0	0	0	316.451	0
4193278	Alexandrov_Lymphoma_B_cell	3	blood_lymphoid	46.0288	0	0	0	0	0	0	19.7997	233.317	0	0	0	0	0	0	459.951	0	80.934	0	59.2718	0	0	0	0	0	0	0	0	74.6222	70.383	0	84.9372	0	48.3175	46.6759	0	39.8853	263.89	0	0	0	0	104.468	0	425.274	0
4194218	Alexandrov_Lymphoma_B_cell	3	blood_lymphoid	61.4996	0	0	0	241.964	0	38.1938	3.78717	93.2832	0	0	0	0	0	10.0848	67.7295	96.4056	0	0	22.128	0	0	0	0	0	0	20.7688	22.4364	0	166.224	0	0	0	177.802	0	0	39.0066	142.016	0	0	0	0	0	0	0	50.079
4194891	Alexandrov_Lymphoma_B_cell	3	blood_lymphoid	208.887	0	0	0	0	0	0	44.8431	60.5209	33.4951	0	0	0	0	48.6963	0	101.619	0	0	0	0	0	0	0	0	0	26.681	38.6099	113.631	209.646	0	0	0	0	0	0	0	0	0	0	0	0	0	111.929	0	95.8177
G1	Alexandrov_Lymphoma_B_cell	3	blood_lymphoid	187.204	0	0	0	502.09	0	0	93.7675	0	0	20.4425	0	0	88.8099	188.487	0	24.6794	0	0	0	0	4.12603	79.3309	0	0	85.9496	83.109	26.8422	131.206	195.069	0	0	0	336.763	0	21.7153	0	0	60.5999	0	0	56.9726	0	265.88	0	0
CRC-1-Tumor	Bass_Colon	4	colorectum	2722.61	0	0	0	0	0	0	757.491	349.499	0	0	127.018	0	0	0	0	163.941	0	0	0	0	0	0	0	0	183.311	1299.45	0	0	2172.16	0	0	0	0	0	0	414.762	147.953	0	0	52.1851	0	0	0	0	111.777
CRC-2-Tumor	Bass_Colon	4	colorectum	3435.15	0	0	0	0	0	0	160.996	0	57.1784	0	0	0	0	0	0	665.99	0	0	0	0	0	0	0	0	129.156	1120.88	0	0	3298.93	0	0	0	0	0	0	471.571	0	200.32	0	0	0	0	0	0	508.94
CRC-3-Tumor	Bass_Colon	4	colorectum	4082.61	0	0	0	0	0	0	504.449	0	0	0	0	0	583.261	0	0	1031.91	0	0	0	0	0	0	0	0	0	406.165	0	0	4106.07	0	0	0	0	0	0	444.959	0	379.119	0	0	394.954	713.857	0	0	846.616
CRC-4-Tumor	Bass_Colon	4	colorectum	2535.21	0	0	0	0	1104.34	0	1355.3	553.884	220.333	0	195.076	0	336.751	0	0	731.43	0	0	0	0	0	0	0	0	198.615	0	0	0	3569	0	0	0	0	0	0	1138.37	310.874	99.8095	0	117.972	0	591.855	0	0	489.692
CRC-5-Tumor	Bass_Colon	4	colorectum	2723.37	0	0	0	0	0	0	1706.64	3911.68	0	0	533.626	0	0	0	0	415.941	0	0	0	0	0	281.361	0	178.337	0	0	0	0	2749.54	0	0	0	0	0	0	1019.03	4742.37	0	104.11	306.742	0	218.488	0	0	312.075
CRC-6-Tumor	Bass_Colon	4	colorectum	2002.05	0	0	0	0	0	0	393.817	467.119	0	0	93.3255	0	0	0	599.443	82.4485	0	0	0	50.3102	0	0	0	29.9339	126.397	302.587	0	0	2053.26	0	0	0	0	0	0	201.314	819.502	131.68	0	63.684	179.821	0	0	114.602	240.531
CRC-7-Tumor	Bass_Colon	4	colorectum	3322.79	0	0	0	0	0	0	703.834	1214.95	332.824	0	193.961	0	159.571	0	0	1178.13	0	0	0	0	0	0	0	0	178.079	521.518	0	0	3442.62	0	0	0	0	0	0	1095.92	649.201	283.343	0	85.5107	174.589	341.224	0	0	1178.41
CRC-8-Tumor	Bass_Colon	4	colorectum	2489.05	0	0	0	0	0	0	2045.26	3297.69	0	0	460.961	0	756.29	1560.29	0	0	0	0	0	0	0	0	0	0	0	0	502.246	0	2517.55	0	0	0	0	0	0	1634.73	2867.42	0	0	77.8173	0	289.127	1817.34	0	0
CRC-9-Tumor	Bass_Colon	4	colorectum	2853.29	0	0	0	0	818.026	0	3446.85	3422.21	83.7673	0	0	0	0	0	0	243.418	0	0	0	0	0	0	0	0	0	243.271	1137.59	2572.4	2181.85	0	0	0	0	429.922	0	3658.47	2449.68	577.11	0	0	483.127	0	0	0	296.391
PD8604a	bMMRDsanger2Strelka	5	POLE	0	0	0	0	0	0	0	15645.5	0	72481.1	0	0	280293	3844.86	3770.51	0	15784.4	0	0	31812.2	0	0	0	13322.1	22421.5	0	0	11846.3	0	0	0	0	0	0	0	0	0	0	44163.3	0	0	151081	12655.4	13771.9	0	22183.7
PD8604c2	bMMRDsanger2Strelka	5	POLE	0	0	0	0	0	0	0	4044.61	0	25359.8	0	0	94221.1	3219.77	0	0	4931.39	3823.42	0	4500.65	0	0	0	9322.7	4617.37	0	0	4129.06	0	0	0	0	0	0	0	0	0	0	15516.1	0	0	52772.1	5634.74	0	0	4868.24
ESO-0327-Tumor	Dulak_Oesophagus	6	oesophagus_adenocarcinoma	0	0	0	0	0	0	0	0	0	0	0	0	0	0	0	40688.1	0	0	0	0	0	0	0	0	0	0	0	0	0	0	0	0	0	0	0	0	0	0	0	0	0	0	0	0	35170.4	0
ESO-0582-Tumor	Dulak_Oesophagus	6	oesophagus_adenocarcinoma	0	0	0	853.393	0	0	0	0	2622.23	0	0	317.148	0	402.948	0	10800.4	0	0	0	0	0	0	0	0	0	0	0	0	0	0	0	0	1121.67	0	0	0	0	3886.83	0	0	143.116	0	668.397	0	8799.53	0
ESO-0601-Tumor	Dulak_Oesophagus	6	oesophagus_adenocarcinoma	1910.25	643.481	59.6049	0	1816.91	0	0	886.172	101.42	0	0	676.105	0	0	0	764.55	552.512	0	0	0	0	323.624	445.072	0	0	184.142	309.477	352.925	0	1744.74	387.285	359.079	437.641	900.186	183.189	0	258.537	164.884	199.806	0	487.962	484.792	0	0	931.471	608.992
ESO-0837-Tumor	Dulak_Oesophagus	6	oesophagus_adenocarcinoma	451.643	0	0	240.61	0	1353.33	0	205.998	2006.97	0	419.437	0	0	0	0	4734.05	2512.22	0	0	0	0	0	0	0	210.729	0	464.119	540.586	1016.63	44.0943	0	0	463.925	0	1344.98	0	592.014	1723.55	0	0	0	0	0	0	3640.03	2498.67
ESO-0874-Tumor	Dulak_Oesophagus	6	oesophagus_adenocarcinoma	683.867	0	0	49.8255	0	0	0	751.09	1318.3	0	0	0	0	0	0	5303.21	901.95	0	0	0	0	0	0	0	543.857	0	0	397.038	326.971	266.43	0	482.778	407.209	0	0	0	154.25	1016.41	0	101.345	0	309.202	0	0	4801.93	904.334
ESO-1060-Tumor	Dulak_Oesophagus	6	oesophagus_adenocarcinoma	1121.58	296.409	0	216.485	0	0	0	790.587	1543.23	0	0	489.828	0	918.283	0	8837.57	2692.97	317.464	0	0	0	0	0	0	319.321	328.014	0	324.64	42.1189	694.925	239.02	0	0	285.318	0	0	197.674	1474.08	0	0	418.483	599.344	220.454	0	6625.7	2917.56
ESO-1145-Tumor	Dulak_Oesophagus	6	oesophagus_adenocarcinoma	0	0	0	0	0	0	0	0	0	0	0	0	0	0	0	45900.5	0	0	0	0	0	0	0	0	0	0	0	0	0	0	0	0	0	0	0	0	0	0	0	0	0	0	0	0	39449.3	0
ESO-1163-Tumor	Dulak_Oesophagus	6	oesophagus_adenocarcinoma	0	0	0	0	0	0	0	0	3275.61	0	0	0	0	0	0	23484.4	2336	0	0	0	0	0	0	0	1722.5	0	0	0	0	0	0	0	0	0	0	0	0	2610.49	0	0	0	0	0	0	19560	2212.09
ESO-130-Tumor	Dulak_Oesophagus	6	oesophagus_adenocarcinoma	1453.74	226.991	0	0	0	164.721	0	1297.52	1825.63	0	0	404.425	0	522.906	176.849	4826.16	696.54	0	0	354.616	112.954	0	0	0	0	0	0	437.635	0	1653.73	0	0	0	0	0	0	685.112	1425.29	0	0	225.293	830.745	211.546	0	3969.76	991.149
ESO-409-Tumor	Dulak_Oesophagus	6	oesophagus_adenocarcinoma	473.658	0	0	0	536.505	0	0	132.984	1802.49	0	0	417.021	503.019	0	0	6278.81	698.421	113.751	0	0	0	0	0	0	929.323	182.491	0	616.235	0	429.849	0	0	0	0	0	0	0	1042.49	0	0	347.937	745.057	155.059	0	6358.08	841.036
ESO-682-Tumor	Dulak_Oesophagus	6	oesophagus_adenocarcinoma	645.444	0	0	0	0	571.595	0	0	2415.36	0	0	0	571.995	0	0	15967.8	1238.05	0	0	0	0	0	0	0	190.31	0	0	0	0	0	0	0	0	0	581.939	0	0	1785.04	0	0	0	680.802	0	0	13603.6	735.422
ESO-718-Tumor	Dulak_Oesophagus	6	oesophagus_adenocarcinoma	2359.08	340.976	0	0	543.204	0	390.547	1050.49	1101.73	0	0	144.047	331.785	34.6166	0	1720.29	1435.56	0	0	0	0	0	0	0	0	202.696	0	0	475.17	1060.4	343.643	0	0	0	0	0	1583.09	1212.5	224.875	0	299.849	0	471.656	0	1548.97	1111.64
ESO-721-Tumor	Dulak_Oesophagus	6	oesophagus_adenocarcinoma	783.007	418.664	2892.9	1183.39	0	0	0	5303.32	348.417	0	0	2701.24	18.091	0	0	9644.17	0	122.261	0	0	0	0	0	0	0	0	0	0	0	309.925	294.082	3049.37	0	0	0	364.055	5864.37	0	0	0	1698.72	710.828	0	0	8340.37	312.663
ESO-774-Tumor	Dulak_Oesophagus	6	oesophagus_adenocarcinoma	995.499	0	0	0	2.21553	0	0	2801.82	946.153	0	0	467.791	247.423	309.07	0	7312.16	2397.92	0	0	0	0	0	0	0	0	0	0	285.359	0	337.064	0	0	0	626.77	0	0	1811.18	1369.79	316.692	0	288.936	485.952	159.445	0	5154.64	1642.66
ESO-838-Tumor	Dulak_Oesophagus	6	oesophagus_adenocarcinoma	1166.93	0	0	0	0	0	0	435.53	1392.91	0	0	390.619	0	732.453	0	13324.8	822.036	0	0	0	0	0	0	0	0	0	0	0	0	176.72	0	0	0	0	323.315	0	1026.72	1053.38	0	0	245.083	0	242.379	0	10280.1	692.666
ESO-913-Tumor	Dulak_Oesophagus	6	oesophagus_adenocarcinoma	807.262	0	0	130.961	0	1018.02	0	1211.12	773.395	0	0	345.365	0	0	0	5909.97	1492.41	0	0	0	0	0	0	0	556.572	0	0	0	0	282.452	0	0	423.792	0	1078.78	0	1719.72	313.92	0	0	182.044	0	0	0	4437.03	1190.35
DO50459	ICGC_BOCA_FR	7	bone	64.4687	0	0	0	0	44.9657	0	43.0064	0	0	0	0	0	2.96564	0	0	0	0	0	0	0	0	0	0	0	0	0	0	22.9284	0	0	15.7701	0	0	0	0	72.3945	0	0	0	0	0	36.8649	0	0	0
DO50460	ICGC_BOCA_FR	7	bone	84.5686	0	0	56.0457	0	0	31.5178	0	0	0	0	0	0	0	0	0	0	0	0	3.53774	0	0	0	17.5287	0	0	0	0	0	39.3677	0	0	0.339664	0	0	24.1149	50.8296	0	0	22.2279	0	0	0	0	0	0
DO50461	ICGC_BOCA_FR	7	bone	439.432	0	0	0	0	0	0	60.2638	13.5155	0	0	0	0	0	0	0	18.9167	0	0	0	0	0	0	0	19.2573	0	0	0	0	601.283	0	0	58.7065	0	0	0	0	0	0	0	0	0	0	25.5149	0	41.0035
DO50462	ICGC_BOCA_FR	7	bone	102.967	27.7059	0	0	0	0	0	0	0	0	0	0	0	130.322	0	33.5099	0	0	0	0	0	0	0	0	0	0	0	0	0	135.923	2.68275	0	0	0	0	0	0	0	0	0	0	0	0	0	0	26.4264
DO50463	ICGC_BOCA_FR	7	bone	0	0	0	0	0	0	0	0	0	0	0	0	0	0	0	0	0	0	0	0	0	0	0	0	0	0	0	0	0	0	0	0	0	0	0	0	0	0	0	0	0	0	0	0	0	0
DO50464	ICGC_BOCA_FR	7	bone	0	17.8668	0	22.0398	0	0	0	96.6045	0	0	0	0	57.9555	0	0	0	16.0677	0	0	0	0	0	0	0	0	18.7911	0	0	0	79.712	0	0	0	0	0	0	76.7566	0	0	0	0	47.015	0	0	0	70.4299
DO50465	ICGC_BOCA_FR	7	bone	81.8601	0	0	0	0	0	0	0	0	12.3543	0	17.398	0	0	60.415	0	0	0	0	0	0	0	0	0	25.8719	0	0	9.94771	0	59.8202	0	0	0	0	20.1799	0	44.6081	0	0.231565	0	0	0	0	0	0	0
DO50466	ICGC_BOCA_FR	7	bone	265.865	0	0	0	0	100.182	0	104.924	0	0	0	0	0	0	0	0	22.9332	0	0	0	0	0	0	0	0	5.89181	0	0	41.3095	325.408	0	79.1368	0	0	0	0	3.83994	0	0	0	0	0	0	48.1423	0	16.957
DO50468	ICGC_BOCA_FR	7	bone	173.409	0	2.31785	0	0	0	0	0	0	0	0	0	0	0	38.2386	0	27.9806	29.5146	0	0	0	0	0	0	27.0824	29.781	0	0	0	77.0396	0	79.292	0	0	0	0	0	0	31.4062	26.3375	28.9662	0	0	0	0	0
DO50470	ICGC_BOCA_FR	7	bone	116.657	0	0	0	0	0	0	20.4506	0	0	0	0	0	87.7891	0	0	0	0	0	0	0	0	0	0	0	0	0	37.5953	30.4308	0	0	0	16.8515	0	0	0	0	0	0	0	0	0	48.3024	0	0	0
DO50472	ICGC_BOCA_FR	7	bone	0	0	0	0	0	0	16.6976	0	0	21.4138	0	0	42.737	18.8416	0	0	0	0	0	0	0	0	24.0615	0	0	0	0	20.2301	0	0	0	0	0	0	0	0	0	0	8.06811	0	0	0	0	0	0	0
DO50474	ICGC_BOCA_FR	7	bone	110.422	0	0	0	0	0	0	18.3504	0	0	24.0432	0	12.1463	0	0	0	0	0	0	0	20.3549	0	13.8533	0	1.64512	14.4081	0	0	0	0	0	47.0121	0	0	0	0	28.262	0	0	0	0	30.3133	9.76776	0	0	0
DO50476	ICGC_BOCA_FR	7	bone	0	0	0	0	0	0	0	0	0	9.65714	0	0	10.7449	0	0	0	0	0	0	0	14.66	0	24.5271	0	0	0	0	0	0	49.4426	0	20.8136	13.6574	0	0	18.4646	9.10167	0	0	0	0	0	0	0	0	0
DO50481	ICGC_BOCA_FR	7	bone	0	0	0	0	0	0	10.4358	0	0	0	11.0038	0	0	31.7147	0	0	0	0	0	0	0	0	0	0	0	0	0	0	0	0	0	0	0	0	0	0	0	0	0	0	0	0	0	0	0	0
DO50483	ICGC_BOCA_FR	7	bone	132.549	0	0	0	0	0	0	87.4028	0	0	0	0	0	0	0	0	12.0673	22.9061	14.0469	0	0	0	0	0	0	11.5458	0	0	0	30.3325	19.506	0	80.2053	52.3069	0	0	0	0	0	0	0	54.7197	0	0	0	0
DO50485	ICGC_BOCA_FR	7	bone	239.183	0	0	0	7.40552	0	0	65.9661	56.1631	0	0	0	0	0	59.0871	0	0	0	0	0	2.38381	0	0	0	5.46598	0	0	0	0	146.008	0	0	0	0	15.5008	0	51.6691	0	0	17.1983	0	19.2831	64.0171	0	0	0
DO50487	ICGC_BOCA_FR	7	bone	91.5053	0	0	14.4509	0	14.3117	10.106	0	0	7.29713	0	0	0	0	0	0	0	0	0	0	0	0	0	0	12.428	20.9493	0	0	0	83.062	0	0	0	0	0	0	16.7017	0	0	0	0	0	0	33.4054	0	0
DO50489	ICGC_BOCA_FR	7	bone	76.4999	0	66.996	21.3065	0	0	0.138407	0	0	0	0	0	0	0	0	0	0	0	38.0001	0	0	0	0	0	0	0	0	20.6116	0	224.323	0	24.0154	13.8963	19.6513	0	20.9048	0	0	0	0	20.4192	0	0	0	0	0
DO50491	ICGC_BOCA_FR	7	bone	67.1672	0	0	0	0	0	0	0	0	25.4375	0	0	0	96.933	0	0	26.7387	0	0	0	0	0	0	0	0	14.1033	0	26.5418	0	13.1972	0	0	0	0	86.5257	0	0	0	36.0216	0	0	0	66.4641	0	0	2.65136
DO50493	ICGC_BOCA_FR	7	bone	21.0297	0	0	36.6784	0	0	0	0	0	0	0	0	0	0	0	0	0	0	0	0	0	0	0	0	0	0	0	0	0	80.6753	0	0	0	0	0	0	16.2141	0	0	0	0	0	0	0	0	0
DO50495	ICGC_BOCA_FR	7	bone	249.154	0	0	0	0	151.69	0	0	0	106.728	0	0	0	0	0	0	135.356	0	0	0	0	0	0	73.8289	45.6337	0	0	0	0	190.274	0	0	0	0	0	0	222.929	0	0	0	0	0	103.671	0	0	0
DO50497	ICGC_BOCA_FR	7	bone	177.139	0	16.4501	85.8649	0	0	0	8.14967	0	33.9403	0	0	0	0	0	0	0	57.0838	0	0	0	0	0	0	0	0	0	0	33.2471	272.312	0	0	0	0	0	0	94.9468	0	21.8192	53.1202	0	0	0	0	12.9753	0
DO50499	ICGC_BOCA_FR	7	bone	107.66	0	149.538	0	0	158.214	0	0	0	0	0	0	0	0	0	0	60.4171	0	0	74.5541	0	0	0	0	44.9046	32.9778	50.2684	0	0	273.511	0	90.0763	0	0	0	0	0	164.543	0	81.1494	0	55.2894	0	0	33.6315	6.52965
DO50501	ICGC_BOCA_FR	7	bone	60.4511	0	0	0	42.7988	14.956	0	18.5454	0	49.9768	71.8494	0	0	0	0	0	32.0125	27.1011	0	0	0	0	71.1492	0	0	0	0	0	0	83.101	0	0	0	0	0	12.1663	0	0	17.0447	86.3072	0	0	36.3688	0	0	0
DO50503	ICGC_BOCA_FR	7	bone	60.256	16.8401	0	0	0	0	0	16.8972	22.7196	23.2081	0	0	0	0	0	0	0	0	26.7809	0	0	0	0	0	0	0	0	0	0	46.505	0	0	0	43.601	0	0	79.6723	0	0	0	0	0	0	0	0	0
DO50505	ICGC_BOCA_FR	7	bone	74.1824	0	27.7259	0	0	0	0	30.134	0	0	0	0	0	0	0	0	0	0	1.71302	0	16.2338	0	0	0	0	0	0	0	0	105.665	0	0	22.8351	0	0	0	39.7613	26.1251	0	0	0	0	0	0	0	0
DO50507	ICGC_BOCA_FR	7	bone	30.2107	0	0	56.3685	0	0	0	0	0	0	0	0	0	0	0	0	30.8609	0	0	0	0	0	58.3893	0	0	0	0	0	0	64.4092	0	0	0	0	0	0	0	0	0	0	27.9854	0	0	0	0	0
DO50509	ICGC_BOCA_FR	7	bone	59.5134	0	0	45.0859	0	0	0	0	0	0	0	0	0	0	0	0	0	0	0	54.0204	25.4306	0	0	0	0	0	0	0	0	100.035	48.4875	61.0406	0	0	0	0	0	0	0	0	0	0	0	0	0	49.1697
DO50511	ICGC_BOCA_FR	7	bone	83.0448	0	0	0	0	0	0	0	0	16.8446	0	0	0	79.1305	101.596	0	0	19.2449	0	0	0	0	0	0	0	0	0	0	0	86.9456	0	0	0	126.04	0	0	0	0	0	0	0	0	0	0	0	21.494
DO50513	ICGC_BOCA_FR	7	bone	211.49	0	0	0	0	0	250.432	75.4601	0	0	0	0	0	0	102.658	0	0	0	0	0	0	0	0	117.723	0	26.5195	0	34.8936	0	128.778	0	0	60.0595	65.0987	0	76.2574	0	0	0	0	0	48.2643	0	129.767	0	0
DO50514	ICGC_BOCA_FR	7	bone	94.3561	0	0	63.7437	0	0	14.4024	22.4213	0	1.53556	0	27.8767	0	0	0	0	0	3.27484	0	0	12.8787	0	0	0	0	0	15.9946	0	0	95.0263	0	0	5.70206	0	0	0	66.4379	0	32.0079	0	2.26871	0	0	0	0	0
DO50516	ICGC_BOCA_FR	7	bone	40.8757	0	0	0	0	0	0	57.3316	0	0	0	0	0	0	11.6409	0	0	25.3808	0	0	0	5.75822	0	0	0	0	0	0	0	37.0264	0	0	0	0	0	0	62.6307	0	0	0	0	0	0	16.2025	0	0
DO50518	ICGC_BOCA_FR	7	bone	112.135	0	0	0	18.2942	0	24.1172	0	30.783	56.9814	0	0	0	0	46.7999	0	0	0	0	0	0	0	44.7549	0	0	7.31611	0	0	0	29.8893	0	0	62.9958	0	108.649	23.7672	0	0	3.8487	0	0	0	0	0	0	0
DO50520	ICGC_BOCA_FR	7	bone	4.48891	0	0	0	0	89.5934	0	0	0	0	30.9126	0	0	0	0	0	11.0955	0	0	0	0	0	0	0	0	0	0	17.2426	0	39.7132	0	0	0	0	54.2399	0	0	0	0	0	0	0	0	18.5436	0	1.6666
DO50522	ICGC_BOCA_FR	7	bone	0	0	0	0	0	0	0	0	0	13.0787	0	0	0	0	0	0	0	0	0	0	0	0	0	0	0	0	0	13.6883	0	0	0	0	0	0	0	0	0	0	0	0	0	0	0	0	0	0
DO50524	ICGC_BOCA_FR	7	bone	214.775	8.22142	0	0	0	0	0	0	0	0	0	0	0	0	39.3431	0	0	0	0	0	0	0	0	0	0	0	0	0	0	129.744	28.574	0	0	0	0	0	40.2388	0	0	0	0	0	0	0	0	0
DO50526	ICGC_BOCA_FR	7	bone	105.86	0	0	0	100.134	80.095	27.299	0	0	0	0	0	18.1661	77.0655	0	0	0	0	0	0	0	0	0	0	0	0	0	0	46.2118	64.7474	0	0	0	0	0	0	46.5778	0	0	0	0	0	24.2715	0	0	25.8054
DO50528	ICGC_BOCA_FR	7	bone	176.291	0	0	0	0	0	0	0	0	0	0	0	0	0	0	0	0	0	0	0	0	0	0	0	0	0	0	25.5465	0	97.0888	0	0	0	0	49.9982	0	88.7332	0	0	0	0	0	0	0	0	0
DO50530	ICGC_BOCA_FR	7	bone	67.5321	0	0	41.3804	0	0	0	141.127	0	24.1877	0	0	0	0	0	0	0	0	0	0	0	0	0	0	0	0	0	32.21	0	63.8858	0	0	48.5201	0	0	0	142.451	0	15.4851	0	0	22.3419	15.602	0	0	0
DO50531	ICGC_BOCA_FR	7	bone	0	0	0	0	0	0	16.2555	107.337	0	41.7056	0	0	22.1651	0	52.9765	0	0	27.4769	0	0	0	0	0	0	0	0	0	0	0	101.769	0	0	0	0	0	0	166.27	0	0	0	0	0	0	1.68787	0	0
DO50533	ICGC_BOCA_FR	7	bone	88.3301	0	0	0	0	0	24.804	135.781	0	14.7358	0	0	0	50.8041	0	0	33.9592	0	0	0	0	0	0	0	0	0	13.0871	0	102.053	35.8316	0	0	60.6822	0	0	3.84344	0	0	0	0	0	0	0	0	0	0
DO50534	ICGC_BOCA_FR	7	bone	113.943	0	0	16.3081	0	0	0	0	0	14.3499	0	0	0	0	0	0	18.7823	0	0	36.8523	19.4875	0	0	0	14.8617	11.1971	0	0	0	0	0	30.5101	0	0	82.4413	11.5155	15.5345	0	48.8199	0	0	0	0	0	0	19.0486
DO50536	ICGC_BOCA_FR	7	bone	60.287	0	0	0	0	0	0	33.3561	0	0	0	0	17.0529	29.6905	17.8864	0	0	0	0	36.7338	0	0	0	0	0	9.06692	0	0	0	99.0219	0	0	0	0	0	0	21.5566	0	0	0	0	0	22.44	0	0	16.4731
DO50537	ICGC_BOCA_FR	7	bone	75.7063	0	0	40.5079	0	91.7036	0	0	0	0	0	0	0	60.8518	75.8107	0	38.1921	0	0	0	0	0	116.283	0	0	0	0	39.0604	0	192.455	14.8468	0	1.38546	65.6894	34.4365	0	26.3022	0	0	0	0	0	0	0	0	0
DO50539	ICGC_BOCA_FR	7	bone	108.402	0	0	0	0	9.29403	0	126.738	0	0	0	0	0	85.728	12.8703	0	10.2777	0	0	0	0	0	0	0	0	0	0	0	0	27.4106	0	0	0	0	0	0	0	0	0	0	0	0	33.3882	93.1403	0	53.1732
DO50541	ICGC_BOCA_FR	7	bone	0	0	0	0	0	0	0	0	0	0	0	0	0	0	0	0	0	0	0	11.3656	0	0	25.3477	32.8878	0	0	0	0	0	0	0	0	0	0	42.3086	32.3439	0	0	0	0	0	0	0	0	0	0
DO50542	ICGC_BOCA_FR	7	bone	113.971	0	19.676	1.20093	0	0	0	0	0	0	0	0	100.067	0	87.5445	0	32.6165	0	0	0	0	0	0	0	0	18.6708	0	0	0	76.1783	0	0	14.4911	21.7997	0	0	0	0	0	48.3159	0	0	0	0	0	86.0623
DO50543	ICGC_BOCA_FR	7	bone	25.4607	0	31.6044	0	0	0	0	47.8899	0	12.0027	0	0	0	30.14	0	0	10.7311	0	0	0	0	0	0	0	0	0	0	0	0	54.539	0	0	20.4487	0	55.4539	0	0	0	13.9519	0	0	0	32.5374	0	0	16.8504
DO50544	ICGC_BOCA_FR	7	bone	75.1938	128.043	51.6066	0	0	26.6321	0	52.4496	0	0	0	46.0104	29.8915	0	0	0	45.4998	0	73.8359	0	7.41125	0	0	0	0	0	0	25.9597	0	70.2596	66.6995	0	0	0	0	0	43.1596	0	0	0	8.96539	12.7707	0	0	0	21.0808
DO50545	ICGC_BOCA_FR	7	bone	40.2291	0	0	0	142.458	0	0	0	0	1.79184	0	0	0	0	0	0	0	0	0	0	0	34.1729	0	0	0	0	0	0	0	107.039	18.4302	0	0	0	0	0	116.44	0	27.5973	0	0	0	0	0	0	47.3175
DO50547	ICGC_BOCA_FR	7	bone	173.287	0	0	0	0	0	0	51.4474	0	0	0	0	0	35.844	166.737	0	0	0	0	0	0	0	0	0	0	0	35.0745	0	0	248.368	0	0	0	0	0	0	172.224	0	0	0	0	0	8.4314	31.2279	0	0
DO50549	ICGC_BOCA_FR	7	bone	107.383	0	0	0	0	0	0	27.5428	0	0	0	0	0	0	0	0	0	0	0	0	16.6921	0	0	0	0	0	0	0	0	90.5959	0	0	0	0	77.5134	0	0	0	0	21.7376	0	0	22.6396	0	0	0
DO50550	ICGC_BOCA_FR	7	bone	102.381	0	0	0	0	14.1799	0	35.1877	0	0	0	0	0	0	0	0	26.624	0	0	0	0	0	0	0	0	0	0	0	0	238.408	0	0	0	0	43.1031	0	0	0	0	0	0	0	0	0	0	0
DO50551	ICGC_BOCA_FR	7	bone	106.982	0	0	57.7976	0	0	0	0	0	0	0	0	0	0	40.0871	0	29.9485	66.0575	0	0	0	0	0	0	0	14.417	0	0	0	140.222	0	0	16.9505	0	0	0	32.6737	0	0	0	0	23.6566	0	0	17.6049	0
DO50553	ICGC_BOCA_FR	7	bone	46.3792	8.2847	0	34.042	0	0	0	0	0	11.9562	0	0	24.0181	18.5088	0	0	0	0	0	0	0	0	0	0	0	0	0	0	0	65.407	7.98362	0	63.9544	0	0	0	0	0	23.9394	0	0	0	0	0	0	9.64388
DO50555	ICGC_BOCA_FR	7	bone	150.307	0	0	0	0	121.71	0	0	0	0	0	0	0	0	0	0	0	0	0	17.1588	0	22.917	0	0	0	0	0	0	0	209.986	0	0	0	0	0	0	0	0	0	0	0	0	126.141	54.0387	0	0
DO50557	ICGC_BOCA_FR	7	bone	114.903	13.517	0	0	0	34.7591	0	33.867	0	0	0	0	0	0	0	0	0	0	0	0	10.2307	0	44.2513	0	0	0	0	0	0	32.0063	5.55448	0	54.3538	0	0	0	0	0	0	0	0	0	29.1568	0	0	0
DO50559	ICGC_BOCA_FR	7	bone	177.105	0	0	0	0	0	36.7955	0	0	0	0	0	0	91.2153	0	0	0	0	0	0	0	0	0	0	0	25.0919	0	0	0	36.9164	17.7273	0	38.1364	0	0	0	0	0	0	0	0	0	0	0	0	0
DO50561	ICGC_BOCA_FR	7	bone	84.6679	0	48.9069	0	0	0	0	40.2669	0	38.678	0	16.1024	0	0	0	0	0	43.9198	0	0	0	0	0	0	0	0	0	0	0	89.7498	0	63.3037	0	107.053	0	0	38.3459	0	0	0	0	0	0	0	0	0
DO50562	ICGC_BOCA_FR	7	bone	120.879	0	0	0	0	47.3577	0	0	0	0	0	0	14.2827	0	5.23548	0	0	0	0	0	39.2626	0	0	0	0	35.9337	0	28.2256	0	42.3804	0	0	0	0	0	0	0	0	0	0	0	30.6852	0	123.672	0	0
DO50564	ICGC_BOCA_FR	7	bone	71.9614	31.5914	0	0	0	0	0	75.1815	0	0	13.2468	0	0	61.9548	0	0	10.6429	0	0	0	0	0	0	0	0	0	29.6895	0	21.7113	79.0634	0	0	0	0	21.2254	0	0	51.549	0	0	0	0	7.04278	0	0	10.0258
DO50565	ICGC_BOCA_FR	7	bone	198.855	0	0	0	0	0	0	59.0915	0	0	0	0	0	0	0	0	0	0	0	0	0	0	0	0	0	0	0	28.171	0	34.1803	0	0	0	0	0	0	138.811	0	51.3597	0	0	0	25.0037	0	0	0
DO50567	ICGC_BOCA_FR	7	bone	64.2847	4.69235	48.5229	0	0	86.0644	0	0	0	0	0	0	0	23.9668	0	10.5085	32.5347	0	0	0	13.2333	0	28.6536	0	0	0	0	0	0	94.7622	28.6968	0	12.6488	0	0	0	0	0	0	0	0	0	0	0	0	0
DO50568	ICGC_BOCA_FR	7	bone	296.594	0	0	0	0	0	34.7233	15.0579	0	0	0	0	0	69.183	0	0	16.3528	0	0	0	15.4362	0	0	0	0	0	0	0	94.0341	155.638	0	0	48.5596	0	0	0	0	0	0	0	0	0	0	0	0	27.8374
DO50570	ICGC_BOCA_FR	7	bone	142.114	0	46.3678	0	0	0	0	0	0	0	0	0	0	0	38.1687	0	0	0	0	0	0	0	0	0	0	0	0	0	0	191.828	0	0	0	0	0	0	45.4796	0	0	0	0	0	0	0	0	68.7516
DO50571	ICGC_BOCA_FR	7	bone	72.1023	0	0	0	21.558	0	0	73.8915	0	0	0	0	8.52879	0	0	0	6.78694	0	13.0843	0	0	0	17.4707	0	0	0	0	0	0	0	0	0	27.8206	0	0	0	74.0472	0	0	0	0	0	0	0	0	26.8726
DO50572	ICGC_BOCA_FR	7	bone	280.351	79.4333	0	0	0	0	0	34.6097	0	0	0	79.9774	78.3659	129.858	0	0	0	0	0	0	0	0	0	0	0	20.7431	0	82.5849	0	312.326	18.5338	0	0	0	0	0	113.577	0	0	0	25.0256	12.3332	31.2282	0	0	0
DO50573	ICGC_BOCA_FR	7	bone	17.5932	0	42.1085	0	0	6.30297	0	0	0	0	0	0	0	0	0	0	0	0	23.6681	10.4352	0	0	0	0	0	0	21.4155	0	0	89.8823	0	0	0	0	54.2079	0	0	0	0	0	0	0	0	0	0	0
DO50575	ICGC_BOCA_FR	7	bone	251.646	0	5.29788	0	0	0	21.3505	74.35	22.4964	0	58.3935	0	0	0	67.2664	0	15.499	0	0	0	0	0	0	0	0	0	23.7303	0	124.571	143.777	0	70.2763	0	0	95.6728	0	114.281	0	0	0	0	0	0	0	0	0
DO50577	ICGC_BOCA_FR	7	bone	0	0	0	0	0	0	7.96517	0	0	0	0	0	0	0	0	0	0	0	44.987	0	0	0	0	0	0	0	0	0	0	0	0	0	0	0	0	18.1191	0	0	0	0	0	21.4992	0	0	0	0
DO50579	ICGC_BOCA_FR	7	bone	0	38.2555	0	0	107.705	18.0411	0	0	0	0	0	0	0	50.9354	0	0	0	0	0	0	0	0	0	24.2947	0	0	0	0	0	26.1051	52.3469	0	0	0	0	0	39.3018	13.3488	0	0	0	0	30.7393	45.0107	0	36.9381
DO50581	ICGC_BOCA_FR	7	bone	257.404	0	0	22.1724	0	0	0	0	85.688	0	0	0	62.441	0	0	0	0	0	0	0	0	0	76.5291	0	0	7.66326	0	0	0	57.7533	0	42.9372	0	0	0	0	0	0	0	0	0	0	59.1358	0	0	15.0577
DO50584	ICGC_BOCA_FR	7	bone	220.014	0	104.173	58.0279	0	0	0	0	0	0	0	0	0	0	135.385	0	0	0	0	80.3481	0	0	0	0	0	40.2181	0	0.877929	0	105.66	31.1386	19.8843	0	117.882	13.3311	0	149.491	0	0	0	0	0	45.1419	0	38.7497	0
DO50586	ICGC_BOCA_FR	7	bone	15.7169	0	0	0	0	0	0	0	0	14.681	0	0	0	0	26.165	0	12.2312	0	0	0	30.7366	0	0	0	0	0	39.1286	0	0	127.431	0	0	0	0	0	0	23.1557	0	3.23697	0	0	0	0	30.7517	0	37.1768
DO50588	ICGC_BOCA_FR	7	bone	106.438	0	35.4394	0	0	0	0	29.4898	0	0	0	0	0	71.2499	0	0	0	0	3.40779	0	29.0799	0	0	0	0	0	0	0	0	158.35	0	94.9701	36.3704	0	0	22.1581	14.2714	0	42.0874	0	20.9364	48.8718	0	0	0	75.7695
DO50591	ICGC_BOCA_FR	7	bone	17.3152	0	0	120.028	0	0	0	0	0	0	0	0	0	26.323	0	0	98.3548	0	0	0	0	10.5987	0	0	0	0	0	0	0	54.7353	0	0	9.98858	0	0	0	0	0	0	0	0	0	47.6739	0	0	108.391
DO50594	ICGC_BOCA_FR	7	bone	25.0396	0	0	0	84.6474	51.6544	0	107.399	0	42.558	41.5035	0	26.4018	19.7922	0	0	185.523	0	0	0	0	0	0	0	0	0	0	0	0	151.35	0	0	0	0	0	0	161.928	0	0	71.3957	0	19.3042	70.8893	0	0	123.033
DO50597	ICGC_BOCA_FR	7	bone	42.88	8.203	0	50.1023	0	0	0	0	0	0	0	0	0	0	0	0	0	0	0	21.3974	0	0	0	29.1468	0	0	0	0	0	77.471	0	0	31.6506	0	0	0	22.3875	0	0	0	0	0	11.738	0	0	0
DO50599	ICGC_BOCA_FR	7	bone	0	0	0	52.6923	0	0	0	17.5341	0	49.3493	0	0	0	0	12.2366	0	0	34.2255	5.6664	0	0	0	0	16.376	0	0	0	15.941	0	69.6614	0	0	0	0	0	0	103.191	0	0	0	0	0	0	126.155	0	0
DO50601	ICGC_BOCA_FR	7	bone	0	0	0	0	0	0	0	0	7.06643	0	10.605	0	0	0	0	0	4.61933	0	0	0	0	0	0	0	0	0	0	0	0	0	0	0	0	10.9506	0	0	6.21064	0	0	0	0	0	0	0	0	0
DO50604	ICGC_BOCA_FR	7	bone	221.897	0	0	38.8476	0	0	0	0	0	0	0	0	0	17.5752	0	16.3048	28.0012	0	0	0	0	0	80.884	0	0	7.77389	0	0	0	43.6829	0	18.3446	17.8947	0	63.5732	0	28.43	0	26.6075	0	0	0	0	0	0	3.67658
DO50607	ICGC_BOCA_FR	7	bone	105.687	63.8991	208.631	106.899	96.4632	30.9192	0	0	211.419	0	0	39.2364	5.16417	0	0	0	0	0	0	54.3919	20.6633	72.8801	0	0	0	76.3627	0	152.745	0	154.294	0	285.041	0	0	0	0	0	180.082	0	0	0	102.391	0	0	0	177.901
DO50609	ICGC_BOCA_FR	7	bone	107.928	0	0	0	36.5812	0	0	0	0	0	0	0	37.6969	0	0	0	62.6054	0	0	0	0	0	0	0	0	0	0	0	0	71.2372	0	0	0	0	23.5133	0	48.0267	0	0	0	13.3266	14.0497	0	0	0	44.1668
DO50612	ICGC_BOCA_FR	7	bone	53.6491	0	0	0	0	0	0	2.46528	0	0	0	0	0	62.9854	0	0	0	0	0	0	0	0	0	0	19.1024	0	0	0	0	30.6687	0	0	0	0	0	0	25.6637	0	0	0	0	0	11.3944	0	0	9.98673
DO50615	ICGC_BOCA_FR	7	bone	73.1262	0	53.2026	65.8257	38.209	0	0	0	0	0	0	0	0	0	0	0	12.9276	0	19.3384	0	0	0	0	0	32.9077	0	0	0	0	84.982	21.717	0	0	0	65.0256	0	119.676	0	0	50.3525	0	0	18.6797	0	0	0
DO50618	ICGC_BOCA_FR	7	bone	134.609	0	0	0	0	0	0	16.9273	0	0	0	0	0	45.7318	0	0	0	0	0	0	0	0	34.3779	0	0	0	0	0	0	45.69	0	0	0	0	0	0	34.3653	0	0	0	0	0	0	0	0	0
DO50621	ICGC_BOCA_FR	7	bone	238.003	0	20.4669	0	0	0	0	70.1306	0	0	0	0	0	0	0	0	0	31.9599	0	0	0	0	0	0	0	0	0	0	0	255.461	0	0	0	0	0	0	13.0267	0	0	0	0	0	0	0	0	0
DO50623	ICGC_BOCA_FR	7	bone	71.0087	5.90395	12.4004	0	0	0	8.46776	0	0	11.3819	44.0676	22.1928	0	0	0	0	0	0	3.6333	0	0	19.2541	93.1539	0	0	0	0	0	0	11.5235	14.1112	29.7217	0	0	0	9.52878	0	0	16.6332	0	19.0451	0	0	0	0	0
DO50625	ICGC_BOCA_FR	7	bone	0	0	11.9827	0	0	0	0	27.7042	0	0	0	0	0	0	0	0	0	0	0	0	0	0	0	0	0	12.0666	0	0	0	0	0	0	0	0	0	0	3.0175	0	0	16.3034	0	0	0	0	0	0
DO50628	ICGC_BOCA_FR	7	bone	181.659	0	0	0	94.5325	0	34.5277	0	63.4016	25.7885	33.3298	5.00561	0	0	0	0	35.5237	0	0	26.0207	0	0	0	0	0	0	0	0	0	3.18597	0	0	58.3394	0	41.8196	0	87.3847	0	20.2275	0	19.9107	0	31.6046	114.497	0	0
DO50630	ICGC_BOCA_FR	7	bone	71.292	0	0	25.9379	0	0	0	0	0	0	0	0	0	0	40.0162	0	72.9971	0	0	0	0	0	0	0	0	0	0	20.645	0	148.888	0	0	0	0	56.2559	35.8159	103.811	0	0	54.0421	0	0	0	0	0	22.7902
DO50633	ICGC_BOCA_FR	7	bone	92.065	24.1548	172.932	48.6118	0	0	0	0	0	1.87365	0	0	0	0	21.3703	0	107.18	179.716	0	29.886	47.4591	0	0	61.3203	0	0	0	20.9305	0	72.0249	0	256.271	0	0	0	0	0	0	88.9431	0	0	0	0	103.475	0	0
DO50636	ICGC_BOCA_FR	7	bone	95.6708	0	0	11.5893	0	0	0	85.1252	0	0	0	0	0	0	0	0	1.47669	0	0	0	0	0	0	0	0	0	0	0	0	36.1459	0	0	46.7122	0	0	0	125.806	52.713	0	0	0	0	0	0	0	42.8632
DO50638	ICGC_BOCA_FR	7	bone	0	0	0	0	0	0	0	0	0	0	0	0	0	0	0	0	0	0	0	0	0	0	0	0	0	0	0	0	0	0	0	0	0	0	0	0	0	0	0	0	0	0	0	0	0	0
DO50641	ICGC_BOCA_FR	7	bone	31.6041	0	45.8457	57.9542	47.7927	68.5635	0	0	0	0	0	0	0	28.2074	0	0	0	0	0	0	0	0	32.4391	0	0	0	0	0	0	161.067	0	0	0	0	0	0	0	0	0	0	0	0	0	0	0	25.8556
DO50644	ICGC_BOCA_FR	7	bone	0	0	0	76.2134	0	89.6102	0	41.4208	39.2884	0	0	6.62317	0	39.2987	0	0	25.2604	0	0	0	0	9.34319	0	0	0	0	0	0	0	107.212	0	0	0	0	29.1982	0	0	0	0	0	18.3724	0	0	0	0	0
DO50646	ICGC_BOCA_FR	7	bone	171.832	0	0	21.462	0	0	28.3778	0	0	0	0	0	0	0	0	0	0	0	43.1294	0	23.2104	0	0	0	0	0	0	0	0	100.959	0	0	0	0	0	0	0	0	0	0	0	0	0	0	0	50.9999
DO217786	ICGC_BRCA_EU	8	breast	455.026	0	82.1101	0	0	0	50.4332	153.008	0	0	0	24.6635	0	0	308.626	0	137.288	55.6208	0	0	0	0	0	0	0	0	0	109.228	0	436.523	0	86.0496	0	392.86	0	0	90.6283	0	31.1619	0	50.391	0	0	0	0	97.5824
DO217787	ICGC_BRCA_EU	8	breast	253.179	30.2584	71.508	131.233	384.184	0	53.8843	0	80.6165	0	0	34.9027	0	0	0	0	0	0	0	55.0969	0	0	0	0	0	50.8385	0	0	0	433.661	0	0	0	769.316	0	17.695	89.4513	85.8339	0	0	97.5142	0	0	0	0	0
DO217788	ICGC_BRCA_EU	8	breast	346.861	166.507	0	109.644	0	0	0	170.569	0	56.2377	0	0	0	54.7227	295.121	0	0	0	0	0	4.48044	0	0	0	0	0	0	139.563	0	434.408	139.429	0	0	377.897	0	0	143.906	20.2254	0	35.838	38.863	0	0	0	0	0
DO217826	ICGC_BRCA_EU	8	breast	341.678	53.7101	0	0	199.648	0	55.6171	36.1055	0	83.4206	0	57.9321	0	95.1799	0	0	3.47232	20.1484	0	0	0	0	0	0	0	56.8456	64.3665	1.70575	0	358.835	110.408	0	0	0	40.2839	0	160.7	0	47.4043	0	0	0	61.1911	198.395	0	147.111
DO217844	ICGC_BRCA_EU	8	breast	0	9814.39	0	0	0	340.129	0	0	0	0	0	7591.82	86.6764	0	0	0	0	0	0	0	0	0	0	0	0	522.175	0	867.214	0	0	5421.55	0	0	0	0	0	0	0	0	0	3643.06	182.975	0	0	0	0
DO217865	ICGC_BRCA_EU	8	breast	310.667	0	39.8007	0	0	0	0	0	0	0	0	29.8205	0	0	243.826	0	0	124.882	0	0	0	0	0	90.8601	0	0	0	0	0	586.835	0	0	0	0	107.579	93.2108	183.631	0	0	0	49.6585	0	0	285.93	0	0
DO217907	ICGC_BRCA_EU	8	breast	293.331	249.294	62.8355	0	665.341	0	138.723	630.84	338.529	0	0	217.417	149.025	0	96.2429	0	373.791	0	0	0	0	138.292	0	0	0	0	0	132.144	0	276.538	262.326	0	319.857	663.586	163.923	99.3161	589.183	239.278	0	0	86.6554	0	0	0	0	46.9691
DO217908	ICGC_BRCA_EU	8	breast	205.497	312.34	284.4	0	0	0	0	0	0	0	0	290.676	0	0	0	0	0	0	142.029	0	0	0	0	0	0	69.3556	0	102.936	0	198.01	233.155	0	0	0	0	0	0	0	0	0	205.957	0	0	143.407	0	0
DO217931	ICGC_BRCA_EU	8	breast	707.929	193.239	0	136.541	101.467	0	0	85.334	210.471	0	0	293.983	0	0	0	0	23.9331	182.323	0	0	0	98.3178	0	123.114	0	0	0	0	0	940.01	87.6256	0	30.3968	0	0	0	309.853	216.672	0	80.1212	149.257	46.3946	0	0	0	62.518
DO217939	ICGC_BRCA_EU	8	breast	265.432	0	0	35.8666	72.3012	0	143.79	56.172	0	0	0	33.4381	137.352	46.1442	0	70.5676	260.283	0	0	0	0	45.3828	0	0	0	42.5023	0	0	0	298.172	0	0	0	31.3392	0	45.4117	328.508	0	131.308	0	0	0	208.546	0	0	29.8584
DO217953	ICGC_BRCA_EU	8	breast	360.69	47.7985	0	62.5219	0	0	0	88.8354	0	0	0	0	43.721	85.8761	75.1936	0	200.159	0	0	0	0	0	0	0	0	33.7816	0	0	74.5284	263.143	0.174996	0	19.4931	0	162.151	42.1785	5.70966	0	0	0	0	0	0	182.45	0	102.58
DO217962	ICGC_BRCA_EU	8	breast	434.521	0	0	0	171.801	0	0	30.1988	116.191	0	0	0	0	0	0	0	0	0	0	0	0	0	0	13.326	0	0	12.0987	16.6367	0	145.101	0	0	0	0	0	75.2672	118.289	0	45.156	0	0	52.2329	0	0	0	0
DO217987	ICGC_BRCA_EU	8	breast	668.575	55.9927	122.223	0	0	0	122.92	210.304	0	0	0	158.027	0	0	0	0	135.314	115.866	0	0	43.4694	0	0	0	0	0	0	0	152.699	577.503	27.0384	69.8949	0	0	0	0	124.728	0	37.9569	0	66.8421	0	0	0	0	0
DO218059	ICGC_BRCA_EU	8	breast	140.139	387.294	297.431	0	0	0	0	82.1647	54.4849	0	0	328.262	0	180.88	0	0	0	0	0	0	0	0	33.4106	44.4076	0	0	0	0	0	314.559	273.2	0	0	0	0	0	16.6004	0	0	0	160.637	0	183.473	0	0	57.1832
DO218062	ICGC_BRCA_EU	8	breast	473.798	0	60.7774	0	430.08	0	39.6996	89.2092	0	0	0	36.1925	0	0	118.604	0	0	0	0	161.685	0	0	0	0	0	0	0	51.1707	0	523.006	0	101.581	0	169.26	0	70.1097	194.826	131.977	0	0	95.6825	36.9565	102.401	0	0	0
DO218072	ICGC_BRCA_EU	8	breast	316.384	201.216	0	43.3306	0	0	0	164.669	0	0	0	0	0	0	0	0	75.1554	0	0	35.4463	1.74444	0	0	0	0	0	0	0	0	76.6788	90.7497	0	92.5774	0	32.064	0	63.1076	0	0	47.3777	0	0	87.4694	140.307	0	42.2515
DO218121	ICGC_BRCA_EU	8	breast	564.91	142.596	0	0	0	0	0	0	0	0	0	247.758	0	0	113.995	0	29.2259	0	0	77.1019	0	56.5273	0	0	0	0	0	4.15816	0	176.442	1.30809	100.271	0	0	137.191	0	0	0	0	0	174.82	71.746	0	65.5482	0	144.102
DO218150	ICGC_BRCA_EU	8	breast	237.024	50.3617	933.56	43.3978	0	35.9505	0	621.13	134.523	0	0	111.489	64.8714	118.282	18.096	69.1362	0	0	214.792	22.9783	113.368	0	0	0	0	0	0	149.99	0	115.21	49.1591	851.67	0	0	229.693	0	761.557	42.2964	0	0	0	0	0	191.803	0	0
DO218159	ICGC_BRCA_EU	8	breast	411.823	38.8195	200.066	0	0	0	0	42.1684	237.696	153.059	0	71.0566	0	0	0	0	331.49	0	0	61.9922	0	161.455	144.658	0	0	48.5306	0	0	0	497.099	79.0475	0	147.797	0	121.94	0	11.1159	0	76.4678	0	0	0	0	0	0	302.644
DO218167	ICGC_BRCA_EU	8	breast	206.939	70.2695	0	0	0	105.485	129.083	181.623	0	0	0	84.9764	0	59.7689	0	0	61.7571	0	0	0	0	54.3225	66.5293	0	0	77.478	0	82.2589	0	152.39	110.701	0	233.58	97.657	34.8102	83.3238	80.6385	0	86.2665	0	48.0196	0	222.44	0	0	222.063
DO218168	ICGC_BRCA_EU	8	breast	301.343	24.4121	0	94.1808	0	0	62.5119	657.333	0	29.5903	17.7287	33.0334	0	335.241	0	0	365.38	0	0	59.8187	0	0	0	0	0	0	0	192.843	0	177.377	138.236	0	261.2	0	283.705	0	774.883	0	62.8682	60.5342	78.5856	0	0	0	0	269.926
DO218173	ICGC_BRCA_EU	8	breast	0	9138.77	805.142	0	0	0	0	0	0	0	0	10787.9	0	0	0	0	0	0	0	0	0	0	0	0	0	0	0	575.707	0	0	5696.24	0	0	0	0	0	0	0	0	0	5026.81	0	0	0	0	0
DO218174	ICGC_BRCA_EU	8	breast	353.374	111.407	0	75.1994	0	0	0	0	0	25.2129	0	114.047	0	160.821	0	0	26.2131	0	0	0	0	0	0	0	0	0	0	0	89.4268	328.724	16.6692	0	69.6741	104.856	0	0	0	81.1364	44.3565	0	9.73921	0	0	0	0	86.6228
DO218176	ICGC_BRCA_EU	8	breast	141.893	2251.18	252.81	50.1485	62.5308	197.929	0	45.7579	0	17.9936	0	4472.44	0	0	0	0	6.71592	0	0	0	35.2879	0	0	0	0	80.4564	0	0	159.075	201.79	1174.88	0	0	0	0	0	0	133.587	197.492	0	2010.12	0	0	0	0	128.134
DO218182	ICGC_BRCA_EU	8	breast	357.283	0	108.65	0	91.0318	0	0	48.4824	71.8311	0	0	0	0	0	0	0	0	232.299	0	0	39.0776	0	0	0	0	0	0	0	0	338.061	0	329.535	0	76.9799	0	0	0	0	0	0	0	0	0	0	0	0
DO218205	ICGC_BRCA_EU	8	breast	314.905	221.69	387.562	0	206.23	0	53.7059	70.6255	0	0	0	698.221	0	20.7551	0	0	0	65.5805	0	0	0	0	0	51.8455	0	0	0	0	0	435.94	118.494	154.873	0	0	0	0	0	0	97.6458	0	368.36	0	257.614	172.503	0	0
DO218212	ICGC_BRCA_EU	8	breast	274.981	121.886	1864.5	0	76.3431	0	131.388	768.306	283.006	0	0	263.192	0	0	70.4358	0	150.029	0	0	139.028	129.806	78.7995	0	0	0	84.3449	0	264.366	0	0	77.9079	1524.09	679.933	465.848	277.369	101.446	335.051	53.5298	0	0	43.8847	0	0	0	0	0
DO218254	ICGC_BRCA_EU	8	breast	431.041	56.98	160.279	0	0	0	0	0	0	0	58.0212	33.8327	0	0	0	0	0	53.5336	0	0	0	0	0	0	64.5311	0	0	0	0	523.809	15.927	62.8336	0	0	0	73.5034	0	0	0	0	36.1718	0	0	47.9789	0	0
DO218269	ICGC_BRCA_EU	8	breast	191.846	0	1767.42	0	0	0	212.412	1637.53	313.311	0	0	358.534	261.454	0	166.082	0	0	105.605	0	0	60.3507	84.1919	0	0	0	0	0	453.525	283.243	540.423	0	1514.96	637.878	0	0	40.5826	872.839	0	0	0	177.344	189.071	0	75.8414	55.63	0
DO218279	ICGC_BRCA_EU	8	breast	200.72	43.0071	432.272	0	0	381.42	0	116.328	0	0	0	152.313	0	0	0	0	0	0	0	0	45.9993	0	0	0	0	85.7871	0	44.2706	0	692.744	104.485	357.131	106.623	0	0	0	0	105.535	0	0	83.3023	0	65.9914	0	0	98.8482
DO218333	ICGC_BRCA_EU	8	breast	486.392	195.757	2326.16	74.1179	797.689	0	0	878.089	147.409	0	0	513.77	0	0	178.244	57.1679	386.255	0	0	0	0	0	0	0	0	0	0	190.563	0	121.044	88.4436	1988.2	347.719	0	94.8333	0	1272.46	23.8472	0	450.902	271.161	0	0	153.122	0	29.4972
DO218347	ICGC_BRCA_EU	8	breast	132.933	0	0	0	0	75.8301	0	42.3241	0	0	0	3.17537	0	36.3808	56.0647	0	66.4751	0	0	57.1286	0	0	0	0	24.0645	26.915	0	0	0	263.947	0	0	0	0	126.662	50.4429	0	0	0	0	39.0544	0	0	0	0	0
DO218377	ICGC_BRCA_EU	8	breast	250.16	45.9325	120.65	0	62.2648	58.4352	0	69.6264	0	0	0	25.6714	0	0	0	0	8.78335	0	0	18.5792	0	0	0	0	0	6.06337	0	0	0	213.446	70.0366	0	0	0	0	0	0	0	0	37.9653	0	0	0	212.092	25.503	19.1647
DO218384	ICGC_BRCA_EU	8	breast	387.488	0	0	0	0	248.057	0	176.468	0	0	0	40.4801	0	0	0	0	0	0	0	44.0637	1.06155	0	114.779	0	0	0	0	0	0	458.982	0	19.8858	0	0	0	0	0	102.138	0	0	4.60998	0	0	42.5989	0	0
DO218388	ICGC_BRCA_EU	8	breast	275.967	0	236.785	21.2248	181.516	0	0	0	105.43	0	0	0	0	0	3.63842	0	0	0	0	0	4.07534	47.5892	0	0	52.9549	75.0455	0	0	0	191.963	0	203.282	36.9685	0	0	0	0	56.9227	45.5845	59.9257	0	0	0	160.225	0	0
DO218404	ICGC_BRCA_EU	8	breast	214.816	0	1429.08	0	66.0898	161.146	0	373.454	0	0	0	168.381	0	0	345.997	0	0	294.212	0	0	0	0	103.543	219.804	0	0	0	7.10521	0	416.654	0	786.546	0	0	0	0	597.137	0	0	0	132.748	0	97.4583	232.589	0	0
DO218408	ICGC_BRCA_EU	8	breast	241.367	0	0	44.5863	31.1102	0	0	42.3942	0	0	44.0824	0	156.935	0	0	0	0	0	0	0	24.9791	21.5609	0	0	0	69.9398	0	0	0	514.037	0	0	0	0	0	0	224.038	0	0	0	0	0	0	77.7128	34.4554	0
DO218419	ICGC_BRCA_EU	8	breast	312.183	123.283	1673.88	192.59	0	0	109.14	362.186	0	0	0	229.338	0	0	0	0	0	0	0	0	0	0	208.187	144.148	0	78.9456	0	69.1206	0	64.0711	43.766	1855.79	661.709	0	163.56	37.5088	0	0	0	0	91.2043	0	0	0	0	0
DO218428	ICGC_BRCA_EU	8	breast	657.537	707.545	0	0	221.883	247.798	99.876	408.732	0	0	0	0	0	0	123.692	0	0	0	0	111.909	0	0	0	0	0	0	0	0	0	1083.79	501.636	195.321	102.65	171.1	0	111.081	216.393	0	0	0	0	115.344	0	108.685	0	0
DO218457	ICGC_BRCA_EU	8	breast	191.835	0	217.844	0	207.584	0	0	0	0	43.6714	47.8323	0	0	0	0	0	0	0	37.4	159.028	0	34.0958	0	0	0	16.4157	0	0	0	230.104	42.1843	0	0	0	0	0	78.1229	0	23.0118	0	0	0	0	188.571	0	0
DO218478	ICGC_BRCA_EU	8	breast	155.699	0	111.191	27.6063	0.0273949	0	100.323	0	0	10.4789	0	54.8532	0	0	274.544	0	0	0	0	0	0	0	28.3729	100.99	0	73.3727	38.0547	53.5903	0	241.399	0	21.2045	61.1337	399.032	0	9.37441	24.9649	0	46.5289	36.7032	0	0	0	0	0	0
DO218488	ICGC_BRCA_EU	8	breast	272.276	0	0	0	0	0	0	77.4432	0	0	0	44.7566	0	160.486	274.157	0	0	0	0	0	0	68.0386	0	0	0	0	0	0	0	191.263	0	59.5315	0	0	0	0	0	0	0	0	22.3431	0	101.902	321.78	0	0
DO218489	ICGC_BRCA_EU	8	breast	355.954	150.629	145.975	0	147.919	0	0	46.6837	80.1125	0	0	0	0	0	0	0	0	200.958	0	0	0	0	0	0	0	0	0	47.6791	0	305.72	72.4622	219.618	74.0174	0	0	0	0	0	0	0	0	0	0	113.125	0	0
DO218502	ICGC_BRCA_EU	8	breast	839.121	72.163	203.956	0	146.572	0	34.3106	47.9074	0	0	0	18.1144	0	0	0	0	0	0	0	94.0456	0.172034	0	0	0	0	0	0	134.497	0	670.076	94.9354	47.6557	176.563	0	0	0	0	0	0	0	58.7282	0	147.905	0	0	0
DO218506	ICGC_BRCA_EU	8	breast	280.658	0	0	77.143	298.044	33.721	10.6048	0	0	75.4634	36.9209	0	0	0	0	0	0	0	24.8545	0	7.90402	0	0	0	0	0	0	0	77.1178	303.486	0	0	15.6677	0	0	105.735	158.079	0	45.9429	0	0	0	42.1897	127.875	0	0
DO218553	ICGC_BRCA_EU	8	breast	322.292	0	0	124.971	349.499	0	82.5002	0	0	0	38.396	0	0	108.301	238.738	0	71.7517	0	0	0	25.5722	58.3865	0	0	0	27.0417	0	75.2362	0	453.65	0	0	0	44.5753	0	0	0	0	0	0	0	83.0675	3.86534	614.727	0	81.3431
DO218560	ICGC_BRCA_EU	8	breast	380.813	95.5782	121.477	0	0	0	28.3301	143.217	0	0	65.4633	540.189	0	0	341.239	0	140.398	149.003	0	0	0	0	307.32	0	0	0	0	219.352	0	506.007	102.111	266.98	0	0	0	58.3224	0	0	0	0	388.818	0	0	300.736	0	38.8137
DO218573	ICGC_BRCA_EU	8	breast	695.562	68.8938	202.422	206.552	197.885	0	0	47.7099	130.821	32.4693	97.8392	112.641	0	0	0	0	0	0	0	0	0	0	0	99.4301	0	0	0	104.068	0	705.973	18.4145	0	0	0	0	0	222.577	92.4997	0	2.57023	196.445	166.411	0	214.873	0	0
DO218583	ICGC_BRCA_EU	8	breast	352.35	32.5759	38.2685	134.3	0	0	0	104.82	35.2102	0	0	0	29.6426	34.0065	0	0	35.6338	0	0	0	0	0	0	0	0	0	18.3725	57.8319	0	431.034	2.5558	0	0	0	0	25.6815	141.956	0	0	0	0	0	119.003	93.3182	0	0
DO218605	ICGC_BRCA_EU	8	breast	369.149	0	308.729	311.091	409.055	0	0	221.617	0	66.5467	0	199.181	0	132.322	88.4846	0	128.063	0	0	177.193	0	0	86.165	0	0	58.2708	0	6.81843	0	409.052	0	290.782	101.917	536.436	0	0	406.321	141.998	53.0504	0	80.4138	102.251	176.25	0	0	0
DO218611	ICGC_BRCA_EU	8	breast	72.8486	0	245.408	0	0	177.695	96.2958	0	0	0	0	63.4883	0	0	338.145	0	0	0	0	0	0	62.2248	0	0	63.2599	0	0	0	0	400.097	0	0	0	287.33	0	50.1599	0	162.682	0	35.2654	60.5214	0	0	53.3594	0	0
DO218621	ICGC_BRCA_EU	8	breast	453	106.943	55.578	63.4255	0	0	40.468	0	0	49.6134	0	171.514	0	0	134.798	0	41.7078	0	59.447	0	0	0	0	0	0	56.4063	0	58.0873	0	642.166	92.8227	33.5875	0	94.1776	0	12.3911	0	0	0	0	33.9017	0	0	6.89725	0	0
DO218651	ICGC_BRCA_EU	8	breast	370.49	131.529	0	0	0	0	0	0	0	0	0	55.0372	0	186.956	0	0	126.899	0	0	0	0	0	0	0	4.47709	0	0	48.0841	0	333.948	159.11	0	52.8154	0	0	0	180.695	0	0	0	39.4187	0	86.5739	0	0	100.102
DO218656	ICGC_BRCA_EU	8	breast	257.953	53.7293	1663.76	151.183	0	120.813	96.1089	1347.42	0	0	89.9045	192.059	0	57.3168	187.581	0	0	0	0	0	52.8528	0	528.458	0	0	0	0	152.65	0	499.311	0	1840.66	329.25	0	0	0	342.555	97.3948	0	0	131.862	0	0	20.7828	46.7344	0
DO218669	ICGC_BRCA_EU	8	breast	0	565.754	966.251	217.763	0	399.527	99.5749	867.231	0	0	0	874.742	0	0	240.133	0	0	0	0	67.1631	0	57.8142	0	0	107.938	0	0	0	0	0	387.553	559.747	0	0	289.325	0	982.035	0	0	0	356.773	0	0	0	0	0
DO218698	ICGC_BRCA_EU	8	breast	206.151	0	141.871	0	77.0207	0	50.1902	0	0	0	0	0	0	0	0	0	0	0	0	0	16.8987	80.215	0	0	43.9107	56.389	0	32.8822	0	343.726	0	0	0	0	0	0	0	0	0	0	0	51.2482	0	0	0	0
DO218709	ICGC_BRCA_EU	8	breast	206.058	433.366	741.655	59.4273	391.108	0	3.14145	1088.27	185.18	0	0	780.363	0	0	318.797	0	119.279	0	16.9034	0	19.0851	82.373	0	0	0	0	0	98.6575	127.362	293.042	151.012	1011.02	784.278	253.819	0	101.865	213.947	205.311	0	0	537.328	0	0	0	0	64.9253
DO218719	ICGC_BRCA_EU	8	breast	135.181	57.3884	0	5.64964	0	0	0	231.402	0	99.5184	26.7276	0	0	0	136.738	0	0	0	101	0	0	38.9837	20.4888	0	0	2.60154	0	0	0	263.623	0	0	76.1627	210.686	0	0	61.044	0	10.9358	60.4516	0	0	0	0	0	0
DO218742	ICGC_BRCA_EU	8	breast	384.843	261.041	161.455	82.2262	246.663	122.81	38.1606	71.1072	148.287	0	0	274.951	58.275	0	0	0	74.8291	0	0	0	0	0	0	0	0	0	0	0	59.4025	262.469	136.645	227.401	0	0	122.338	141.676	209.677	0	0	0	215.244	67.8895	0	0	0	117.397
DO218770	ICGC_BRCA_EU	8	breast	566.126	60.6098	0	0	101.481	0	0	0	83.8132	0	0	0	0	0	0	0	79.1394	67.3373	0	0	0	0	0	0	0	0	0	0	0	340.356	39.1562	0	42.7846	160.22	0	0	39.1855	0	0	0	0	0	0	85.4105	0	0
DO218796	ICGC_BRCA_EU	8	breast	0	729.615	607.578	0	0	230.713	26.4513	905.705	0	40.4068	0	1450.02	0	0	0	0	0	0	0	0	0	0	0	0	0	0	0	0	0	102.276	558.218	299.117	0	0	0	106.343	767.568	79.4274	77.2292	0	1197.2	76.8579	0	0	0	94.3757
DO218827	ICGC_BRCA_EU	8	breast	328.153	32.7563	0	76.0854	0	0	0	40.0174	0	0	0	0	0	81.7462	0	0	41.331	105.215	45.7057	0	0	0	89.2233	0	0	19.9904	0	0	0	481.498	20.554	0	0	0	0	0	169.031	0	0	54.4237	0	0	143.444	0	0	55.6783
DO218828	ICGC_BRCA_EU	8	breast	936.457	185.069	823.038	0	41.1195	0	39.7789	0	57.9333	11.3958	0	184.42	87.9032	214.924	348.841	0	424.731	0	0	0	0	0	200.455	0	0	0	0	0	247.248	987.459	0	612.422	0	0	0	96.2932	0	187.152	218.22	0	164.066	0	267.164	310.277	0	513.26
DO218831	ICGC_BRCA_EU	8	breast	688.671	12.6563	132.713	0	0	0	91.2491	0	0	0	21.6353	24.658	0	0	0	0	121.234	0	0	0	0	0	0	0	0	0	0	101.694	0	366.093	76.4352	0	154.96	0	0	32.7688	0	62.268	0	64.8458	57.9407	0	0	317.081	0	40.1391
DO220820	ICGC_BRCA_EU	8	breast	410.528	0	108.894	0	0	0	0	0	0	0	0	30.2266	0	0	183.859	0	84.1892	12.1705	114.288	0	0	0	0	0	0	0	0	71.4253	0	501.673	0	0	0	158.684	0	0	0	125.296	0	0	30.7479	0	0	0	0	6.44986
DO220822	ICGC_BRCA_EU	8	breast	770.902	40.7538	0	0	0	0	51.1134	0	88.3534	0	0	37.239	0	0	0	0	92.1306	0	0	55.213	0	0	0	0	0	0	0	49.2315	0	506.582	28.9973	0	0	0	217.807	0	162.349	0	0	0	14.1477	0	0	0	0	78.72
DO220823	ICGC_BRCA_EU	8	breast	0	4065.97	2336.54	0	0	0	203.051	2772.37	226.686	0	0	5457.03	146.412	0	218.888	214.688	0	270.472	46.1622	0	0	0	0	0	0	0	0	521.481	0	0	2195.65	1719.98	927.569	0	0	0	2261.92	94.3199	0	0	2298.55	289.488	0	0	170.558	0
DO220824	ICGC_BRCA_EU	8	breast	381.93	190.6	205.994	0	195.403	33.7861	157.28	0	0	0	0	0	0	164.484	0	0	45.6001	0	0	0	0	0	0	0	0	0	0	0	0	466.59	18.0534	46.3489	35.6111	0	0	200.653	0	0	0	108.86	0	0	310.682	163.679	0	0
DO220825	ICGC_BRCA_EU	8	breast	314.115	0	0	0	0	0	0	50.641	0	0	0	52.7133	0	31.2197	296.819	0	73.8671	0	0	0	0	77.5714	0	0	0	0	0	133.424	0	272.562	0	0	0	129.812	0	0	0	0	0	38.6946	24.5197	0	52.1498	90.0495	0	78.8403
DO220826	ICGC_BRCA_EU	8	breast	389.304	0	1810.53	0	0	0	113.334	13.7874	377.059	97.5433	0	288.254	0	277.886	149.768	0	0	0	0	0	109.194	0	0	0	83.5686	69.749	0	233.71	305.608	462.472	0	1121.94	0	0	0	106.084	325.454	223.205	0	0	276.261	0	176.415	0	0	0
DO220827	ICGC_BRCA_EU	8	breast	443.065	245.848	234.218	80.9982	0	0	80.5323	112.361	141.491	0	0	119.824	0	0	304.651	0	121.87	186.041	0	0	0	0	0	0	76.0421	0	0	0	323.695	687.933	54.5632	118.275	0	0	0	158.074	117.307	311.117	0	0	152.413	0	0	281.846	0	7.63392
DO220828	ICGC_BRCA_EU	8	breast	569.66	184.741	1186.93	0	132.156	0	89.8655	649.901	398.138	8.19652	201.891	126.04	216.567	0	491.535	144.873	218.564	0	103.96	0	0	0	0	329.828	0	86.3811	0	0	0	286.734	43.9008	711.6	0	157.181	0	0	1265.89	245.433	87.2127	0	151.026	259.511	0	0	0	358.21
DO224547	ICGC_BRCA_EU	8	breast	132.712	0	1895.99	0	0	0	145.002	230.503	123.684	0	0	453.343	0	40.9466	21.8854	177.125	113.049	0	0	0	0	0	111.041	63.2959	0	0	0	0	0	202.699	0	1928.89	0	0	0	77.8474	115.412	0	0	0	239.975	0	118.973	172.699	0	0
DO224553	ICGC_BRCA_EU	8	breast	0	138.239	1725.37	0	59.2637	131.509	233.919	470.048	0	0	0	144.248	0	0	0	0	0	208.23	0	0	0	0	251.509	0	0	108.746	0	0	0	0	252.757	1162.53	0	161.781	241.178	151.961	442.605	0	0	0	202.738	142.117	0	0	0	0
DO224557	ICGC_BRCA_EU	8	breast	226.104	170.164	1006.91	39.8298	0	0	0	305.534	0	0	0	375.82	0	117.535	0	0	75.1369	0	0	0	0	0	0	0	0	0	0	0	0	86.9399	0	376.439	0	69.5774	0	72.0314	673.57	0	0	195.967	101.94	0	0	0	0	0
DO224560	ICGC_BRCA_EU	8	breast	326.144	0	4.53689	87.6103	67.1473	0	26.4291	91.0057	0	0	0	0	0	0	323.775	0	82.8202	0	0	0	0	0	77.6115	0	0	0	0	0	0	235.371	36.7447	131.735	0	0	0	34.5163	150.607	0	92.1237	0	0	0	68.8287	165.499	0	52.0262
DO224565	ICGC_BRCA_EU	8	breast	252.033	122.372	2735.76	0	195.442	0	0	1609.52	191.482	108.797	0	454.934	0	0	0	0	0	29.5034	118.615	0	21.4213	0	0	0	0	137.373	0	0	0	0	193.081	2413.81	0	0	0	0	1883.05	399.454	299.792	546.919	204.438	0	0	92.3977	0	0
DO224569	ICGC_BRCA_EU	8	breast	387.024	206.218	1078.99	433.526	0	0	207.879	0	0	0	0	1118.67	0	0	25.671	0	0	0	0	0	0	0	0	0	105.941	239.375	0	229.396	213.378	31.9002	293.226	775.364	262.747	0	0	0	343.038	0	0	0	732.828	161.368	65.7294	67.9891	0	0
DO224573	ICGC_BRCA_EU	8	breast	201.806	0	2770.08	0	0	0	89.4712	1258.6	113.161	0	0	59.1982	0	0	0	0	95.3746	28.9117	135.476	0	0	0	0	0	115.861	0	0	236.506	0	369.178	0	2312.31	723.387	0	0	0	1205.06	0	0	88.4526	170.584	0	0	0	0	0
DO224577	ICGC_BRCA_EU	8	breast	535.184	5.60851	0	0	0	0	192.081	53.9006	0	0	0	0	0	0	287.346	0	69.7811	0	0	0	0	0	0	0	0	0	0	99.6986	0	416.576	49.0025	0	0	0	298.833	3.25947	0	0	0	0	0	0	0	313.722	0	0
DO224582	ICGC_BRCA_EU	8	breast	502.954	66.9186	264.564	133.107	0	5.43787	7.86555	279.653	0	0	0	0	0	0	250.824	0	0	0	78.2644	0	0	0	90.9995	0	0	107.828	0	0	0	299.436	75.4497	183.951	106.077	125.505	132.167	148.208	219.879	0	131.839	0	0	0	151.523	17.0889	0	0
DO224585	ICGC_BRCA_EU	8	breast	197.869	119.786	213.426	0	0	0	0	0	46.3382	0	0	297.053	57.6415	67.2242	262.587	0	50.7347	0	0	0	0	0	0	0	0	0	0	0	0	106.918	38.197	133.176	0	352.859	0	0	0	92.2078	0	0	111.373	56.3558	0	0	0	0
DO224588	ICGC_BRCA_EU	8	breast	349.992	100.5	0	0	0	0	0	0	0	30.6235	0	0	0	0	0	0	216.187	147.608	0	0	46.6198	0	0	0	0	0	0	161.043	0	457.071	32.4934	92.9018	110.601	0	0	0	0	0	141.715	0	0	0	140.866	0	0	211.247
DO224590	ICGC_BRCA_EU	8	breast	704.128	51.2623	495.614	0	119.753	0	269.185	0	80.2363	106.632	0	317.262	0	0	0	0	284.479	0	0	0	0	0	85.7097	0	0	196.078	0	169.728	132.156	619.218	221.903	336.573	81.4484	257.295	144.145	203.639	56.6658	197.604	18.1773	0	400.094	0	0	0	0	223.546
DO224593	ICGC_BRCA_EU	8	breast	0	1134.81	2429.67	57.9275	0	202.361	470.927	870.204	244.617	0	191.09	21.5474	159.167	0	243.346	0	119.63	0	98.0556	0	0	0	0	0	0	174.886	132.521	518.235	0	0	243.985	1958.06	356.604	325.743	0	0	1153.58	249.926	0	4.56172	110.898	483.758	0	0	0	0
DO224598	ICGC_BRCA_EU	8	breast	986.839	210.168	1226.36	0	259.254	0	0	600.821	111.943	205.484	0	982.777	0	197.457	274.252	0	0	0	0	0	0	0	0	24.6294	0	211.247	0	267.778	0	1062.46	154.534	1353.01	307.236	866.715	0	0	179.198	6.5046	91.3931	0	396.676	0	125.169	0	0	0
DO224600	ICGC_BRCA_EU	8	breast	121.564	117.456	1945.72	125.177	0	232.151	0	1642.01	3.78044	0	0	280.829	0	0	0	210.574	0	0	0	0	0	0	0	0	0	101.76	0	185.534	250.842	427.358	165.683	1504.02	105.495	210.502	0	0	1601	594.173	0	427.933	256.322	308.803	0	0	239.094	0
DO224602	ICGC_BRCA_EU	8	breast	0	142.539	2452.68	795.903	0	0	0	538.38	0	0	28.8357	506.946	0	0	0	0	0	0	0	0	30.1926	0	289.56	0	0	0	0	31.0135	149.581	62.1934	0	2185	181.926	0	0	74.86	1043.59	0	0	48.1589	184.951	178.724	0	137.555	0	0
DO224606	ICGC_BRCA_EU	8	breast	392.221	71.6877	721.45	0	0	75.4104	132.011	0	0	0	0	203.035	0	0	0	0	111.58	0	0	96.6305	0	0	0	0	126.398	0	0	0	0	498.438	58.2438	635.065	0	0	0	5.88081	0	0	0	0	112.119	0	0	0	0	4.3295
DO224609	ICGC_BRCA_EU	8	breast	379.875	81.5865	0	0	0	0	0	131.19	0	0	0	115.534	0	0	0	0	0	0	0	0	0	0	0	0	0	24.894	0	19.8326	0	418.364	14.1859	0	0	0	0	0	85.1031	0	0	0	95.8142	0	0	0	0	43.6754
DO224614	ICGC_BRCA_EU	8	breast	867.883	384.516	212.367	195.963	123.498	0	118.95	0	353.077	0	193.865	113.583	0	0	119.29	0	0	0	0	0	0	0	172.007	0	0	0	0	39.1472	0	675.034	253.421	469.224	79.6246	0	0	0	390.601	55.6115	0	92.5219	60.3571	0	0	0	0	0
DO224618	ICGC_BRCA_EU	8	breast	440.539	1399.4	118.19	155.792	155.342	0	70.3558	0	0	0	0	1523.96	0	0	0	0	6.0147	0	87.1287	0	0	0	0	0	0	0	0	124.024	0	223.118	822.555	28.1185	142.482	0	215.165	0	0	0	149.065	0	651.854	0	98.9232	0	0	66.0173
DO224625	ICGC_BRCA_EU	8	breast	486.023	0	0	0	0	0	58.581	255.427	211.422	0	28.5251	91.6922	0	0	0	30.5238	0	0	0	0	0	0	0	17.7296	0	0	0	0	0	92.8757	90.7321	261.074	0	219.256	42.2345	0	97.1997	0	0	0	123.835	0	0	77.232	0	0
DO224634	ICGC_BRCA_EU	8	breast	404.905	107.921	308.692	0	0	0	0	310.68	148.788	20.9191	0	0	0	240.661	324.837	0	142.935	0	0	0	0	0	0	0	0	0	0	0	135.092	557.924	0	60.7171	0	306.793	0	0	218.69	241.489	91.6176	0	0	0	0	0	0	106.241
DO224640	ICGC_BRCA_EU	8	breast	413.134	0	87.3649	0	322.088	0	0	205.138	168.411	63.6423	0	62.4557	0	0	316.003	0	442.669	0	0	62.0909	0	0	0	0	0	0	0	5.87871	0	32.5337	0	164.6	0	532.232	247.824	0	507.036	0	277.916	90.1867	113.33	0	159.893	0	0	399.859
DO224643	ICGC_BRCA_EU	8	breast	245.912	0	0	64.5107	0	0	75.4126	0	0	0	81.9853	9.97156	0	23.5524	265.677	0	11.0861	155.757	0	0	0	0	0	0	0	55.3203	0	0	85.6284	147.625	0	0	0	205.946	0	0	212.379	0	0	0	27.3816	0	166.341	78.933	0	42.1494
DO224647	ICGC_BRCA_EU	8	breast	624.54	89.0929	0	0	0	303.188	0	55.7611	0	0	0	0	0	0	90.9228	0	72.5205	0	0	0	0	0	0	0	0	76.3108	0	94.4653	0	532.876	74.9465	0	0	0	16.1337	0	0	81.2859	0	0	0	0	111.066	0	0	67.2613
DO224650	ICGC_BRCA_EU	8	breast	183.283	160.124	0	78.788	0	204.765	110.217	233.749	232.164	42.754	0	365.917	95.2794	93.2151	0	50.4856	59.342	0	0	0	27.9352	0	43.3095	0	0	0	0	322.398	0	412.385	92.6518	127.355	62.2917	0	100.313	47.422	101.677	88.2115	36.0578	0	242.717	0	0	0	0	0
DO224654	ICGC_BRCA_EU	8	breast	256.536	77.0168	2893.59	0	0	0	0	24.4414	0	0	0	364.405	0	0	14.531	0	0	0	0	0	0	0	0	0	95.4344	6.6612	0	156.647	365.556	148.96	15.5687	1981.89	0	0	0	0	60.1302	0	0	0	15.5634	318.78	0	116.17	0	0
DO224658	ICGC_BRCA_EU	8	breast	233.576	0	753.542	0	41.4822	0	146.484	426.708	91.5347	64.1027	0	247.274	0	0	293.898	0	0	86.688	118.353	79.4484	0	0	0	0	0	0	0	0	0	252.669	0	530.122	0	150.464	142.355	41.7071	511.474	91.0426	0	0	90.692	0	0	94.7312	0	0
DO224662	ICGC_BRCA_EU	8	breast	430.23	0	1464.41	0	0	0	0	550.108	164.421	0	0	249.404	0	378.164	307.379	0	0	0	0	0	0	0	109.63	0	0	0	0	9.05785	545.732	267.323	0	1111.64	0	0	0	0	744.563	76.9334	0	0	138.629	0	0	0	0	0
DO224667	ICGC_BRCA_EU	8	breast	213.502	0	4053.44	0	192.57	0	0	1114.94	12.799	0	0	685.229	129.929	0	710.42	0	0	0	0	0	0	0	0	0	0	0	0	365.434	544.984	205.899	0	3360.12	322.774	247.55	47.0425	0	594.702	109.204	0	287.169	360.596	297.685	114.839	705.377	0	0
DO224670	ICGC_BRCA_EU	8	breast	420.842	0	831.843	0	0	0	0	672.918	418.838	0	0	0	33.1114	0	349.386	536.546	0	0	0	0	0	0	0	0	0	0	0	70.4836	12.7674	177.775	0	871.747	63.0529	74.8797	193.835	0	665.628	288.243	0	0	0	53.5578	0	123.043	192.5	0
DO224676	ICGC_BRCA_EU	8	breast	278.539	0	1329.42	0	311.251	354.713	219.419	1161.14	875.363	223.316	0	0	0	0	580.504	136.269	702.222	0	275.878	0	0	0	0	0	0	34.4067	0	474.457	795.431	701.526	0	1219.68	0	0	0	98.6384	1093.21	600.322	0	0	0	145.073	0	844.333	302.986	360.05
DO224680	ICGC_BRCA_EU	8	breast	138.171	58.7898	812.841	0	0	0	104.927	514.359	0	0	0	476.519	124.497	0	0	0	0	0	16.3498	0	42.0712	0	0	0	0	178.966	0	45.8494	0	61.389	164.977	810.825	0	0	0	0	684.373	0	0	195.185	211.576	153.292	111.239	174.022	0	0
DO224684	ICGC_BRCA_EU	8	breast	1.55527	477.474	1859.48	0	0	121.172	0	1602.81	215.829	0	0	1459	0	0	0	456.987	0	122.965	0	0	13.0331	0	198.124	0	0	0	0	0	0	371.15	252.613	1463.11	166.595	191.003	23.8	0	1137.91	193.306	0	0	508.634	0	0	0	48.3373	0
DO224687	ICGC_BRCA_EU	8	breast	213.527	0	1412.63	566.473	290.243	74.8487	42.5014	71.9755	0	0	0	203.906	0	0	563.788	0	0	0	0	0	0	0	0	0	0	168.137	0	0	247.091	368.654	0	946.708	248.494	0	0	167.363	661.113	126.599	106.881	0	94.9726	61.7561	257.468	522.815	0	133.689
DO224693	ICGC_BRCA_EU	8	breast	98.3572	40.3119	1370.76	0	0	0	0	93.6998	0	0	0	197.335	0	0	369.79	78.999	122.039	0	15.9877	127.736	0	0	145.142	0	0	0	0	137.469	0	169.537	40.2115	1228.13	104.762	581.704	0	0	92.8614	0	0	0	153.848	0	0	0	0	125.685
DO224697	ICGC_BRCA_EU	8	breast	74.1388	94.4992	529.973	242.615	0	0	0	320.673	0	0	0	154.059	0	72.3354	0	0	0	0	0	0	0	63.5687	0	0	0	0	0	0	57.3816	322.838	37.6876	557.215	0	0	0	92.9594	455.469	114.248	0	0	77.1365	0	0	0	0	0
DO224700	ICGC_BRCA_EU	8	breast	818.254	165.135	2953.38	329.444	0	0	290.984	1539.8	0	0	0	522.078	227.119	0	213.599	0	0	0	0	0	0	0	278.501	193.338	156.021	78.6519	0	153.489	0	575.239	286.755	2227.03	607.128	316.438	0	0	1348.46	0	0	221.417	346.602	0	0	0	0	0
DO224704	ICGC_BRCA_EU	8	breast	110.455	78.3152	1089.84	0	0	0	0	1282.39	143.943	112.302	0	161.141	0	216.893	230.653	0	0	84.0133	0	0	0	0	251.382	0	0	0	0	77.8894	0	0	187.299	851.568	267.604	0	412.125	0	1070.01	0	30.5455	0	133.704	0	25.3485	138.014	0	0
DO224709	ICGC_BRCA_EU	8	breast	316.249	0	3886.94	389.299	0	0	0	0	19.6479	0	0	956.774	0	0	338.886	0	0	0	0	0	0	0	0	0	0	104.948	0	139.291	558.209	264.558	0	3480.37	108.39	0	351.961	0	278.855	169.539	0	0	416.999	0	0	131.817	0	206.748
DO224713	ICGC_BRCA_EU	8	breast	224.968	114.611	718.898	0	48.4865	0	0	67.848	0	39.2294	67.4299	202.17	0	0	206.621	0	237.873	0	173.519	0	0	0	176.643	0	0	0	56.0392	0	71.0451	304.701	69.5901	374.001	0	0	0	0	292.693	0	0	0	104.85	0	0	0	0	0
DO224717	ICGC_BRCA_EU	8	breast	363.74	334.176	1541.42	928.37	0	0	107.711	355.817	199.212	0	0	450.298	0	51.0776	1035.94	0	0	0	0	0	0	0	176.383	0	0	0	0	0	0	202.961	116.316	999.973	678.707	481.604	0	221.329	1205.75	0.720635	128.605	264.742	405.502	0	234.436	213.514	0	0
DO224722	ICGC_BRCA_EU	8	breast	123.089	35.4499	68.6668	0	0	0	0	8.82903	37.3853	0	0	0	0	0	145.031	0	18.2263	39.1099	0	23.431	0	0	0	0	0	22.1138	0	27.9691	0	114.746	0	0	0	0	54.4949	27.7002	205.64	0	0	0	0	0	29.1145	0	0	46.6357
DO224728	ICGC_BRCA_EU	8	breast	506.413	0	56.2311	0	0	0	0	0	0	0	0	0	0	0	0	0	122.865	0	0	0	0	0	0	0	0	24.6028	0	0	117.238	252.6	0	43.9941	0	0	0	0	0	0	0	22.1244	0	0	0	0	0	65.717
DO224730	ICGC_BRCA_EU	8	breast	461.091	64.3158	2329.02	0	119.971	0	0	603.029	0	0	0	126.736	0	0	379.395	0	75.3854	0	0	0	72.5263	0	0	0	0	73.2401	0	404.229	0	618.701	0	1971.55	342.259	0	0	0	375.657	0	0	0	123.785	0	0	426.165	0	0
DO224732	ICGC_BRCA_EU	8	breast	994.224	12885.3	1409.32	0	0	0	565.901	0	0	0	0	11444.8	0	0	0	0	0	0	0	0	0	0	0	0	0	764.843	0	1042.6	0	897.093	7711.34	0	0	0	0	0	0	0	0	0	5585.31	0	0	0	0	0
DO224737	ICGC_BRCA_EU	8	breast	319.447	321.873	567.308	0	0	0	122.435	136.001	0	45.4447	0	405.648	0	0	0	0	0	0	92.7851	0	0	0	81.6111	0	0	0	0	0	0	409.861	418.183	276.823	0	0	0	70.1415	62.383	132.537	138.332	94.467	324.973	0	0	318.848	0	0
DO224741	ICGC_BRCA_EU	8	breast	459.226	0	452.639	0	0	0	0	286.37	0	113.366	0	111.646	0	195.032	128.578	0	307.609	0	0	0	0	0	0	0	0	0	0	91.4172	0	600.024	0	119.662	0	0	0	0	456.335	0	0	95.9712	115.414	0	343.319	208.698	0	270.506
DO224746	ICGC_BRCA_EU	8	breast	235.034	68.1499	2080.88	199.059	0	66.3855	0	606.633	0	0	0	770.981	8.21981	0	506.654	0	0	0	0	0	59.0035	120.984	336.583	0	0	0	94.2639	90.8169	0	392.695	56.2388	2121.87	151.727	263.045	0	0	570.489	124.333	0	288.231	337.108	200.02	0	0	0	0
DO224751	ICGC_BRCA_EU	8	breast	183.546	0	1450.15	0	0	0	0	0	131.777	30.7209	0	326.108	0	0	54.2606	0	66.8859	0	0	106.09	0	0	0	0	0	0	58.1143	0	0	275.956	0	1316.27	71.8191	0	50.3318	0	81.5251	0	54.6398	0	199.915	0	56.1208	147.981	0	0
DO224755	ICGC_BRCA_EU	8	breast	469.682	0	3655.87	39.8113	0	0	159.245	0	9.40191	0	0	993.411	0	0	648.261	0	192.837	0	0	164.571	0	0	0	0	0	0	0	0	0	482.821	148.203	3174.6	356.15	224.506	0	0	0	106.816	0	0	455.293	0	0	0	0	0
DO224763	ICGC_BRCA_EU	8	breast	257.64	0	3800.42	0	0	118.765	0	1794.51	160.599	0	0	307.234	0	0	0	0	0	0	138.703	0	0	0	0	0	0	0	0	150.592	131.767	18.0579	0	3828.32	256.004	0	656.854	0	1798.78	0	0	0	210.543	0	0	0	0	0
DO224765	ICGC_BRCA_EU	8	breast	520.365	0	2837.23	0	0	133.854	0	0	405.036	0	0	877.177	0	0	225.367	0	118.509	0	0	0	0	0	172.037	5.54146	0	0	0	70.0311	205.602	421.717	118.655	3417.8	91.7915	0	0	0	0	288.524	81.3243	0	236.418	0	0	182.364	0	66.6456
DO224768	ICGC_BRCA_EU	8	breast	0	15658.5	708.433	0	0	3309.2	0	0	0	0	1382.69	12261	3207.76	1721.2	0	0	0	572.103	5893.66	1262	0	0	0	2065.76	0	645.505	0	1465.31	0	0	9408.74	0	0	0	2453.11	0	0	0	0	828.47	6708.06	4335.1	362.215	544.883	0	0
DO224781	ICGC_BRCA_EU	8	breast	831.933	0	1196.65	108.638	0	0	392.419	0	137.09	110.78	0	194.133	0	0	102.352	0	236.717	235.756	0	0	0	0	0	0	27.345	112.637	0	0	176.459	789.083	0	1091.96	111.557	218.561	89.1058	0	0	66.2138	0	0	103.229	0	0	0	0	0
DO224788	ICGC_BRCA_EU	8	breast	370.364	86.9329	160.298	0	57.5361	0	0	353.187	0	12.2915	0	17.9206	0	233.366	0	0	0	0	0	0	0	0	0	0	0	53.6204	0	93.4406	250.029	257.336	0	82.6864	140.683	0	0	0	253.481	122.667	100.413	0	46.9294	0	108.674	0	0	0
DO224793	ICGC_BRCA_EU	8	breast	110.503	0	3017.27	0	0	0	0	1438.06	0	0	0	262.181	80.2848	0	0	0	0	0	0	0	0	0	0	0	0	0	0	253.738	207.512	109.787	0	2282.3	139.598	0	0	0	1559.61	0	0	0	134.447	0	0	0	0	0
DO224798	ICGC_BRCA_EU	8	breast	628.468	83.2558	120.398	273.112	0	0	53.4678	0	61.7484	0.828178	0	53.7866	0	103.803	255.248	0	245.26	0	0	67.2172	0	59.3313	0	0	0	0	0	1.43944	0	549.831	6.87735	79.3404	0	0	0	61.8069	372.486	137.505	110.481	98.5015	14.4903	0	0	81.3884	0	106.642
DO224802	ICGC_BRCA_EU	8	breast	265.292	0	5141.66	0	0	0	0	409.352	1047.98	0	544.097	217.433	0	65.3439	0	0	0	0	0	0	0	0	462.949	421.502	0	0	0	0	749.582	223.251	0	4279.14	0	0	0	0	514.284	1413.78	162.695	337.478	114.708	0	149.74	181.79	0	0
DO224805	ICGC_BRCA_EU	8	breast	630.531	0	0	0	0	0	0	153.047	196.588	0	0	0	0	0	0	0	170.354	0	0	55.1477	0	0	0	0	0	0	0	0	0	758.913	0	0	0	48.4631	0	0	36.4682	161.617	0	0	0	0	0	0	0	78.2103
DO224807	ICGC_BRCA_EU	8	breast	1015.75	39.0556	100.224	117.131	0	0	140.489	8.25547	81.7063	0	0	77.6542	0	0	0	0	25.6631	0	0	39.4283	0	0	0	0	0	58.1605	0	0	0	559.943	60.4047	285.444	206.805	0	141.658	0	65.391	54.5565	0	0	0	0	271.12	132.509	0	39.0708
DO224811	ICGC_BRCA_EU	8	breast	499.563	0	0	0	0	0	0	188.365	0	0	169.87	0	0	0	0	0	0	0	0	35.1494	7.73652	0	48.142	0	0	32.4507	0	66.0558	81.316	387.965	0	262.472	0	0	0	65.3067	97.7898	0	0	0	0	0	63.4826	59.0038	0	83.5875
DO224815	ICGC_BRCA_EU	8	breast	471.405	0	125.326	0	0	34.2412	109.079	0	0	0	0	149.165	0	0	339.268	0	0	0	0	27.9749	69.2719	0	0	0	48.5514	0	0	13.2467	0	372.358	0	243.566	0	0	0	77.3391	107.364	0	0	0	39.129	0	139.779	156.31	0	0
DO224818	ICGC_BRCA_EU	8	breast	174.28	0	206.042	232.367	556.821	0	47.9173	644.415	89.2353	0	0	109.94	101.677	70.8544	0	0	0	0	0	0	18.0108	92.5659	0	0	0	0	0	3.55501	63.2972	174.322	0	735.712	0	0	67.7871	128.64	350.594	0	0	0	158.455	37.9829	61.3454	348.893	0	0
DO224824	ICGC_BRCA_EU	8	breast	98.0892	0	0	0	0	0	86.9565	342.517	0	0	0	47.2116	0	0	232.05	0	4.64943	0	0	0	0	0	0	0	0	28.2277	0	0	0	10.7854	0	56.1822	139.415	57.1054	215.542	0	121.434	0	0	0	27.1433	0	0	60.0806	0	74.2444
DO224828	ICGC_BRCA_EU	8	breast	344.046	144.59	0	0	0	0	0	100.638	0	0	59.2821	181.82	0	39.7224	152.65	0	0	0	0	0	0	0	0	0	0	0	0	0	106.184	246.45	70.5841	0	0	195.537	0	0	0	55.0613	0	0	81.2804	0	0	0	0	55.3426
DO224833	ICGC_BRCA_EU	8	breast	200.085	291.243	0	185.745	0	0	28.563	85.9109	0	22.1711	0	140.756	0	189.774	213.001	0	0	0	0	0	0	0	0	0	63.2784	60.9002	0	55.6105	0	74.1388	120.665	0	0	0	0	100.094	221.235	0	50.1656	0	0	0	73.0453	182.755	0	0
DO224835	ICGC_BRCA_EU	8	breast	493.907	47.1433	61.9549	65.0059	0	0	0	578.006	0	0	0	47.3016	0	218.895	0	0	59.3692	0	0	0	0	0	0	0	0	56.7734	0	0	0	674.231	0	4.5545	200.959	165.176	72.5826	77.8686	151.358	0	0	85.0014	37.1276	70.5163	0	0	0	19.221
DO224839	ICGC_BRCA_EU	8	breast	1071.22	0	515.621	0	1297.99	0	0	0	0	0	0	145.734	25.0454	335.679	60.1738	0	549.116	0	0	147.011	0	0	0	0	0	128.893	0	151.454	0	1464.88	0	438.54	0	1482.5	259.867	0	0	291.443	0	81.6686	189.977	203.694	0	0	0	600.124
DO224841	ICGC_BRCA_EU	8	breast	647.678	116.192	125.472	175.054	0	0	24.2161	186.377	0	0	0	80.2032	0	123.062	0	0	115.076	0	0	85.3856	0	0	0	0	0	0	0	86.9151	0	308.443	47.1151	15.8716	96.6337	0	298.632	102.278	503.392	0	0	0	87.9009	0	10.347	0	0	99.6317
DO224844	ICGC_BRCA_EU	8	breast	494.056	220.219	1680.32	0	0	0	0	113.299	250.1	0	0	238.604	0	0	176.643	350.967	0	19.9333	0	0	56.8608	0	0	0	0	0	0	39.4403	288.797	530.704	139.526	1646.74	0	0	0	0	133.082	277.571	0	0	134.961	0	0	32.6933	111.062	0
DO224847	ICGC_BRCA_EU	8	breast	841.629	2680.13	0	0	0	0	414.388	0	0	0	92.3486	18379.4	0	0	0	0	0	0	0	29.7445	0	0	0	0	0	489.659	0	352.954	583.95	646.786	1962.25	0	0	0	0	110.712	0	373.583	0	130.934	9210.51	0	0	0	0	0
DO224851	ICGC_BRCA_EU	8	breast	73.4795	0	1985.24	128.042	0	132.541	0	0	106.538	0	0	205.824	0	0	0	0	104.246	0	0	0	109.04	0	0	0	0	0	0	129.435	0	333.772	0	1830	172.182	0	0	0	0	55.6099	0	0	151.387	0	0	145.547	0	0
DO224852	ICGC_BRCA_EU	8	breast	221.084	0	2946	0	0	0	0	1251.59	253.513	78.7594	0	590.651	0	0	0	0	0	0	0	0	195.268	0	0	0	118.967	73.82	0	114.272	0	218.714	0	2619.55	0	0	0	0	1460.39	0	0	0	372.519	0	0	0	0	0
DO224855	ICGC_BRCA_EU	8	breast	238.473	0	1968.26	337.144	0	0	0	745.457	0	0	282.46	385.079	0	0	0	0	0	0	124.848	0	0	0	0	0	0	0	0	0	276.579	143.571	0	1856.86	0	0	0	0	1017.89	0	0	323.056	467.801	0	186.727	0	0	0
DO224860	ICGC_BRCA_EU	8	breast	27.7898	0	2476.47	0	0	0	134.485	278.691	0	72.2253	0	404.815	0	0	287.203	0	0	0	73.2479	0	97.5743	0	0	0	66.7102	0	0	322.353	0	161.782	0	2139.1	0	0	0	0	700.62	117.026	0	0	303.683	171.309	0	93.1005	0	0
DO224865	ICGC_BRCA_EU	8	breast	1540.96	0	165.11	0	0	1507.74	0	1810.98	0	0	675.96	384.35	308.132	1152.07	0	0	0	0	1216.09	0	0	0	413.463	272.118	0	0	0	0	6350.15	497.467	0	900.787	0	0	1683.33	0	1097.3	0	0	711.969	119.316	0	166.776	174.003	0	0
DO224869	ICGC_BRCA_EU	8	breast	242.703	84.5007	1555.18	0	124.32	114.396	0	318.697	0	0	0	368.879	0	0	0	0	0	0	0	0	59.5673	0	0	0	0	68.5179	0	48.8611	0	111.042	0.325898	720.175	387.702	0	17.0659	0	379.612	0	0	122.256	293.677	0	0	0	0	0
DO224874	ICGC_BRCA_EU	8	breast	203.344	48.8226	0	86.3611	89.2523	0	67.6291	0	49.4212	32.6706	0	0	0	0	114.401	65.6453	80.3194	0	50.0152	69.0778	0	0	68.8717	0	0	0	0	0	0	202.846	0	0	0	26.3596	0	87.7616	125.541	0	6.94394	0	0	0	22.1973	71.0251	0	82.2528
DO224876	ICGC_BRCA_EU	8	breast	246.269	285.38	2053.78	72.7078	0	125.14	0	344.706	0	0	98.7378	781.799	0	0	118.344	0	0	0	0	0	0	0	158.295	166.221	0	0	0	396.758	181.568	306.413	165.779	1725.68	241.379	0	0	0	746.815	0	0	0	572.701	0	0	130.699	0	0
DO224879	ICGC_BRCA_EU	8	breast	150.611	113.713	524.962	75.1185	0	0	0	533.24	0	0	0	306.919	0	0	144.951	202.791	0	0	192.574	0	0	0	0	0	0	0	0	0	0	0	33.9314	636.675	42.2185	0	0	0	440.721	0	38.5029	0	161.463	0	0	27.7179	28.9881	0
DO224882	ICGC_BRCA_EU	8	breast	417.134	0	0	47.5449	0	0	103.225	164.092	0	0	0	0	0	0	157.236	0	68.5878	18.0549	0	0	0	0	0	0	0	0	0	0	0	124.368	0	0	101.454	326.368	91.9767	7.3457	76.6529	0	0	0	0	0	0	0	0	0
DO224885	ICGC_BRCA_EU	8	breast	522.174	0	4251.03	0	146.214	0	191.116	0	197.002	0	524.669	1463.72	0	0	0	0	0	0	0	159.718	67.6338	0	175.468	0	174.888	0	0	198.002	0	515.831	0	3756.67	91.2766	0	0	0	345.694	153.433	0	336.749	955.366	0	161.35	0	0	0
DO224887	ICGC_BRCA_EU	8	breast	333.263	59.7037	229.725	0	214.952	0	22.2567	0	0	0	0	0	0	0	0	33.7615	0	0	0	7.59162	0	27.8484	0	0	0	18.524	0	0	0	481.981	70.784	58.0036	0	0	0	78.3279	0	0	0	0	0	0	0	254.949	0	0
DO224892	ICGC_BRCA_EU	8	breast	92.9311	1184.26	0	351.522	345.887	0	0	560.323	89.8965	0	0	3056.38	143.69	0	0	0	82.8975	0	0	0	0	0	0	0	0	0	136.648	0	0	200.947	787.381	406.828	511.567	381.381	0	225.914	374.205	178.483	168.641	0	1680.35	0	0	0	0	0
DO224895	ICGC_BRCA_EU	8	breast	905.296	159.085	1344.56	0	0	0	90.9302	0	0	0	0	534.8	78.1974	0	226.603	0	0	0	0	0	0	0	0	155.137	0	67.5574	0	108.228	0	820.991	91.8729	1591.75	96.2942	0	0	0	0	0	0	0	173.043	0	0	209.494	0	0
DO224897	ICGC_BRCA_EU	8	breast	268	35.7204	289.952	51.8911	0	0	0	272.218	0	0	128.909	111.958	0	0	0	0	52.3983	0	0	0	0	0	0	0	29.0314	51.2862	0	0	0	136.667	72.477	440.102	0	0	95.2277	0	313.517	0	0	16.0203	14.8323	0	0	0	0	0
DO224900	ICGC_BRCA_EU	8	breast	908.51	0	966.314	0	2.53549	0	0	0	0	0	0	101.77	0	0	134.028	148.862	0	0	0	0	71.2229	0	0	0	0	107.132	0	0	0	670.776	0	338.72	0	376.872	142.562	0	404.359	0	0	218.021	83.8374	83.7077	0	0	0	0
DO224904	ICGC_BRCA_EU	8	breast	72.3743	0	3410.44	0	0	0	0	1255.86	0	0	0	364.164	0	177.776	396.247	0	0	0	0	0	0	0	0	154.342	0	32.3156	0	165.303	290.597	401.432	0	2779.05	699.482	0	76.8962	0	532.531	94.7227	92.0494	0	120.381	0	0	0	56.5036	0
DO224905	ICGC_BRCA_EU	8	breast	93.3485	824.247	440.379	108.811	0	241.069	0	1017.25	69.6083	0	85.9374	1888.22	77.0771	0	315.452	0	0	109.822	0	0	0	0	94.269	0	0	0	0	239.207	0	398.833	439.153	710.822	147.193	0	87.9337	0	965.499	0	0	0	1223.83	147.528	0	40.7817	0	0
DO224910	ICGC_BRCA_EU	8	breast	198.193	0	450.907	0	417.545	101.488	98.0269	0	0	0	0	325.207	0	0	118.392	0	0	0	0	0	0	0	0	0	0	68.5352	0	0	0	352.776	75.0667	83.2716	89.8072	0	0	0	85.6602	108.536	0	0	81.3564	0	0	373.616	0	0
DO224911	ICGC_BRCA_EU	8	breast	800.94	144.243	463.447	0	155.714	0	137.819	81.9389	127.09	0	0	404.798	0	0	0	0	255.175	0	0	0	0	0	185.065	0	0	0	0	3.56518	245.913	954.456	181.183	274.875	0	0	0	6.39947	65.8432	143.173	0	0	280.163	0	0	95.6357	0	157.046
DO224914	ICGC_BRCA_EU	8	breast	276.351	0	799.085	0	0	0	0	89.9715	147.547	0	0	179.842	0	0	29.6624	0	136.564	0	30.9337	0	0	0	0	0	0	69.0701	0	98.3289	0	437.174	0	691.819	0	158.482	0	0	0	73.6913	0	29.6614	97.1453	0	0	0	0	109.783
DO224917	ICGC_BRCA_EU	8	breast	463.34	142.758	695.19	0	144.427	80.6321	0	112.519	160	0	0	253.053	0	0	166.212	0	0	0	0	0	63.6699	0	0	236.593	0	0	0	178.324	0	541.67	0	628.924	74.5083	0	0	0	116.372	96.2629	0	0	130.685	0	0	78.9613	37.8391	0
DO224920	ICGC_BRCA_EU	8	breast	473.428	582.698	468.798	0	0	0	0	0	140.585	0	0	731.468	0	0	0	0	0	0	75.1748	0	0	0	0	0	0	0	0	151.799	0	537.221	367.025	111.673	0	0	262.031	98.0314	189.355	192.178	0	0	389.059	0	0	114.198	0	108.978
DO224925	ICGC_BRCA_EU	8	breast	642.079	338.761	11.1958	156.008	0	152.532	0	203.23	70.4321	306.128	0	129.149	0	157.069	0	0	467.435	0	0	0	0	0	0	0	0	0	0	68.0334	0	1206.41	125.346	109.407	0	0	0	127.684	415.607	0	82.8623	91.5875	117.103	0	0	0	0	254.847
DO224928	ICGC_BRCA_EU	8	breast	108.102	33.1727	0	0	0	0	63.9809	154.718	0	3.04713	47.2812	231.797	0	154.32	0	0	52.8061	0	0	0	0	0	0	0	0	0	0	30.4755	101.887	60.4138	100.141	0	0	0	0	46.0156	0	93.0523	73.0984	2.03414	90.5545	0	18.341	0	0	121.456
DO224930	ICGC_BRCA_EU	8	breast	206.747	106.448	323.885	0	0	0	66.582	0	0	0	0	0	0	207.406	228.3	0	0	0	0	0	0	0	56.9424	0	0	0	0	61.7947	0	344.208	37.1831	141.387	0	0	0	95.5382	0	0	0	0	0	0	153.227	59.2279	0	0
DO224934	ICGC_BRCA_EU	8	breast	457.715	334.834	509.659	165.604	0	0	0	277.437	227.502	0	0	1670.54	0	295.022	548.215	0	64.1972	0	0	0	0	0	115.928	0	0	306.311	0	282.38	0	1030.15	435.684	477.681	0	0	0	0	170.07	209.346	0	0	1058.42	0	0	573.553	0	0
DO224938	ICGC_BRCA_EU	8	breast	432.966	0	2481.64	605.119	0	0	0	363.686	124.645	0	0	245.509	0	67.043	0	0	0	0	249.336	0	0	0	234.023	0	0	70.4064	0	87.6563	9.45287	384.189	0	2212.01	0	0	0	0	879.505	98.3484	0	225.183	89.4437	0	64.7333	0	0	101.044
DO224942	ICGC_BRCA_EU	8	breast	649.976	323.918	2635.43	0	0	0	111.455	341.44	398.986	0	0	586.794	0	0	108.953	0	0	0	0	0	0	0	0	0	0	0	0	0	224.748	289.472	152.038	2209.95	109.152	0	0	11.0682	330.213	281.417	0	0	495.899	0	171.709	433.91	0	0
DO224944	ICGC_BRCA_EU	8	breast	441.757	166.458	0	0	0	77.4978	110.231	0	0	0	71.1672	147.71	0	32.2711	139.274	0	68.9981	127.154	0	0	0	0	0	0	0	0	0	91.0952	0	435.814	160.036	0	0	0	109.238	0	0	0	0	0	158.055	0	44.6737	153.751	0	140.88
DO224948	ICGC_BRCA_EU	8	breast	394.233	123.507	0	0	210.936	0	0	15.3679	0	0	0	0	0	0	0	0	0	0	60.4705	34.7632	31.168	0	0	0	0	53.4238	0	0	47.1724	486.831	120.004	0	0	139.278	0	76.7312	54.8927	0	0	0	0	0	130.652	29.3769	0	0
DO224950	ICGC_BRCA_EU	8	breast	730.24	103.598	692.799	69.9504	0	0	0	150.37	349.516	0	35.7219	100.898	100.147	336.487	0	0	0	0	0	139.412	49.6655	0	0	0	0	0	0	70.1425	0	660.678	22.2067	876.317	0	0	0	0	0	158.834	141.505	0	107.728	0	0	0	0	0
DO224955	ICGC_BRCA_EU	8	breast	319.673	260.468	260.593	0	644.109	454.671	150.095	928.942	305.239	0	0	203.016	0	0	0	0	650.567	0	0	0	0	129.484	0	0	0	0	0	0	0	581.271	73.9573	9.05314	0	488.35	86.3506	150.636	762.502	120.435	0	0	170.836	0	0	0	0	563.532
DO224957	ICGC_BRCA_EU	8	breast	425.373	112.233	4553.44	0	0	0	0	458.755	339.197	0	152.884	981.389	0	0	291.845	0	0	148.946	0	0	170.151	0	0	0	0	0	0	227.111	0	392.8	23.6231	3763.78	0	0	0	0	1032.43	569.033	0	366.879	511.679	150.873	101.65	252.029	0	194.345
DO224959	ICGC_BRCA_EU	8	breast	356.903	390.985	257.883	0	0	258.883	0	0	0	0	0	450.285	221.037	40.7501	125.571	0	152.378	0	0	0	0	0	0	0	0	129.946	0	283.955	0	508.633	224.456	350.582	0	0	0	0	261.874	43.9463	0	0	273.519	5.83149	91.9171	85.3468	0	133.626
DO224961	ICGC_BRCA_EU	8	breast	208.601	101.934	3259.35	0	0	139.094	0	0	174.371	0	0	238.153	0	0	338.922	0	0	0	0	123.239	0	131.376	0	0	0	0	0	0	464.21	220.369	0	2737.48	0	0	163.205	0	285.142	68.8607	0	0	64.4156	0	0	0	0	0
DO224963	ICGC_BRCA_EU	8	breast	458.151	41.7046	180.907	0	0	0	0	18.701	0	0	0	49.5829	68.1118	0	0	0	32.4825	0	0	44.9928	0	13.7569	0	0	116.31	0	0	0	0	491.781	87.0314	31.8624	0	0	0	0	336.02	0	0	0	18.9246	0	0	0	0	0
DO224965	ICGC_BRCA_EU	8	breast	778.938	182.047	279.149	0	104.763	0	255.025	0	0	0	0	342.578	60.0104	0	191.454	0	593.942	0	0	0	0	0	0	0	0	0	0	13.5004	0	448.877	6.16223	143.353	0	0	0	54.6586	646.74	0	0	0	117.094	184.941	232.398	276.948	0	193.464
DO224967	ICGC_BRCA_EU	8	breast	867.237	259.809	222.966	15.9533	0	0	200.525	594.653	461.54	68.5174	0	222.65	0	47.1247	0	140.509	354.939	309.552	0	0	0	0	0	0	0	75.6257	0	233.007	0	742.196	199.884	193.716	151.844	0	94.2383	154.077	0	257.745	254.954	0	105.128	0	221.01	186.741	63.79	240.379
DO224968	ICGC_BRCA_EU	8	breast	241.839	1488.84	68.5243	76.2187	210.005	0	0	741.508	0	0	0	2230.42	0	0	0	0	0	0	0	25.4959	0	0	0	0	0	0	0	0	0	352.55	679.547	494.632	0	0	61.2281	156.926	582.549	88.8749	0	0	1139.86	0	0	0	0	0
DO224971	ICGC_BRCA_EU	8	breast	287.195	0	1916.75	0	0	0	0	314.642	248.434	0	0	269.368	0	0	248.632	0	104.247	0	0	0	145.197	0	294.138	0	7.1466	0	0	0	0	95.0364	0	2235.81	155.322	0	118.439	0	147.55	119.106	0	0	202.148	0	0	0	0	0
DO224973	ICGC_BRCA_EU	8	breast	65.5038	0	1138.6	0	278.683	53.732	0	429.055	0	0	0	584.521	65.287	17.2741	0	70.4614	40.144	192.955	0	0	109.027	0	291.685	0	0	0	61.9673	179.111	0	241.627	0	1392.41	0	130.972	0	0	0	298.835	0	267.262	395.891	180.292	53.7501	64.8765	22.0956	133.722
DO224975	ICGC_BRCA_EU	8	breast	420.867	4.1802	0	0	0	0	0	34.271	0	0	0	0	0	0	114.732	0	212.423	0	0	0	0	0	0	0	72.585	44.0053	0	0	0	407.528	52.1881	0	108.775	218.609	0	0	31.2017	0	0	95.3999	0	0	109.177	0	0	215.058
DO224977	ICGC_BRCA_EU	8	breast	360.548	136.596	0	0	37.4402	0	0	168.574	53.5567	48.7835	0	260.449	0	0	350.141	0	59.2057	0	0	0	0	36.0137	0	0	0	4.49212	0	27.5379	0	219.461	0	128.773	0	327.976	0	0	52.6898	244.473	17.954	0	296.418	0	0	0	0	128.949
DO224978	ICGC_BRCA_EU	8	breast	38.8484	37.4302	90.3595	0	0	0	0	64.4351	0	32.6669	0	36.5916	0	0	31.881	0	0	0	0	77.7247	0	0	0	0	0	0	0	0	0	139.131	1.63473	0	0	0	0	0	55.2259	69.881	37.9688	0	13.5835	0	0	0	0	0
DO224980	ICGC_BRCA_EU	8	breast	320.887	0	6046.54	0	0	0	226.461	0	0	0	0	3384.84	0	0	404.072	0	0	0	0	0	0	0	273.463	0	0	0	0	623.555	726.54	187.669	0	4568.14	619.028	0	0	0	0	392.171	0	0	1704.37	0	0	945.9	0	0
DO224982	ICGC_BRCA_EU	8	breast	0	0	5130.49	0	0	0	0	1537.03	0	0	0	959.44	0	0	0	0	0	0	12.5342	0	118.433	0	0	255.747	0	0	0	600.275	769.066	0	0	3907.31	345.957	0	0	0	1551.15	0	0	0	509.031	248.635	0	0	0	0
DO224985	ICGC_BRCA_EU	8	breast	565.829	1147.66	217.227	0	0	0	0	0	0	36.5158	101.58	529	0	0	59.3204	0	0	0	0	0	10.6407	0	0	0	0	215.78	0	86.8549	0	708.688	514.35	0	0	0	0	0	0	52.5557	89.5649	0	279.803	0	0	118.118	0	0
DO224987	ICGC_BRCA_EU	8	breast	0	0	1023.81	291.121	106.632	145.94	0	447.823	0	114.35	119.898	420.531	107.492	0	0	0	0	0	0	81.7376	1.61589	0	0	0	0	0	0	220.483	0	380.244	0	862.83	529.286	49.9479	0	0	310.144	0	108.942	0	184.493	0	0	247.761	0	0
DO224989	ICGC_BRCA_EU	8	breast	173.531	0	2031.14	0	0	0	0	0	13.1281	0	281.947	543.543	0	0	0	117.911	0	0	0	0	177.464	125.982	0	211.995	0	0	0	0	0	305.512	0	2245.16	0	0	0	0	0	182.087	0	268.273	261.457	0	0	0	15.4945	0
DO224990	ICGC_BRCA_EU	8	breast	448.887	137.592	0	0	0	0	0	36.6214	0	0	0	37.8287	0	67.8709	0	0	103.081	0	0	0	0.415658	0	0	0	0	0	0	0	107.036	591.712	33.8319	0	0	0	0	0	73.3659	0	0	0	27.7704	0	21.2035	0	0	118.365
DO224992	ICGC_BRCA_EU	8	breast	167.214	83.9779	44.2274	0	76.0532	0	73.0733	123.646	50.2477	0	30.5649	0	0	0	0	39.6424	0	160.057	0	0	0	0	0	0	0	0	0	28.6946	0	129.694	0	112.56	44.6387	0	21.5846	0	28.624	0	0	0	0	59.9878	0	93.5857	0	49.2104
DO224995	ICGC_BRCA_EU	8	breast	219.239	350.462	547.149	0	0	0	0	76.6765	32.6719	0	0	1050.93	0	98.9055	215.007	0	0	0	0	0	0	0	74.0195	0	0	25.3112	0	86.229	55.6413	255.251	189.72	294.573	0	0	0	0	0	56.3275	0	0	513.386	226.673	0	34.4025	0	42.2623
DO224996	ICGC_BRCA_EU	8	breast	158.188	0	0	54.3561	276.223	0	10.3927	99.6858	0	0	0	0	0	0	0	0	0	27.3235	0	0	0	19.9901	156.523	0	55.7312	54.5267	23.9312	0	0	215.791	0	178.544	0	278.78	0	50.1864	81.0613	0	0	21.739	0	0	0	0	0	0
DO224999	ICGC_BRCA_EU	8	breast	680.361	0	735.717	0	0	0	0	0	152.982	0	0	170.179	0	0	181.549	0	168.999	16.3389	0	0	0	0	0	0	0	74.9171	0	67.5956	0	341.464	0	183.614	0	426.777	0	0	0	156.436	0	0	205.138	0	0	0	0	74.6691
DO225001	ICGC_BRCA_EU	8	breast	108.477	123.356	0	102.442	0	0	48.5114	0	0	0	74.9714	945.148	0	0	42.3112	0	7.98942	101.311	0	0	0	0	0	0	0	79.3777	0	205.707	132.931	262.469	172.404	0	0	0	0	0	0	0	0	0	312.915	39.5182	0	20.0088	0	84.4135
DO225002	ICGC_BRCA_EU	8	breast	140.1	0	1858.43	118.027	0	217.025	0	460.244	0	0	303.948	425.906	0	0	149.38	0	0	120.44	0	0	197.668	0	0	73.176	0	0	0	0	504.359	195.549	0	1752.37	5.44204	0	166.92	0	1036.01	0	0	0	150.489	0	211.467	247.176	95.8114	0
DO225004	ICGC_BRCA_EU	8	breast	353.768	198.251	4724.84	0	0	326.036	116.807	1131.04	224.616	0	0	881.354	0	186.539	710.693	0	365.388	0	0	0	0	0	122.267	0	0	0	0	172.767	279.441	794.954	0	4234.81	0	0	0	0	771.356	602.647	0	0	547.799	0	0	516.287	0	92.7905
DO225005	ICGC_BRCA_EU	8	breast	1480.67	1410.55	6062.43	0	0	0	442.196	0	2054.73	0	0	1409.56	0	0	1279.83	327.35	0	0	0	0	0	0	0	0	89.5846	0	0	493.649	263.527	1511.73	725.778	5113.26	486.327	0	275.653	418.458	0	673.691	0	0	947.761	0	0	570.698	253.67	0
DO225007	ICGC_BRCA_EU	8	breast	479.364	126.982	31.0589	0	0	0	147.249	121.636	60.757	0	0	206.345	0	0	0	0	88.2139	53.6488	0	0	0	0	0	11.3559	0	0	0	41.7918	0	389.484	101.308	88.505	0	0	0	0	0	0	0	0	155.804	0	0	0	0	0
DO225009	ICGC_BRCA_EU	8	breast	867.357	0	2050.3	61.0931	0	106.549	62.4412	712.408	366.785	0	0	82.5944	0	0	0	0	0	0	0	64.938	0	0	161.375	0	0	0	0	0	0	772.656	0	1758.59	222.078	72.2706	0	0	358.974	126.06	0	0	129.734	0	0	0	0	291.128
DO225012	ICGC_BRCA_EU	8	breast	779.678	0	8473.26	0	0	0	0	2693.84	192.247	0	0	658.814	0	0	323.071	0	0	0	0	0	158.892	0	469.089	0	0	0	0	325.736	1372.11	182.78	0	7274.89	0	270.724	581.232	0	2899.85	459.312	0	0	423.352	0	0	0	0	0
DO225013	ICGC_BRCA_EU	8	breast	538.52	0	3711.97	0	0	0	119.658	892.35	77.4299	0	145.643	770.24	0	0	169.631	184.477	313.281	0	92.1784	0	0	0	0	249.327	0	76.3591	0	201.825	16.6079	35.0613	0	2470.6	665.815	0	686.194	0	531.962	0	56.3276	214.207	189.188	0	0	57.123	0	162.209
DO225015	ICGC_BRCA_EU	8	breast	362.065	164.874	736.912	0	0	0	30.0531	331.749	384.927	59.9479	155.102	234.465	52.7653	0	20.5633	0	117.679	0	0	0	0	0	191.902	0	0	0	0	0	0	223.972	162.73	281.262	192.339	0	160.355	106.126	164.22	0	20.4957	0	77.4828	0	0	140.84	0	0
DO225017	ICGC_BRCA_EU	8	breast	190.623	292.59	1555.22	25.0885	0	0	0	189.446	177.707	48.554	0	403.225	0	0	196.766	0	100.992	348.092	0	0	0	0	0	53.3703	0	0	0	174.683	355.422	71.5161	306.142	1446.42	309.026	0	0	104	0	0	25.0231	0	117.607	170.57	230.473	108.434	0	276.28
DO225019	ICGC_BRCA_EU	8	breast	505.102	736.997	0	0	0	0	0	145.549	74.6605	95.5793	0	1791.68	0	0	72.1223	0	0	111.814	0	0	80.3893	0	0	0	0	0	0	0	63.758	770.419	421.81	294.036	0	0	101.898	116.925	0	0	118.645	0	1058.52	0	0	0	0	0
DO225022	ICGC_BRCA_EU	8	breast	1113.28	5.6846	0	116.689	0	0	62.572	0	138.474	0	0	0	0	173.213	403.184	0	62.8722	0	0	99.246	0	0	0	0	50.4226	0	60.8612	0	0	1225.31	53.8578	0	0	159.61	0	11.6915	182.278	0	0	0	0	0	37.8065	0	0	73.0632
DO225023	ICGC_BRCA_EU	8	breast	445.079	375.07	2684.28	789.337	0	0	238.089	2886.44	491.759	0	0	1322.27	0	0	330.711	0	179.497	0	0	0	0	123.914	0	0	0	137.518	0	416.997	0	502.727	271.128	2019.4	762.076	543.024	0	207.395	2203.08	351.415	0	0	676.331	260.11	0	339.291	0	89.8484
DO225025	ICGC_BRCA_EU	8	breast	253.646	111.991	187.536	46.4643	0	0	57.9201	175.645	0	0	0	33.1443	0	93.7949	0	0	79.9889	0	0	0	0	0	0	0	48.4408	44.6717	0	0	0	280.2	45.1928	15.5597	0	141.693	0	80.4941	0	0	0	0	9.29834	0	0	0	0	0
DO225028	ICGC_BRCA_EU	8	breast	736.072	471.995	6601.72	0	0	0	334.538	0	0	124.016	0	3694.77	52.2261	0	0	0	241.744	0	0	0	0	0	0	0	0	0	0	486.077	682.842	641.285	143.655	4989.56	875.867	0	0	0	0	429.876	195.702	0	1982.21	471.904	0	0	0	0
DO225030	ICGC_BRCA_EU	8	breast	338.923	164.168	3355.61	63.3652	0	171.767	47.4998	0	22.6544	0	43.4239	655.07	0	0	0	0	0	0	0	0	79.1871	0	0	0	0	0	0	191.928	124.373	723.526	73.0103	3308.79	0	0	0	0	0	107.828	0	0	462.929	0	0	0	0	0
DO225032	ICGC_BRCA_EU	8	breast	1322.81	1143.89	0	0	0	0	163.833	434.514	79.1451	13.2127	0	1097.37	104.515	322.96	0	0	93.5432	0	0	0	0	0	0	0	0	0	0	240.999	189.84	937.588	461.902	0	0	0	0	0	242.176	7.71013	95.7132	0	502.84	72.2484	142.506	0	0	0
DO225034	ICGC_BRCA_EU	8	breast	162.442	82.3018	309.802	42.7137	0	460.214	46.0382	516.068	153.446	0	0	63.4164	0	41.7442	0	0	84.9865	0	0	0	0	0	103.096	89.6807	0	0	0	106.15	0	393.012	23.1273	4.39111	0	0	219.974	70.6937	238.989	0	0	0	26.5522	0	153.492	0	0	108.696
DO225035	ICGC_BRCA_EU	8	breast	473.466	58.1946	77.0813	19.5976	266.859	0	0	130.967	0	0	0	24.7692	0	70.6145	156.849	0	224.875	0	0	0	0	0	24.6122	0	0	0	0	122.424	0	499.761	121.296	110.43	62.1306	202.489	0	0	0	0	0	0	59.4922	0	93.0586	131.853	0	59.6354
DO225037	ICGC_BRCA_EU	8	breast	87.3347	544.486	492.658	0	0	0	0	210.959	0	0	0	1145.62	97.1394	139.043	0	0	80.313	0	0	0	0	0	0	0	0	103.255	0	0	210.991	0	494.689	506.131	0	0	0	0	373.4	0	0	0	821.916	0	23.7608	0	0	0
DO225039	ICGC_BRCA_EU	8	breast	323.885	21.8774	0	0	0	0	0	0	0	0	0	0	135.955	0	104.219	0	0	0	0	0	0	22.6794	0	0	0	0	0	22.8268	81.2704	330.7	34.0309	0	0	0	0	0	77.7669	63.5091	0	0	0	0	0	0	0	0
DO225042	ICGC_BRCA_EU	8	breast	253.61	0	3035.22	691.403	0	0	159.195	0.231083	212.794	0	0	755.465	0	0	135.745	0	0	0	0	0	203.633	274.993	137.074	0	0	0	111.009	643.928	349.705	216.666	0	2372.16	706.331	0	435.834	92.6284	52.1879	0	0	118.349	469.768	0	0	282.585	0	0
DO225044	ICGC_BRCA_EU	8	breast	444.959	1183.58	0	0	0	256.173	121.664	148.478	120.348	145.354	0	5449.11	0	168.915	46.4364	271.802	0	0	0	0	152.975	0	0	0	0	354.19	0	415.819	206.34	439.531	495.295	248.059	0	0	0	0	0	214.507	2.16623	0	2614.45	0	0	324.11	75.3785	0
DO225046	ICGC_BRCA_EU	8	breast	55.0507	19772.2	1250.88	0	0	249.139	0	0	0	0	0	14308.6	0	0	0	0	0	0	0	0	0	0	0	0	0	0	0	173.608	0	331.369	9180.27	0	0	0	76.0844	0	0	0	0	0	5615.41	0	0	0	0	0
DO225048	ICGC_BRCA_EU	8	breast	250.377	110.016	3197.85	134.069	0	0	0	2324.01	0	0	0	537.619	0	83.4021	0	0	0	53.5783	112.773	0	0	0	0	0	0	0	0	390.09	0	424.046	0.592197	2836.9	77.8876	0	0	0	2060.04	0	0	621.285	370.823	0	0	0	0	131.614
DO225049	ICGC_BRCA_EU	8	breast	424.402	85.4729	0	0	0	0	71.9683	0	0	0	0	0	0	0	0	0	409.987	0	0	0	0	67.1646	129.97	0	0	0	0	0	52.6017	285.22	93.0211	83.2956	0	0	0	0	52.7166	0	123.133	20.5197	0	0	0	0	0	511.205
DO225051	ICGC_BRCA_EU	8	breast	311.699	99.4506	0	0	0	0	0	97.8443	15.8328	0	29.956	99.2518	0	0	7.62682	0	0	0	0	0	0	17.2045	32.4534	63.4984	0	0	0	0	0	210.362	59.0597	151.007	0	0	0	0	34.5078	79.0487	0	0	22.4561	0	0	45.3961	0	81.9836
DO225054	ICGC_BRCA_EU	8	breast	279.011	2.61158	109.221	117.553	0	0	0	0	51.6426	0	0	56.5316	0	0	0	0	175.601	73.3756	0	53.4903	0	0	0	0	0	46.6454	0	0	0	223.449	46.4732	238.555	62.7174	128.779	0	0	0	0	0	0	6.96224	0	0	0	0	200.666
DO225056	ICGC_BRCA_EU	8	breast	418.072	179.275	713.418	0	275.653	0	115.229	452.795	0	0	0	110.988	0	0	0	0	280.632	129.071	3.05154	0	0	0	0	0	0	193.693	0	94.9713	0	545.662	222.612	504.499	0	48.6739	0	0	530.287	0	0	0	122.269	0	0	323.806	0	256.438
DO225058	ICGC_BRCA_EU	8	breast	614.832	0	58.9177	230.023	58.6906	0	24.135	200.998	0	0	0	34.5084	0	0	107.841	0	0	0	0	0	0	0	0	0	0	38.7365	0	0	0	650.005	0	0	0	0	0	89.3514	451.479	0	0	0	56.5484	50.1393	0	0	0	0
DO225059	ICGC_BRCA_EU	8	breast	1197.98	0	0	0	0	0	126.829	310.171	0	20.8053	0	130.775	0	140.271	69.0029	0	0	0	0	0	0	0	0	72.0726	0	62.6317	0	62.2726	0	1231.96	0	0	0	0	0	52.2133	297.143	0	111.947	0	19.8399	0	165.036	0	0	0
DO225061	ICGC_BRCA_EU	8	breast	744.692	120.758	0	247.041	0	0	0	0	0	0	0	0	0	139.112	0	0	138.871	0	0	0	0	0	0	0	0	0	0	0	108.463	747.674	0	0	0	263.644	0	98.8546	0	0	0	0	0	0	20.3237	0	0	105.163
DO225063	ICGC_BRCA_EU	8	breast	325.582	29.3591	27.0069	26.7434	0	94.1954	0	48.7257	0	0	48.4059	0	0	0	0	0	87.608	0	0	0	0	0	0	0	0	0	0	0	0	393.684	49.6808	147.388	0	27.2229	0	0	0	46.0112	0	0	0	0	0	0	0	0
DO225065	ICGC_BRCA_EU	8	breast	714.184	311.529	8462.19	0	0	113.134	0	3903.33	596.297	0	0	3241.77	0	0	617.846	0	0	0	0	0	0	0	0	0	0	0	0	1303.06	0	1210.09	305.496	7630.2	900.874	0	229.515	0	3550.36	300.371	0	0	1161.29	0	0	438.111	0	0
DO225067	ICGC_BRCA_EU	8	breast	578.967	0	1071.78	0	183.215	0	0	0	373.745	0	0	166.82	0	0	0	0	8.89861	0	0	0	0	0	0	218.445	3.70235	133.834	0	85.6666	0	459.034	0	1001.35	0	3.53097	0	0	0	380.873	0	0	0	0	0	295.041	0	78.7347
DO225070	ICGC_BRCA_EU	8	breast	359.538	0	746.505	109.057	0	183.005	0	0	396.616	189.856	211.893	370.157	0	0	1165.3	0	0	0	0	0	0	0	154.22	0	0	0	0	312.536	0	433.353	0	951.89	5.05505	320.265	0	0	0	36.9609	35.1222	34.2445	76.6418	0	0	870.475	0	0
DO225072	ICGC_BRCA_EU	8	breast	238.198	0	5374.83	0	0	0	0	2188.55	0	0	495.839	418.169	100.322	0	685.92	89.421	0	0	0	0	0	0	588.142	0	0	0	0	244.119	392.992	442.105	0	5249.52	0	939.891	407.65	0	1675.8	325.888	0	83.8265	203.998	62.4155	0	0	0	0
DO225074	ICGC_BRCA_EU	8	breast	203.861	5.47336	0	0	0	0	12.6353	50.5879	77.4368	0	0	0	0	0	0	0	113.302	0	0	36.3447	0	0	4.27895	0	0	0	0	0	0	89.5112	24.2298	85.5735	0	0	37.6454	0	29.4376	0	0	0	0	0	75.6566	0	0	61.1997
DO225076	ICGC_BRCA_EU	8	breast	391.041	62.2057	41.6922	0	0	0	0	132.377	0	0	0	0	0	0	146.991	0	0	0	0	41.2741	0	0	46.6807	0	0	39.7558	0	0	0	193.459	17.1684	83.8078	0	0	53.8611	0	145.529	0	0	0	48.027	0	77.0778	167.466	0	45.6887
DO225077	ICGC_BRCA_EU	8	breast	297.89	0	0	0	181.98	24.6399	0	174.159	0	0	26.4431	34.9663	0	66.9038	0	0	0	61.351	0	0	0	0	107.576	36.7286	0	34.793	0	0	0	150.379	0	69.3377	0	248.846	29.813	0	0	0	0	0	0	0	0	0	0	0
DO225078	ICGC_BRCA_EU	8	breast	373.977	0	34.892	0	0	0	113.051	160.87	0	0	54.3285	0	0	39.1161	390.962	0	88.7541	0	0	0	0	138.151	117.257	0	0	0	0	0	0	432.141	0	261.969	0	78.7498	0	51.4974	57.823	0	0	0	0	0	97.0847	194.208	0	0
DO225079	ICGC_BRCA_EU	8	breast	390.475	141.317	1787.96	508.653	0	0	0	1104.59	251.971	0	0	620.086	254.894	0	0	0	0	228.173	0	0	0	0	369.831	0	0	0	0	276.552	0	467.755	63.2005	2391.55	543.566	0	0	0	867.262	122.687	0	0	448.318	0	0	280.218	0	0
DO225080	ICGC_BRCA_EU	8	breast	124.017	0	0	0	0	0	0	104.369	0	0	0	0	0	56.6309	79.4459	0	0	0	0	38.2626	0	53.0389	0	0	43.6614	0	0	0	0	513.082	0	0	0	90.5332	0	0	104.002	0	0	0	0	0	0	0	0	0
DO225081	ICGC_BRCA_EU	8	breast	308.146	0	2823.2	0	83.3757	0	0	478.589	87.2417	0	0	307.442	0	0	219.844	0	0	0	0	0	0	0	430.066	0	185.295	0	0	205.64	0	148.886	0	2440.23	106.94	0	271.42	0	850.745	0	0	0	131.694	0	0	4.17319	0	0
DO225082	ICGC_BRCA_EU	8	breast	152.309	0	0	0	0	0	16.7962	179.372	25.6699	40.4153	0	50.5	0.52329	0.331767	0	0	80.8882	53.0486	0	33.0723	0	0	0	70.0914	0	0	0	69.2292	0	387.878	0	0	0	0	0	83.4011	72.2484	13.8611	0	0	34.3881	67.8546	201.516	0	0	109.887
DO225083	ICGC_BRCA_EU	8	breast	226.215	0	2657.56	149.312	0	129.77	0	1183.17	341.997	66.1532	0	193.039	0	137.613	0	0	17.3047	0	0	0	69.8815	65.3104	0	67.9435	94.444	0	111.621	109.544	0	429.288	0	2378.88	118.008	0	0	0	1356.86	212.048	0	0	0	0	244.058	0	60.8808	142.632
DO225084	ICGC_BRCA_EU	8	breast	218.362	617.562	131.603	0	0	0	15.4605	0	0	82.5265	0	535.047	33.7136	0	0	0	0	0	0	0	0	0	0	45.8142	0	73.1816	0	170.5	0	248.856	402.769	44.8277	0	0	0	84.0042	0	0	0	0	265.897	31.0433	0	0	0	0
DO225085	ICGC_BRCA_EU	8	breast	251.17	0	198.884	128.943	0	0	0	0	0	0	0	6.06569	0	0	238.585	0	0	0	26.582	0	0	0	36.279	0	0	30.7899	0	0	75.691	333.612	0	87.9913	15.8307	128.911	126.925	54.1868	77.2686	0	0	0	59.0378	53.5679	0	0	0	0
DO225086	ICGC_BRCA_EU	8	breast	0	0	0	162.113	182.585	599.804	0	0	0	0	1019.84	166.664	67.6382	0	0	0	0	0	0	572.01	0	0	0	3515.08	0	127.814	0	0	767.826	1290.2	0	0	0	0	15.931	0	0	0	0	1071.38	89.1315	210.549	0	0	0	0
DO225087	ICGC_BRCA_EU	8	breast	189.338	0	0	0	0	0	0	0	87.4279	0	0	0	0	0	126.276	0	14.4967	102.232	36.494	0	0	0	0	0	0	36.7923	0	0	0	288.976	0	0	0	0	0	0	84.3474	0	0	0	0	0	26.3305	105.426	0	44.2492
DO225088	ICGC_BRCA_EU	8	breast	475.703	65.0676	46.4076	67.9296	0	65.7658	0	0	0	0	0	0	0	22.6387	0	0	43.9998	0	0	0	24.8338	0	0	0	0	0	0	60.0125	45.4099	492.384	1.34822	54.06	80.9194	0	0	0	0	21.4688	0	0	0	0	0	0	0	111.304
DO225089	ICGC_BRCA_EU	8	breast	260.054	83.2049	1358.37	0	0	0	0	785.247	168.602	0	0	306.787	0	0	142.481	0	0	0	144.667	0	49.8005	0	157.994	0	0	0	0	0	46.2515	313.066	37.7611	1251.58	0	0	0	0	1004.64	140.86	0	0	217.111	221.078	0	0	0	0
DO225090	ICGC_BRCA_EU	8	breast	342.754	0	2751.8	0	0	0	54.0136	423.758	353.961	0	0	740.746	0	0	254.087	0	123.024	0	0	0	0	0	225.325	0	0	0	0	0	0	50.2927	0	2259.26	0	0	193.873	185.335	0	64.5236	0	0	419.36	0	0	51.8318	0	235.772
DO225091	ICGC_BRCA_EU	8	breast	672.991	97.6303	185.568	0	0	122.248	0	482.985	0	0	0	339.877	0	0	130.825	0	23.8529	0	0	71.6971	0	28.1612	0	0	0	120.895	0	0	0	760.788	124.137	0	0	0	11.3269	0	37.0399	128.184	0	0	103.203	0	0	136.718	0	127.193
DO225092	ICGC_BRCA_EU	8	breast	287.819	0	0	0	0	0	0	337.682	0	0	0	60.7578	0	137.096	0	0	15.01	0	0	0	0	0	0	0	0	98.5124	0	0	252.019	650.682	0	0	0	142.141	0	0	107.806	213.324	0	0	13.2574	0	0	0	0	48.622
DO225093	ICGC_BRCA_EU	8	breast	0.733792	0	186.984	51.7228	165.812	258.258	96.7508	66.9371	0	0	0	0	0	0	0	0	6.02139	0	0	0	0	30.6412	0	29.8311	0	0	0	40.7984	0	346.749	0	0	0	0	0	10.0743	119.629	0	0	0	0	0	38.5738	74.0195	0	86.5031
DO225094	ICGC_BRCA_EU	8	breast	90.6671	532.826	0	27.6571	0	0	83.0767	248.676	0	67.3435	0	887.119	0	121.538	88.1849	0	0	0	0	0	0	0	0	0	0	127.834	0	194.033	0	274.042	447.418	72.6358	134.745	0	0	0	0	0	95.6221	0	345.847	0	31.7194	60.7989	0	0
DO225095	ICGC_BRCA_EU	8	breast	354.119	0	70.7316	0	284.723	0	0	0	116.156	0	17.7116	45.0814	0	0	0	0	0	205.681	0	0	0	0	0	0	0	0	0	39.8311	0	386.463	84.9641	0	0	0	0	0	0	0	0	50.5442	0	0	0	277.829	0	43.3047
DO225096	ICGC_BRCA_EU	8	breast	643.076	250.273	704.938	0	0	0	80.9348	91.2407	0	0	0	444.132	0	72.7235	228.937	0	69.9966	0	0	0	0	0	0	0	0	131.153	0	150.67	120.174	494.061	203.304	792.36	0	420.885	0	0	0	0	0	0	259.88	0	0	86.0242	0	147.269
DO225097	ICGC_BRCA_EU	8	breast	379.969	70.564	106.747	146.425	0	0	0	0	0	0	48.0921	0	0	0	0	0	77.8058	151.074	0	0	0	62.5795	0	0	0	0	0	2.59822	190.699	430.159	0	15.7613	54.7729	0	103.6	0	82.6925	0	61.881	0	0	0	33.6476	32.4969	0	49.8382
DO225098	ICGC_BRCA_EU	8	breast	448.676	0	0	0	0	0	39.3789	318.548	105.829	0	0	91.446	0	0.153255	365	0	9.99996	0	0	0	0	0	16.9257	0	0	0	0	0	0	346.824	0	321.647	0	356.094	125.692	180.402	143.654	46.5009	0	141.132	31.5575	0	78.2179	0	0	54.5894
DO225099	ICGC_BRCA_EU	8	breast	133.259	0	32.7406	0	65.8753	0	0	104.79	118.302	0	0	0	0	3.54125	67.8269	0	23.4264	257.998	0	0	45.009	0	0	0	0	0	0	46.2056	0	147.338	0	174.844	0	0	0	0	380.944	0	0	0	0	0	346.506	70.3419	0	73.0346
DO225100	ICGC_BRCA_EU	8	breast	79.91	0	0	0	0	0	0	0	0	0	0	0	63.1884	28.0917	0	0	0	0	0	0	0	0	0	0	28.3847	28.1227	0	0	83.7881	62.5469	0	0	0	101.278	0	0	0	0	0	0	15.149	17.8391	20.1754	0	0	0
DO225101	ICGC_BRCA_EU	8	breast	239.795	0	135.936	0	344.646	75.4403	142.069	0	0	0	0	76.9935	0	3.27834	349.886	0	0	60.6343	0	0	0	38.3217	0	13.8337	0	0	0	172.788	0	424.109	134.504	92.8266	0	445.613	0	0	0	0	59.7398	0	25.5558	0	119.809	136.323	0	0
DO225102	ICGC_BRCA_EU	8	breast	311.096	37.1155	164.972	135.001	307.888	0	0	0	0	0	81.4836	0	0	0	0	0	0	97.175	0	117.12	26.8928	65.5162	0	0	0	0	0	0	0	161.357	17.2385	189.485	0	66.2577	0	0	0	0	34.8782	0	0	101.923	100.543	122.207	0	149.972
DO225103	ICGC_BRCA_EU	8	breast	232.296	0	353.425	39.474	0	0	0	0	0	0	0	47.2193	0	0	156.519	0	0	0	0	0	0	0	0	0	107.735	86.5174	0	0	0	439.708	0	310.7	188.829	0	55.3235	0	0	0	0	0	70.0949	0	73.1971	171.283	0	87.6498
DO225104	ICGC_BRCA_EU	8	breast	346.163	0	1383.95	0	0	0	40.6018	0	141.771	0	220.181	80.7647	0	86.8841	0	349.806	0	0	0	82.376	0	0	0	0	92.7572	0	0	0	148.959	379.934	0	922.498	0	0	0	95.2148	184.357	36.506	0	0	116.804	0	164.371	0	124.491	0
DO225105	ICGC_BRCA_EU	8	breast	241.723	0	2717.26	0	895.266	46.2278	0	2481.55	1.16146	0	0	304.08	278.943	0	17.3293	0	0	0	0	119.477	0	0	272.797	0	221.879	0	0	87.5873	0	98.9582	0	2066.68	0	0	0	0	2186.1	250.472	0	0	139.71	634.577	0	1020.3	0	225.038
DO225106	ICGC_BRCA_EU	8	breast	339.984	97.2522	2020.54	188.917	0	0	153.686	1620.26	0	0	57.3531	591.649	0	78.0453	0	0	0	0	0	0	0	0	0	98.5333	0	0	0	0	456.952	249.495	60.0335	1598.42	19.4417	0	0	0	2019.58	76.836	0	0	219.715	0	4.90838	141.174	0	69.1375
DO225107	ICGC_BRCA_EU	8	breast	0	0	3285.56	381.832	0	159.051	0	3174.4	0	0	0	685.974	0	0	445.94	0	0	0	0	0	0	0	0	0	104.261	0	0	430.484	126.064	0	0	2876.8	119.682	0	381.98	0	3058.87	0	0	463.766	135.643	0	0	0	0	0
DO225108	ICGC_BRCA_EU	8	breast	1362.21	431.636	643.684	84.2875	0	0	0	245.385	0	0	0	0	0	0	0	398.065	150.352	0	0	0	0	39.8096	0	0	33.8472	106.849	0	79.658	0	700.206	161.302	327.417	0	0	0	0	498.166	0	206.232	0	0	66.1705	198.176	0	68.4202	245.386
DO225109	ICGC_BRCA_EU	8	breast	293.73	144.45	287.171	0	0	0	30.8274	281.765	0	0	0	127.647	0	115.588	0	0	183.468	0	0	0	0	0	0	0	0	0	0	0	0	734.984	42.8121	189.724	72.9287	0	0	61.9776	0	230.628	51.2933	0	158.187	0	0	49.1353	0	63.2605
DO225110	ICGC_BRCA_EU	8	breast	552.14	0	60.5487	0	0	0	51.0593	107.792	0	43.2519	0	0	0	162.476	234.253	0	0	0	0	0	0	0	0	0	0	49.3441	0	74.0269	0	547.893	0	99.3385	0	0	0	42.8915	158.276	0	36.6403	0	0	0	64.4612	55.1203	0	0
DO225111	ICGC_BRCA_EU	8	breast	877.977	0	0	0	273.127	0	0	57.7802	0	0	0	50.6022	0	0	0	0	35.4351	0	0	0	0	0	0	0	0	0	0	122.524	0	612.443	0	54.4229	0	47.1949	0	0	80.5935	0	53.1101	0	21.8446	0	95.2623	0	0	52.6503
DO225112	ICGC_BRCA_EU	8	breast	177.425	130.966	239.8	0	0	322.34	5.9613	367.362	158.919	45.336	0	132.416	0	0	138.988	0	310.321	53.177	0	0	0	0	136.353	0	0	0	0	87.1011	0	275.098	0	220.576	118.816	77.8576	306.549	133.828	0	127.065	79.4173	0	70.4657	0	0	291.814	0	251.574
DO225113	ICGC_BRCA_EU	8	breast	310.812	38.2906	0	0	0	0	41.7579	77.2666	0	0	0	71.0238	0	0	38.5423	0	49.885	0	0	36.1792	49.3527	0	42.2779	0	0	40.5224	0	82.064	0	187.468	99.1481	0	0	0	0	0	176.485	0	103.107	0	45.2741	0	0	61.3689	0	180.791
DO225114	ICGC_BRCA_EU	8	breast	380.403	590.587	52.4439	0	272.028	57.6597	0	0	0	0	0	181.8	0	74.6914	103.19	0	75.4071	121.743	0	0	51.9114	0	0	0	0	0	0	0	0	250.266	283.261	0	0	211.069	0	0	119.579	0	68.8244	0	160.77	0	0	211.994	0	149.439
DO225115	ICGC_BRCA_EU	8	breast	382.953	0	143.978	73.4019	185.817	0	25.034	248.805	0	52.2459	0	88.42	0	247.768	0	0	0	0	0	0	38.7859	0	0	0	0	0	58.116	63.6596	154.697	399.079	0	163.159	284.087	0	0	46.9841	148.518	0	10.8247	0	77.7452	0	218.429	0	0	0
DO225116	ICGC_BRCA_EU	8	breast	0	3201.85	0	0	0	116.669	263.506	0	0	0	72.9441	3166.58	0	60.6888	0	0	0	0	0	0	0	0	0	0	0	210.632	0	185.827	0	0	1759.35	0	196.504	0	0	40.2864	0	0	181.395	25.214	1712.93	0	106.46	0	0	0
DO225117	ICGC_BRCA_EU	8	breast	401.81	2007.51	0	127.375	195.229	0	0	467.396	0	0	0	1441.94	0	0	254.573	0	242.913	0	0	33.4392	0	168.248	0	0	0	162.924	0	318.576	0	292.6	1545.98	0	181.216	317.035	0	0	135.785	0	344.416	0	623.808	0	0	0	0	580.957
DO225118	ICGC_BRCA_EU	8	breast	41.8804	148.774	48.0476	0	0	120.019	42.6437	134.246	0	0	0	100.191	0	120.569	137.578	0	0	60.9089	0	0	0	0	0	0	0	198.613	0	113.69	152.291	358.302	108.453	0	0	0	155.35	52.3759	130.827	0	0	0	133.957	0	3.87891	0	0	0
DO225119	ICGC_BRCA_EU	8	breast	270.807	138.077	4.6187	50.5074	0	0	6.27458	112.073	0	0	0	46.8412	52.2809	61.1881	128.921	0	0	0	0	0	0	29.8879	0	0	35.703	0	0	0	0	66.2154	162.376	82.757	69.7596	431.862	0	96.6033	0	0	57.9868	0	70.3471	0	0	0	0	0
DO225120	ICGC_BRCA_EU	8	breast	868.558	0	282.05	0	141.85	0	0	346.005	118.941	20.7851	111.905	116.037	179.018	4.23732	0	0	375.724	0	0	0	0	64.649	0	0	0	0	0	0	0	627.251	0	297.304	81.241	215.193	0	0	350.403	0	182.214	0	121.737	175.431	48.2036	0	0	254.697
DO225121	ICGC_BRCA_EU	8	breast	711.074	550	942.892	331.585	128.048	0	135.343	249.801	170.526	0	288.623	395.629	99.1156	0	0	0	0	145.864	0	71.3168	0	0	207.751	0	0	0	0	156.254	0	918.031	306.411	928.566	0	145.24	0	0	83.6915	156.341	0	0	236.857	152.624	0	142.428	0	0
DO225122	ICGC_BRCA_EU	8	breast	445.676	230.755	104.306	89.4829	0	0	0	0	97.9838	0	115.405	0	0	0	58.7868	22.5541	0	28.0336	67.3513	0	30.1429	54.5304	0	0	0	0	0	103.589	0	605.457	121.013	86.0606	0	0	0	25.5215	0	0	0	46.7	0	0	0	49.6304	2.47402	0
DO225123	ICGC_BRCA_EU	8	breast	400.68	0	0	0	34.1274	0	0	289.928	42.9733	0	0	45.5747	0	0	64.292	0	241.736	0	0	59.6265	0	0	0	0	0	0	0	0	0	276.016	0	96.0637	0	0	0	0	175.731	0	0	0	12.4075	0	0	174.139	0	146.71
DO225124	ICGC_BRCA_EU	8	breast	557.866	27.3121	191.039	0	534.87	0	0	94.2945	0	0	0	0	0	234.07	0	0	0	0	0	0	0	0	120.099	0	54.8541	0	0	0	0	591.948	57.2894	0	0	348.707	0	0	194.535	0	0	0	0	0	23.6213	0	0	49.7267
DO225125	ICGC_BRCA_EU	8	breast	302.398	616.791	176.223	0	0	155.526	160.506	0	0	59.8267	0	86.4057	0	216.83	342.334	0	0	0	0	0	0	0	0	0	0	196.921	0	36.4689	80.3039	210.852	336.548	101.942	0	421.147	224.858	166.199	265.723	0	94.6768	0	34.6722	0	154.349	0	0	0
DO225126	ICGC_BRCA_EU	8	breast	525.355	52.868	0	187.116	0	0	0	0	59.8697	0	44.839	54.3858	0	0	221.113	0	123.722	133.241	0	47.0452	0	0	0	0	0	0	0	0	0	457.487	3.46999	114.111	91.8408	82.064	0	0	222.744	153.3	0	0	57.8993	0	0	0	0	0
DO225127	ICGC_BRCA_EU	8	breast	330.22	96.9551	0	0	387.45	66.6406	77.04	0	0	68.6255	0	0	0	0	20.1905	0	283.735	0	0	119.934	0	0	0	0	0	69.7925	0	0	0	167.669	99.7426	0	0	0	188.424	3.02543	241.349	0	0	0	0	0	120.602	416.213	0	111.996
DO225128	ICGC_BRCA_EU	8	breast	471.489	0	0	0	0	0	74.6377	119.241	0	16.0056	151.938	3.4962	0	0	0	0	41.6271	0	0	0	0	0	93.906	81.2442	0	0	0	0	96.2701	403.972	0	0	0	0	0	0	213.702	0	47.7227	0	65.9009	0	0	0	0	0
DO225129	ICGC_BRCA_EU	8	breast	465.14	0	124.847	123.653	0	0	156.669	92.4873	105.444	0	0	141.853	0	0	116.815	0	15.0967	109.224	0	0	0.899333	0	187.499	0	0	0	0	0	0	185.665	0	0	0	0	0	0	0	118.421	78.5329	0	96.5504	0	138.148	35.3108	0	144.598
DO225130	ICGC_BRCA_EU	8	breast	337.593	0	0	0	181.748	0	146.458	0	228.9	13.1483	2705.24	0	0	0	0	0	0	0	0	0	0	0	113.454	1915.64	0	0	0	236.798	1838.18	164.314	0	0	0	0	0	70.8232	0	486.489	199.358	2573.26	0	0	0	0	0	0
DO225131	ICGC_BRCA_EU	8	breast	509.991	95.6949	0	275.776	323.251	0	0	0	0	0	101.036	8.68093	0	119.921	66.9007	0	46.3444	152.297	0	56.054	0	55.265	39.2942	0	0	14.602	0	0	0	520.244	22.9877	79.5759	166.524	49.1802	0	0	61.7918	0	0	0	48.6306	0	0	65.7098	0	133.463
DO225132	ICGC_BRCA_EU	8	breast	929.649	229.466	1648.28	226.962	0	0	0	677.044	0	0	0	0	0	0	465.554	0	0	0	0	0	0	129.586	318.36	153.628	0	0	0	66.8347	0	607.206	26.4902	1332.23	518.185	0	295.319	0	1185.51	0	0	0	0	0	421.356	245.779	0	0
DO225133	ICGC_BRCA_EU	8	breast	792.852	804.39	151.215	7.56908	0	0	190.905	333.107	140.712	0	0	378.422	0	319.462	177.545	0	142.443	0	0	0	0	0	0	0	0	189.128	0	272.626	0	606.772	664.046	0	154.744	690.916	0	66.8552	182.366	204.948	0	0	316.537	0	368.489	0	0	160.03
DO225134	ICGC_BRCA_EU	8	breast	1248.93	122.159	271.226	647.574	0	0	360.416	32.9585	32.1737	0	0	232.066	0	112.48	115.024	0	0	0	0	0	0	0	0	0	0	88.8839	0	261.951	0	1227.48	200.96	170.417	250.166	0	69.4923	148.324	310.017	143.824	163.872	0	147.047	0	0	0	0	116.572
DO225135	ICGC_BRCA_EU	8	breast	387.735	0	91.7072	0	0	0	0	68.0382	0	0	0	0	0	0	0	0	0	46.8434	0	56.1386	0	0	0	13.5712	0	0	0	0	115.289	123.044	0	57.0961	0	0	0	0	81.6342	0	0	0	0	0	37.2661	0	0	0
DO225136	ICGC_BRCA_EU	8	breast	341.218	2328.07	789.397	0	0	0	0	0	0	234.04	0	4318.14	126.418	0	0	0	44.8484	0	0	0	0	0	0	0	0	162.947	0	335.635	0	244.722	1317.44	0	0	0	0	0	0	0	0	0	2901.37	319.27	0	229.875	0	191.649
DO225137	ICGC_BRCA_EU	8	breast	360.666	0	154.114	0	257.617	0	53.5622	153.855	0	0	0	4.02156	0	159.113	0	0	0	0	0	67.5061	0	0	81.7827	0	0	30.7289	0	0	0	447.418	0	0	0	0	0	49.6477	96.257	0	65.748	0	47.4357	0	184.088	178.34	0	0
DO225138	ICGC_BRCA_EU	8	breast	478.626	0	0	0	0	0	0	138.466	0	0	0	0	95.0635	127.859	0	0	54.7043	0	0	61.3764	0	0	0	0	0	100.479	0	0	0	358.762	0	89.2618	120.414	0	0	0	140.443	0	0	0	0	0	126.297	0	0	0
DO225139	ICGC_BRCA_EU	8	breast	577.849	79.025	0	0	241.029	52.6231	0	231.197	46.5673	0	87.9858	0	0	0	0	0	246.205	0	128.342	0	0	6.45744	65.3783	0	0	0	0	0	83.0169	666.303	16.3622	0	0	332.02	0	111.694	25.4917	0	0	0	0	0	0	0	0	244.534
DO225140	ICGC_BRCA_EU	8	breast	308.569	4516.12	1674.98	274.422	0	0	0	371.561	0	125.28	0	5819.3	0	0	0	0	17.1859	0	158.563	0	0	0	142.958	0	0	0	0	0	0	399.891	2080.39	335.623	39.1017	0	0	0	934.177	0	0	174.694	2648.13	0	0	0	0	214.078
DO225141	ICGC_BRCA_EU	8	breast	386.801	78.9268	171.097	6.0793	0	83.6497	30.2426	0	85.8132	87.1863	0	0	0	0	267.533	0	160.779	0	6.12031	0	0	113.53	0	0	0	0	0	94.5159	0	596.489	14.2505	65.6131	90.8967	348.57	0	28.6008	0	0	0	0	64.7927	0	0	0	0	0.716242
DO225142	ICGC_BRCA_EU	8	breast	378.209	0	38.2178	71.4493	415.211	53.7817	0	0	0	0	0	0	0	0	0.117821	0	76.0977	0	0	0	0	56.2853	0	0	0	0	0	109.058	40.0169	387.761	0	0	102.721	0	0	0	0	0	55.1347	0	0	0	0	385.51	0	52.6404
DO225143	ICGC_BRCA_EU	8	breast	502.536	0	270.019	0	265.939	21.6154	116.918	122.888	0	0	0	48.3355	0	0	0	0	91.2902	0	0	0	0	0	0	0	0	0	0	111.655	0	129.533	0	200.265	0	0	126.47	0	122.967	0	0	0	103.09	0	93.3162	239.024	0	189.47
DO225144	ICGC_BRCA_EU	8	breast	370.55	0	134.736	0	0	0	89.1302	175.282	104.49	0	0	86.3026	0	0	0	0	0	0	0	35.8335	0	0	0	0	0	0	0	64.4087	0	355.585	0	159.644	0	0	0	100.665	0	0	0	0	27.4679	0	0	0	0	0
DO225145	ICGC_BRCA_EU	8	breast	561.826	0	0	141.127	0	0	32.9009	20.5493	0	0	0	40.726	0	65.6904	34.2879	0	0	51.1585	0	23.8813	0	0	0	0	0	9.37567	0	0	0	457.798	0	0	0	88.3041	0	2.57593	249.173	110.754	0	0	14.1061	0	0	0	0	0
DO225146	ICGC_BRCA_EU	8	breast	273.734	328.661	247.349	291.257	0	0	61.3095	112.167	0	0	0	78.437	0	58.5749	96.4382	0	0	0	0	0	0	49.4234	0	96.3263	0	85.8053	0	93.6468	0	562.525	205.257	183.99	316.343	0	0	39.2696	75.9643	0	0	0	24.4252	0	360.536	0	0	0
DO225147	ICGC_BRCA_EU	8	breast	829.057	114.219	248.501	0	99.76	0	205.473	665.189	193.823	0	0	223.462	0	425.221	0	0	80.3423	0	0	0	0	0	0	0	0	0	0	0	0	1214.48	135.927	245.118	362.158	26.9909	0	49.9112	237.052	196.534	0	0	64.768	0	126.678	0	0	8.49246
DO225148	ICGC_BRCA_EU	8	breast	169.671	0	115.021	0	239.244	62.5195	49.84	0	0	0	56.0306	0	0	0	253.927	0	47.5344	0	41.2013	0	0	0	34.73	0	0	0	0	0	63.1084	213.327	0	36.3186	0	63.4198	0	43.6394	31.2575	0	0	0	0	0	77.895	178.163	0	0
DO225149	ICGC_BRCA_EU	8	breast	65.4	0	23.9597	0	0	123.296	41.5945	95.1111	0	42.3592	0	0	0	0	133.863	0	0	124.784	21.7082	0	0	0	0	32.4373	0	0	0	0	130.58	109.259	0	82.3198	0	90.2408	0	41.2185	0	59.2543	0	0	0	0	0	0	0	37.4567
DO225150	ICGC_BRCA_EU	8	breast	853.34	0	0	0	0	186.765	74.5576	418.99	67.5123	0	0	0	31.0433	99.4916	0	0	648.267	0	0	0	0	0	0	0	0	0	0	182.7	153.273	894.986	0	0	225.409	0	0	0	179.126	16.876	77.2109	0	0	78.8216	253.534	0	0	542.891
DO225151	ICGC_BRCA_EU	8	breast	868.834	39.9792	0	0	0	0	0	58.1567	0	0	0	29.2341	0	0	0	0	0	6.91899	0	0	44.7102	0	0	0	33.9862	24.298	0	109.866	0	974.134	0	0	0	0	0	0	63.7315	0	0	0	0	0	0	118.983	0	55.4741
DO225152	ICGC_BRCA_EU	8	breast	703.152	81.9144	23.6695	0	175.209	0	53.6655	367.182	218.576	19.7302	0	0	0	0	129.024	55.0274	128.042	0	0	0	0	34.9079	86.6919	0	0	30.8656	0	43.4592	0	486.671	45.6211	156.497	178.141	0	0	110.749	148.778	0	75.6103	0	0	0	115.794	0	75.8074	104.006
DO225153	ICGC_BRCA_EU	8	breast	200.149	82.8292	46.403	137.196	0	0	29.7344	358.594	0	54.6369	0	0	0	217.973	0	0	0	141.092	0	0	0	0	0	0	0	60.1312	0	0	0	283.414	31.3351	294.863	0	229.64	0	0	268.953	0	0	0	0	0	54.2539	0	0	0
DO225154	ICGC_BRCA_EU	8	breast	901.697	149.503	254.465	161.377	0	0	0	277.94	0	0	0	269.506	0	0	498.666	0	259.111	0	0	0	0	0	0	0	0	0	0	0	0	784.571	187.453	413.74	96.1932	600.077	0	0	112.87	0	0	0	217.384	0	0	10.8517	0	283.441
DO225155	ICGC_BRCA_EU	8	breast	297.91	0	451.743	0	0	0	65.1156	184.579	0	0	0	54.8594	0	55.2449	93.9513	0	0	0	0	55.3929	49.5556	47.7105	0	0	39.3004	0	0	0	0	406.219	0	376.61	0	0	60.1022	21.3688	106.738	0	0	0	70.7564	0	0	0	0	0
DO225156	ICGC_BRCA_EU	8	breast	996.598	47.8453	0	0	0	0	57.4404	101.236	88.9205	0	0	93.0983	0	191.214	0	0	222.689	0	0	0	11.2194	0	0	0	0	56.0671	0	266.508	115.433	748.804	7.75637	0	0	0	0	116.587	11.0767	0	0	0	142.367	77.6446	94.199	0	0	286.182
DO225157	ICGC_BRCA_EU	8	breast	482.913	86.205	113.874	0	12.3075	0	0	0	155.879	0	0	0	0	0	391.281	0	0	0	172.88	0	0	0	0	0	0	40.9277	0	0	0	469.973	28.0364	0	0	561.678	0	0	0	0	0	84.0056	37.3295	0	0	0	0	47.3818
DO225158	ICGC_BRCA_EU	8	breast	615.267	0	0	0	0	0	0	328.12	0	7.96658	0	98.5229	0	185.486	0	0	93.8137	0	0	0	0	0	0	0	0	0	0	43.5856	136.294	551.855	0	162.228	0	0	78.882	0	100.314	99.8426	81.6742	0	34.5555	0	111.057	0	0	120.614
DO225159	ICGC_BRCA_EU	8	breast	591.336	531.788	538.481	0	0	0	0	0	0	0	0	1227.32	0	0	0	0	135.588	0	0	0	0	0	0	0	0	43.0662	0	136.684	0	298.363	227.136	0	0	0	0	0	0	0	148.575	0	872.09	0	0	164.761	0	0
DO225160	ICGC_BRCA_EU	8	breast	1647.56	3016.36	1433.92	0	592.539	0	231.544	1074.44	455.521	0	38.6338	5444.52	0	0	0	0	0	0	0	0	0	163.182	0	0	0	301.212	0	0	0	1357.25	1360.7	1124.48	0	578.349	377.478	0	1228.78	533.786	0	395.352	2900.06	254.497	0	0	0	0
DO225161	ICGC_BRCA_EU	8	breast	546.525	0	0	0	79.9354	0	122.023	228.608	94.4147	0	68.1747	62.9065	0	0	0	0	60.1829	0	0	65.6235	0	0	112.883	0	0	0	0	0	0	348.886	0	129.544	0	0	0	53.6356	240.945	29.5742	0	0	0	0	0	0	0	11.244
DO225162	ICGC_BRCA_EU	8	breast	322.882	122.626	0	0	0	0	0	352.48	0	0	0	88.904	0	122.295	0	0	315.899	0	0	0	0	0	0	0	0	0	0	0	0	246.828	45.5858	0	0	0	0	0	275.128	62.51	78.7589	0	89.7265	0	29.2248	110.442	0	293.806
DO225163	ICGC_BRCA_EU	8	breast	279.811	239.347	1745.96	163.911	0	0	0	689.648	0	0	0	547.761	0	99.3849	0	0	58.658	0	0	0	0	0	55.4779	0	0	0	0	0	0	345.501	94.0768	1022.19	252.048	174.478	0	0	740.609	0	0	246.324	374.68	0	0	0	0	99.23
DO225164	ICGC_BRCA_EU	8	breast	456.714	78.006	531.188	150.614	0	0	22.8924	55.9595	49.5353	0	175.35	63.7363	0	42.5733	245.17	0	68.4577	0	0	0	0	72.1599	0	0	0	0	0	10.5917	0	475.009	0	188.819	63.2994	345.157	0	84.9278	283.504	0	0	0	16.2377	0	153.287	0	0	0
DO225165	ICGC_BRCA_EU	8	breast	315.258	0	174.594	66.5695	158.923	0	0	78.8493	0	0	0	0	0	0	0	0	0	66.1504	0	0	0	63.9892	0	0	0	0	0	0	0	405.571	0	228.857	0	99.2846	0	0	0	0	0	0	0	0	0	167.048	0	65.6081
DO225166	ICGC_BRCA_EU	8	breast	199.019	41.7497	126.717	0	0	75.0028	0	386.831	7.43883	73.1069	0	137.968	66.1909	0	109.577	0	4.3431	91.1708	0	0	0	0	72.9655	0	0	0	0	115.704	0	336.413	56.0238	214.215	167.203	0	24.5527	0	174.295	70.6874	77.3445	0	3.99524	116.377	0	59.5467	0	101.431
DO225167	ICGC_BRCA_EU	8	breast	711.04	0	3586.11	597.12	0	0	0	648.383	0	0	0	317.971	0	184.37	0	0	0	0	0	0	0	0	0	0	0	0	0	85.4529	251.532	498.234	0	3642.55	0	0	0	0	1511.97	136.56	106.025	234.315	82.3677	144.74	0	0	0	0
DO225168	ICGC_BRCA_EU	8	breast	0	0	3335.4	0	0	244.936	0	0	40.2672	214.629	172.137	1752.92	0	0	0	0	0	0	0	0	0	0	0	0	0	0	0	56.5233	540.98	0	0	3440.76	0	0	0	0	242.231	124.902	0	0	855.313	0	0	0	0	0
DO225169	ICGC_BRCA_EU	8	breast	466.667	12.1571	5469.81	0	0	232.845	266.174	845.85	820.55	0	0	1355.4	20.176	0	204.739	0	0	0	0	0	192.69	0	0	0	0	0	0	464.889	240.288	440.208	128.904	4590.13	669.624	0	0	113.038	311.853	474.779	0	0	581.899	190.923	0	616.298	0	0
DO225170	ICGC_BRCA_EU	8	breast	1461.89	70.66	831.14	0	0	0	0	219.114	0	20.1599	0	66.9439	0	215.356	711.421	0	513.733	0	0	0	0	0	0	85.561	0	131.155	0	178.542	421.3	1201.21	0	595.102	0	279.585	0	0	182.448	0	203.36	0	29.0329	0	244.89	0	0	556.694
DO225171	ICGC_BRCA_EU	8	breast	663.421	60.0369	1730.91	0	112.027	108.248	283.18	0	344.229	12.4966	0	96.7141	0	0	0	161.799	23.0949	0	0	0	0	149.36	0	0	88.7738	158.398	0	0	244.414	458.373	102.432	1265.97	0	294.529	100.834	30.2223	0	494.663	140.187	0	0	211.106	0	0	146.814	182.429
DO225172	ICGC_BRCA_EU	8	breast	286.909	41.6576	664.295	75.9241	0	0	0	0	0	0	51.179	105.219	0	0	0	0	44.22	0	0	0	0	0	0	0	44.3484	0	0	136.059	0	37.3576	0	740.792	132.57	251.634	0	0	0	74.6324	0	0	25.6788	0	0	0	0	0
DO225173	ICGC_BRCA_EU	8	breast	225.526	59.5165	0	0	0	51.001	38.3141	0	0	0	0	0	0	120.315	114.417	0	0	0	0	69.2529	0	0	0	0	0	135.421	0	0	0	385.307	24.5652	110.762	0	0	70.9141	144.758	0	0	39.8663	0	0	0	64.4074	56.3412	0	47.1161
DO225174	ICGC_BRCA_EU	8	breast	0	0	294.208	145.842	0	0	0	156.447	0	50.9261	0	223.209	0	0	71.7468	0	0	0	0	0	0	0	0	0	2.24968	0	0	121.74	0	94.6988	0	367.508	158.519	0	0	0	0	0	24.2985	0	170.472	0	0	0	0	0
DO225175	ICGC_BRCA_EU	8	breast	1113.06	0	0	171.295	0	0	0	15.0877	0	0	0	0	0	0	0	0	464.016	102.053	0	0	0	0	0	0	0	0	0	0	0	593.579	0	0	0	0	0	0	147.891	0	255.127	231.476	0	275.834	102.644	0	0	920.832
DO225176	ICGC_BRCA_EU	8	breast	46.4975	0	0	146.03	603.633	44.6812	139.842	0	70.1707	0	0	82.1701	0	157.751	0	0	0	0	0	0	0	0	0	0	0	18.9901	0	105.857	0	89.0234	56.9596	0	268.078	0	74.7115	167.311	0	0	0	0	45.8194	0	142.354	389.216	0	0
DO225177	ICGC_BRCA_EU	8	breast	356.097	138.974	0	205.963	0	0	52.2277	0	0	0	0	42.5298	0	32.3292	0	0	0	32.9771	0	75.916	0	0	0	0	0	0	0	26.0536	0	272.983	15.9079	0	0	109.691	0	0	190.572	0	0	0	49.0972	0	0	0	0	0
DO225178	ICGC_BRCA_EU	8	breast	236.706	0	0	0	368.974	0	28.5212	75.4723	46.9118	0	34.6287	46.3301	0	0	0	0	76.1541	0	0	0	0	0	0	0	0	0	83.9288	0	0	113.984	0	0	0	60.427	0	52.1303	8.54935	123.577	0	0	54.7658	0	0	334.018	0	40.8261
DO225179	ICGC_BRCA_EU	8	breast	185.35	59.6699	0	0	39.314	0	55.3781	156.825	129.983	0	0	28.6683	0	0	131.586	0	93.1206	0	0	0	0	37.3215	0	78.3224	0	0	0	0	0	112.22	11.322	43.9454	0	0	49.092	0	202.262	0	0	0	44.0946	0	118.86	36.176	0	4.67155
DO225180	ICGC_BRCA_EU	8	breast	116.954	0	0	0	0	0	38.2436	86.5133	0	52.3783	0	0	0	0	194.641	0	0	0	0	0	0	0	0	0	0	0	0	0	0	225.181	0	0	0	99.2267	0	0	85.8443	0	0	0	0	65.3313	0	0	0	0
DO225181	ICGC_BRCA_EU	8	breast	464.356	0	46.6612	42.9911	0	0	0	0	61.6863	0	0	0	0	0	155.139	0	0	92.1353	0	0	0	0	0	0	0	0	0	67.6527	0	399.416	0	54.2037	62.9119	0	0	0	66.1952	0	0	0	0	0	0	134.704	0	0
DO225182	ICGC_BRCA_EU	8	breast	188.637	221.952	219.258	0	0	0	0	142.019	0	31.3503	0	588.931	0	139.627	253.749	0	0	49.8752	0	0	0	189.27	0	0	0	73.258	0	107.24	0	360.718	163.582	147.218	0	0	0	0	0	0	161.823	0	184.843	0	117.856	257.198	0	109.434
DO225183	ICGC_BRCA_EU	8	breast	343.132	0	135.404	64.3111	0	0	113.353	73.9699	17.1942	0	0	48.0181	0	0	72.8097	0	0	0	0	80.9714	0	0	0	0	0	0	0	0	0	358.71	0	167.982	37.5885	0	0	126.378	71.2255	50.7586	0	0	37.9014	0	0	0	0	0
DO225184	ICGC_BRCA_EU	8	breast	217.715	40.1946	247.969	54.4169	50.8562	0	0	0	98.8764	0	0	0	0	0	186.501	0	0	0	0	0	0	4.05995	51.2882	0	0	27.6846	0	0	0	280.374	0	262.641	0	19.4497	0	0	0	0	0	0	0	0	0	60.6948	0	0
DO225185	ICGC_BRCA_EU	8	breast	299.727	188.229	801.174	0	0	0	79.294	0	0	0	0	1383.27	0	0	0	0	0	0	0	14.7087	0	0	201.787	0	0	113.823	0	103.518	282.033	568.351	89.3435	0	0	317.676	0	27.3153	0	0	0	0	808.974	0	0	0	0	0
DO225186	ICGC_BRCA_EU	8	breast	771.491	375.406	314.613	0	289.747	0	0	405.632	15.4643	50.9258	35.0058	428.341	0	0	305.309	0	0	0	0	0	18.1175	0	0	0	0	0	40.1713	83.7457	94.5694	571.387	195.283	164.909	0	0	0	0	266.333	49.7739	162.757	0	245.338	32.387	51.3115	193.589	0	58.3482
DO225187	ICGC_BRCA_EU	8	breast	311.999	131.44	74.1711	0	69.771	0	90.0653	350.383	97.6196	0	0	14.9356	0	79.8925	117.557	0	62.2208	71.9758	0	0	0	0	0	0	0	18.0754	0	0	0	447.309	0	0	0	165.592	41.2749	71.6222	241.513	35.2409	0	0	45.2037	0	0	0	0	169.886
DO225188	ICGC_BRCA_EU	8	breast	498.995	557.872	266.405	0	101.812	0	177.002	821.977	70.2897	0	0	477.531	0	0	0	0	461.296	0	9.15048	0	0	0	0	0	0	106.048	0	0	0	493.574	558.302	178.269	89.1486	246.01	0	262.701	630.919	17.0569	105.105	0	280.406	0	0	0	0	556.22
DO225189	ICGC_BRCA_EU	8	breast	250.021	102.762	103.396	127.83	44.1423	65.4091	15.4573	0	62.8557	61.325	0	252.132	0	0	0	0	109.161	0	0	10.8006	0	0	23.3014	0	35.4637	50.2611	0	0	0	340.145	0	17.6691	148.341	0	0	43.6086	0	105.924	35.1537	94.2221	194.131	0	0	108.017	0	0
DO225190	ICGC_BRCA_EU	8	breast	600.767	81.1601	193.586	0	0	0	0	0	64.0828	0	0	93.2767	0	101.06	112.166	0	0	0	0	0	0	0	0	0	46.3641	0	0	0	57.7425	554.864	6.09357	171.931	0	0	0	42.7415	136.323	31.1435	0	0	107.464	0	0	37.1332	0	39.0184
DO225191	ICGC_BRCA_EU	8	breast	679.771	156.359	36.9172	0	0	77.1567	0	0	0	0	0	100.68	23.3925	0	0	0	145.022	0	0	0	0	0	0	0	0	83.5746	0	0	0	820.058	199.28	108.256	0	91.2398	0	0	0	0	0	0	0	230.477	0	0	0	82.5136
DO225192	ICGC_BRCA_EU	8	breast	660.882	73.3989	5342.41	414.436	0	0	153.795	1260.36	249.86	0	110.514	1062.76	0	0	0	431.85	0	5.53361	0	0	248.175	117.735	238.034	0	0	210.59	0	31.5208	339.3	353.74	107.969	5228.18	584.231	0	0	67.8755	1803.23	0	0	0	640.414	0	0	0	104.19	0
DO225193	ICGC_BRCA_EU	8	breast	0	171.351	3569.7	0	1764.49	777.286	1374.74	0	0	0	0	519.191	0	0	0	0	0	0	0	0	0	790.414	0	0	0	0	0	0	0	0	520.582	3061.37	0	1401.95	171.713	964.186	0	0	0	0	214.233	0	0	0	0	0
DO225194	ICGC_BRCA_EU	8	breast	755.123	0	1233.72	0	0	0	217.854	723.722	228.171	0	0	473.614	0	259.025	631.489	0	296.714	0	0	0	0	0	0	0	0	0	0	0	0	1179.66	0	1000.89	179.111	0	0	21.9791	576.176	174.059	0	0	210.774	0	0	359.497	0	175.616
DO225195	ICGC_BRCA_EU	8	breast	371.24	621.02	2706.33	313.698	0	75.4497	229.999	47.4087	0	0	0	2212.87	0	0	0	0	0	0	151.002	155.349	0	0	311.439	0	0	0	0	0	0	50.116	242.561	1684.57	98.6934	0	148.818	0	500.06	0	0	0	1329.36	92.766	0	0	0	0
DO225196	ICGC_BRCA_EU	8	breast	808.579	199.426	0	38.945	0	126.756	92.746	340.229	0	0	126.481	0	0	0	344.529	0	131.368	0	103.536	0	0	0	46.2382	0	0	0	0	68.8341	0	915.023	14.651	0	0	0	0	62.4413	465.155	181.783	0	184.065	0	0	0	542.427	0	153.67
DO225197	ICGC_BRCA_EU	8	breast	304.181	0	151.83	0	0	0	0	143.712	0	0	0	0	0	65.5709	0	0	118.178	0	0	0	0	0	0	37.2106	0	97.7245	0	62.8947	50.4433	325.486	0	0	0	31.9322	48.2146	50.7627	77.5835	0	0	0	0	0	0	0	0	0
DO225198	ICGC_BRCA_EU	8	breast	388.933	89.5134	0	0	0	0	99.0766	73.9854	0	0	0	0	0	0	244.663	0	105.588	0	0	0	41.9389	0	0	0	0	35.5277	0	46.9859	0	156.337	148.817	0	0	236.007	0	0	61.0442	0	0	0	0	44.2375	114.33	0	0	20.67
DO225199	ICGC_BRCA_EU	8	breast	439.77	978.78	251.198	0	0	167.882	125.381	189.553	169.942	0	0	610.656	0	0	13.6546	0	90.1494	0	0	0	0	0	0	0	0	0	0	189.869	0	274.052	675.671	0	0	0	109.38	0	459.392	0	0	0	282.387	0	0	181.646	0	129.911
DO225200	ICGC_BRCA_EU	8	breast	483.376	0	0	0	0	0	0	166.942	0	0	41.2463	29.3094	0	36.7555	0	0	61.049	0	0	0	0	0	0	61.1405	0	67.6912	0	120.485	3.6927	548.595	0	0	0	0	0	0	133.371	0	0	24.7364	3.64146	0	87.1892	0	0	0
DO225201	ICGC_BRCA_EU	8	breast	198.568	0	1630.96	0	0	0	0	0	281.605	0	298.865	88.7119	0	0	0	0	125.075	0	0	0	0	0	114.227	0	0	0	0	0	0	194.406	0	1401.29	134.755	169.029	0	0	0	0	0	227.03	87.7015	0	0	0	0	0
DO225202	ICGC_BRCA_EU	8	breast	242.375	0	123.063	0	0	0	32.7468	26.5322	85.7099	0	29.0372	14.4181	0	115.222	142.72	0	107.142	0	0	0	0	0	0	67.9002	0	29.8032	0	34.7367	0	441.671	0	139.815	0	171.62	0	17.6593	0	17.4011	0	0	47.372	0	0	0	0	0
DO225203	ICGC_BRCA_EU	8	breast	297.458	0	0	86.6946	481.963	0	57.0611	0	118.677	0	0	0	0	0	0	0	0	80.2148	0	0	0	0	0	0	0	49.3124	0	0	0	231.715	0	77.1433	0	144.354	230.264	36.2175	110.777	0	48.3004	0	0	42.5268	0	0	0	0
DO225204	ICGC_BRCA_EU	8	breast	525.532	711.42	959.824	0	0	208.708	0	0	7.65039	32.0957	0	1467.34	0	36.4407	0	51.1651	109.99	0	0	0	0	0	42.1536	0	0	0	0	77.7376	342.158	303.524	403.778	0	219.319	0	293.941	0	0	140.77	93.593	0	766.291	0	0	0	0	156.979
DO225205	ICGC_BRCA_EU	8	breast	242.05	83.7261	0	0	0	0	0	0	44.125	0	15.3059	0	0	88.0997	61.9	0	0	32.9732	0	0	15.6344	0	0	0	0	0	0	22.7775	0	197.388	34.2797	0	0	82.02	0	0	35.5296	0	0	0	0	0	87.6142	0	0	0
DO225206	ICGC_BRCA_EU	8	breast	421.097	0	87.7213	72.9884	129.517	0	0	124.679	50.3882	0	0	0	0	0	27.6361	0	0	0	0	0	0	0	44.5999	83.2877	0	0	0	52.5941	0	242.562	0	6.89432	198.54	184.277	0	0	75.7014	0	0	0	59.7202	0	0	59.2147	0	0
DO225207	ICGC_BRCA_EU	8	breast	604.613	0.49708	101.835	21.1963	0	0	38.9767	0	219.343	0	0	12.4669	0	38.8121	176.158	0	75.1743	0	0	0	0	0	0	0	0	0	0	0	0	310.642	25.4379	0	0	92.9552	144.133	0	141.105	0	0	0	44.0539	0	0	0	0	152.606
DO225208	ICGC_BRCA_EU	8	breast	699.666	0	168.121	280.368	215.302	72.6485	42.5659	309.466	0	0	0	127.21	0	0	37.687	0	121.975	73.8623	0	0	0	0	0	0	0	0	0	0	0	880.994	0	434.669	0	0	51.6572	115.67	385.14	0	58.1166	0	64.5301	0	0	0	0	91.9899
DO225209	ICGC_BRCA_EU	8	breast	872.305	3198.63	3014.63	241.972	0	0	0	1562.16	587.298	394.03	0	12507.4	0	0	334.347	0	448.12	0	0	0	0	0	0	0	0	0	0	334.28	0	801.921	2561.56	933.645	1574.97	758.819	0	0	282.542	354.429	444.796	267.36	7298.82	0	0	281.436	0	442.878
DO225210	ICGC_BRCA_EU	8	breast	438.076	101.953	0	0	217.013	0	19.1037	0	188.581	0	0	0	0	0	0	0	0	135.065	0	0	26.5633	0	26.4322	0	0.213505	0	29.2795	32.1324	0	655.675	36.4961	0	0	12.281	0	34.3275	0	0	0	0	0	0	0	120.263	0	0
DO225211	ICGC_BRCA_EU	8	breast	223.186	0	0	0	0	51.7993	0	187.46	57.1615	73.5015	31.0637	18.0194	0	119.888	76.4115	0	0	0	0	31.1906	0	0	0	0	0	0	0	0	0	208.555	0	0	0	0	0	0	167.559	5.85264	0	0	0	0	0	49.664	0	0
DO225212	ICGC_BRCA_EU	8	breast	200.786	0	322.765	212.666	271.775	0	94.109	0	0	0	0	96.5907	0	0	0	0	83.6819	0	0	0	0	89.8644	0	0	0	0	0	199.862	225.786	306.574	0	250.622	42.7	328.74	85.672	0.384437	0	178.408	0	0	0	0	0	0	0	0
DO225213	ICGC_BRCA_EU	8	breast	894.765	0	1387.34	22.3516	0	0	0	0	103.131	0	0	147.236	0	175.471	0	0	328.368	0	0	0	0	0	0	0	0	0	0	408.65	0	774.55	0	710.796	148.522	0	0	0	0	232.251	0	0	128.658	0	226.314	0	0	350.721
DO225214	ICGC_BRCA_EU	8	breast	506.844	151.261	48.4277	0	178.741	0	0	0	168.22	0	2.23799	106.1	0	87.076	0	0	61.4184	73.7488	0	0	53.8697	0	0	0	0	27.7213	0	158.053	0	406.316	52.8156	0	151.816	0	0	0	0	46.7437	0	104.738	125.187	72.4735	130.719	0	0	181.777
DO225215	ICGC_BRCA_EU	8	breast	501.197	26250.2	3184.19	0	0	0	367.414	0	0	473.922	0	29811.8	0	0	0	0	1194.09	0	0	0	0	0	0	0	0	0	0	0	0	434.378	13239.9	0	1290.94	0	0	0	0	0	338.251	0	13807.7	0	0	831.027	0	1357.44
DO225216	ICGC_BRCA_EU	8	breast	245.825	0	0	0	0	0	0	282.306	0	0	148.329	92.98	0	0	0	85.4244	0	0	0	0	72.6229	0	0	0	0	0	0	0	0	218.118	0	0	0	0	0	0	214.462	0	0	4.40131	66.0823	0	0	0	0	0
DO225217	ICGC_BRCA_EU	8	breast	706.79	229.267	400.109	173.766	0	315.309	0	652.677	112.225	240.545	148.763	128.99	0	0	0	0	295.972	0	0	0	0	0	0	0	0	0	0	0	0	1324.45	202.749	212.333	300.283	0	0	136.621	243.759	164.808	104.248	0	96.782	0	0	0	0	234.155
DO225218	ICGC_BRCA_EU	8	breast	503.218	290.472	312.645	166.366	202.463	43.9249	0	0	212.007	0	0	123.964	0	0	0	0	106.967	0	0	191.193	0	0	0	0	0	0	0	0	0	536.007	120.393	0	276.669	0	0	0	0	80.1927	0	0	36.7574	86.1723	0	264.619	0	40.5282
DO225219	ICGC_BRCA_EU	8	breast	780.218	443.248	52.0586	0	153.272	163.504	0	0	0	0	0	625.649	6.40425	0	149.984	0	0	0	0	0	0	0	0	0	0	161.141	0	62.915	130.479	565.266	142.972	0	0	0	0	0	0	0	0	0	480.052	48.9438	44.8755	257.484	0	0
DO225220	ICGC_BRCA_EU	8	breast	396.549	596.984	70.6104	46.3482	0	0	140.483	125.575	0	0	0	1278.23	0	0	0	0	0	38.5581	0	0	0	0	33.1323	0	0	94.4589	0	107.243	81.5267	272.325	488.84	0	0	0	0	27.5473	202.715	0	0	0	819.061	0	0	0	0	0
DO225221	ICGC_BRCA_EU	8	breast	436.726	84.1164	0	0	0	0	44.0838	0	12.3098	0	0	54.0194	90.157	0	62.4497	0	46.2276	88.9157	0	0	0	0	0	0	0	37.638	0	48.6025	0	377.543	80.9508	71.2284	0	49.3948	0	0	205.007	40.8622	0	0	35.6502	0	0	44.8935	0	21.4513
DO225222	ICGC_BRCA_EU	8	breast	472.233	23.2322	0	0	0	0	0	0	0	0	0	0	0	0	254.463	0	0	0	0	0	0	91.0197	0	0	0	0	0	0	62.0906	511.896	72.2453	0	0	0	0	0	0	104.631	0	0	0	0	0	325.121	0	79.987
DO225223	ICGC_BRCA_EU	8	breast	884.821	0	345.41	96.3797	104.386	0	32.2385	107.105	218.967	38.1012	0	99.6102	40.6096	0	0	0	0	0	0	0	11.8131	0	0	0	0	109.193	0	0	0	651.276	0	360.754	0	0	0	159.195	75.7436	236.511	74.0636	0	205.996	324.675	0	0	0	196.415
DO225224	ICGC_BRCA_EU	8	breast	749.65	81.2533	150.399	0	0	0	0	289.019	159.301	83.6302	0	0	0	261.793	0	0	381.953	0	0	0	0	0	0	0	0	0	0	260.712	268.011	451.334	20.3564	35.7025	0	114.329	160.878	0	476.135	0	0	0	0	0	103.941	0	0	564.053
DO225225	ICGC_BRCA_EU	8	breast	166.434	872.271	244.518	82.0576	271.276	137.974	0	87.3652	0	0	0	210.01	0	160.935	0	0	102.084	0	0	0	0	34.7189	0	0	0	100.48	0	0	0	252.082	259.931	127.666	0	0	0	0	0	0	0	0	154.774	0	60.5796	278.004	0	0
DO225226	ICGC_BRCA_EU	8	breast	842.953	375.951	619.094	42.4671	0	93.6563	19.2701	1565.75	241.109	0	0	274.18	0	0	271.269	2421.37	333.982	0	0	0	0	0	0	0	0	127.764	0	359.712	0	600.011	115.933	0	912.106	256.92	443.287	122.528	1009.13	248.471	0	0	226.478	297.594	0	0	1399.6	386.135
DO225227	ICGC_BRCA_EU	8	breast	74.0151	0	0	0	0	100.65	0	104.477	18.5671	0	0	0	0	0	0	0	0	45.9352	0	0	0	0	0	0	0	0	0	0	92.0957	109.315	46.2224	71.8019	0	93.6742	0	0	61.4325	0	0	88.614	0	0	0	0	0	0
DO225228	ICGC_BRCA_EU	8	breast	201.523	0	3062.24	0	0	0	0	243.512	283.903	0	82.8823	315.041	0	0	157.776	0	0	0	0	0	0	0	184.043	0	0	0	0	375.023	251.304	299.43	0	2695.79	0	0	0	0	433.558	698.225	0	190.012	97.9963	0	0	0	0	0
DO225229	ICGC_BRCA_EU	8	breast	169.522	128.456	126.412	5.55693	0	21.7975	6.60065	46.5458	0	0	0	74.2502	78.2253	0	152.304	0	0	0	0	110.871	0	0	0	0	0	76.8354	0	84.0619	0	425.923	36.9064	13.9711	44.7654	194.24	105.672	110.941	68.0093	0	0	0	15.0796	84.7319	0	0	0	0
DO225230	ICGC_BRCA_EU	8	breast	204.963	218.634	0	0	73.8685	87.1303	0	211.997	0	0	0	535.826	0	169.063	0	0	10.8511	0	0	0	0	0	127.137	0	0	179.602	0	416.13	0	106.276	196.63	0	168.947	309.637	387.647	0	0	92.6681	0	0	204.727	0	0	94.6906	0	177.252
DO225231	ICGC_BRCA_EU	8	breast	366.906	0	0	58.2514	307.52	0	114.524	164.306	0	58.6343	0	0	38.9691	0	148.532	0	112.724	0	0	0	0	0	0	0	0	0	0	0	0	249.435	108.612	0	0	0	0	0	523.467	0	146.334	0	0	0	81.7528	236.217	0	88.6358
DO225232	ICGC_BRCA_EU	8	breast	0	0	147.035	94.9719	61.1063	283.268	187.359	0	106.406	44.2056	0	36.3616	0	0	0	32.9268	83.94	0	0	0	0	94.8734	96.4922	0	0	110.906	0	62.8681	0	102.093	0	82.8622	0	320.231	266.286	54.4766	283.749	0	86.6719	0	18.0544	0	0	0	67.1667	148.908
DO225233	ICGC_BRCA_EU	8	breast	232.621	1450.82	560.924	0	0	0	0	0	0	0	0	2058.38	0	0	46.9944	0	0	0	141.888	0	0	0	0	0	0	165.731	0	318.257	0	566.354	739.473	123.922	0	0	0	0	0	0	0	0	1612.11	0	0	153.211	0	0
DO225234	ICGC_BRCA_EU	8	breast	297.899	0	0	0	0	33.0413	0	37.4677	0	0	0	45.5289	0	111.304	156.216	0	188.294	53.6388	0	112.909	0	0	107.664	0	27.2243	73.2283	0	116.602	0	670.299	0	0	0	0	0	0	130.433	68.4698	41.9741	73.0419	66.7847	33.2296	82.0098	178.693	0	125.593
DO225235	ICGC_BRCA_EU	8	breast	367.903	0	137.564	0	108.715	0	12.8236	114.859	63.032	0	0	0	42.227	4.24379	100.188	0	0	0	0	30.9281	0	0	82.1124	39.1471	0	5.88723	0	34.7755	41.1449	321.755	0	0	0	28.429	0	47.149	86.8754	72.5831	0	0	0	0	77.6242	0	0	0
DO225236	ICGC_BRCA_EU	8	breast	297.047	0	180.252	0	0	174.651	57.681	157.137	0	0	0	0	0	0	115.356	0	55.3848	0	0	10.0153	0	0	0	0	0	0	0	78.7563	156.09	303.231	0	148.05	0	0	78.6754	0	224.097	0	0	20.2589	0	0	0	0	20.1732	80.116
DO225237	ICGC_BRCA_EU	8	breast	238.15	82.6946	0	0	228.347	0	39.2934	0	0	0	0	103.51	0	0	0	0	76.3857	0	0	0	0	0	63.599	0	0	5.12819	0	0	73.0511	112.209	94.0123	23.9337	0	0	17.8931	27.3749	0	0	0	0	87.9527	0	0	149.692	0	47.6941
DO225238	ICGC_BRCA_EU	8	breast	177.625	0	46.6582	0	309.447	0	53.129	99.4435	0	30.2443	125.869	0	29.088	0	99.3443	0	0	0	0	0	25.7939	120.146	35.0282	0	20.5184	0	37.6451	0	0	193.615	0	161.507	97.7096	0	0	4.08127	132.24	64.0957	0	0	0	0	0	150.04	0	0
DO225239	ICGC_BRCA_EU	8	breast	430.614	230.305	1006.89	173.823	0	0	0	557.792	0	0	0	376.042	102.837	0	0	0	0	0	0	0	0	0	0	0	0	0	0	0	0	441.48	16.3197	1054.23	0	0	0	0	461.099	0	142.567	212.507	250.942	34.1504	0	0	0	0
DO225240	ICGC_BRCA_EU	8	breast	143.205	0	0	155.435	0	0	0	0	0	0	0	0	0	0	228.919	0	30.3305	62.9312	107.745	0	25.1731	0	0	0	0	0	0	97.9814	0	223.008	0	0	67.9881	271.901	0	28.1607	0	0	0	0	0	0	0	94.9279	0	34.2906
DO225241	ICGC_BRCA_EU	8	breast	189.963	0	0	30.5375	0	0	78.4046	31.4642	35.547	27.759	42.8251	0	0	69.5216	225.063	0	54.5594	25.9502	0	0	0	0	0	0	0	0	0	0	30.1647	123.801	0	0	0	156.537	0	56.9375	228.68	0	0	0	0	0	28.2194	0	0	0
DO225242	ICGC_BRCA_EU	8	breast	446.487	112.564	160.967	0.735905	0	93.6566	0	86.4075	104.88	0	0	0	0	0	184.748	0	54.8649	0	0	0	52.8759	0	0	0	0	0	0	14.4898	0	498.138	23.5403	15.8124	39.0693	0	0	0	241.965	52.3857	0	0	0	0	0	129.448	0	26.9838
DO225243	ICGC_BRCA_EU	8	breast	248.769	15.7873	231.459	74.0053	0	0	219.983	617.167	269.949	0	0	237.269	0	292.587	319.554	0	0	0	0	0	0	0	0	0	0	0	0	0	0	374.698	195.026	413.966	0	130.055	0	0	533.226	177.564	0	0	236.061	109.227	223.109	49.2404	0	49.7048
DO225244	ICGC_BRCA_EU	8	breast	663.159	0	51.2634	99.9095	0	82.001	199.153	215.505	144.812	0	0	118.61	0	0	0	0	1578.24	125.835	67.806	0	0	121.651	0	0	68.9099	33.6777	0	0	0	667.309	0	5.78199	95.7403	0	0	113.473	0	205.268	0	0	115.482	343.892	0	0	0	1218.27
DO225245	ICGC_BRCA_EU	8	breast	127.535	816.153	54.7861	20.5834	0	81.9609	175.067	61.8026	0	0	0	519.449	0	0	62.918	0	32.9222	81.7369	39.8063	0	0	0	0	0	0	124.733	0	238.892	0	321.2	401.441	0	0	33.9406	134.016	18.1681	0	0	0	0	240.495	0	0	11.4893	0	120.263
DO225246	ICGC_BRCA_EU	8	breast	391.458	115.872	0	107.084	66.5574	0	91.4559	272.929	0	29.7681	0	0	0	0	0	0	108.311	0	0	0	0	114.195	0	0	0	0	0	0	0	382.814	137.033	0	20.6203	364.624	203.488	0	211.379	95.4879	103.208	0	0	0	0	0	0	94.8357
DO225247	ICGC_BRCA_EU	8	breast	157.281	0	0	0	131.661	0	0	0	0	0	34.8666	0	0	0	0	0	78.6947	0	0	0	0	74.2183	0	0	57.5128	0	0	0	0	323.302	42.8106	0	0	0	0	0	0	65.4643	0	0	0	0	0	173.543	0	39.8835
DO225248	ICGC_BRCA_EU	8	breast	571.085	19.5139	0	334.977	0	0	0	0	54.3242	0	33.1005	0	0	0	0	0	117.73	0	0	0	0	0	0	0	0	38.3864	0	0	0	473.651	73.9829	0	20.7117	0	0	0	125.145	0	0	0	0	151.155	0	157.545	0	170.053
DO225249	ICGC_BRCA_EU	8	breast	0	307.142	3523.29	0	0	0	361.168	1689.96	0	280.208	0	908.938	0	0	0	0	0	216.232	363.47	0	0	193.058	0	0	0	0	0	573.387	0	0	202.611	2969.62	498.544	0	0	3.01824	1924.04	0	27.7453	0	613.894	0	0	0	0	0
DO225250	ICGC_BRCA_EU	8	breast	166.419	98.7735	17.2909	42.1514	0	115.94	0	399.295	19.1697	0	0	0	0	0	0	0	0	49.6192	0	0	0	73.6697	138.838	0	0	0	0	0	0	254.451	19.0116	63.1385	0	0	0	0	74.6283	132.67	0	0	0	0	43.1756	131.206	0	47.8457
DO225251	ICGC_BRCA_EU	8	breast	560.633	708.272	242.719	0	0	0	0	0	0	0	0	254.507	0	0	69.2854	0	0	0	0	101.863	0	0	59.9886	0	0	122.156	0	270.46	0	584.016	429.342	0	158.289	0	0	0	0	0	0	0	137.793	0	0	66.2674	0	40.4099
DO225252	ICGC_BRCA_EU	8	breast	525.203	102.151	0	236.072	242.2	0	152.298	0	0	58.9184	0	54.6979	0	0	0	0	0	0	78.4932	113.63	83.1478	0	0	0	56.1899	18.3301	0	97.3837	0	412.278	57.0564	114.274	0	174.272	90.8157	1.85003	345.301	53.2016	0	0	114.535	0	0	0	0	0
DO225253	ICGC_BRCA_EU	8	breast	269.818	67.644	410.042	0	348.295	0	27.3928	322.906	0	196.493	79.0035	174.084	125.571	0	0	0	0	218.022	0	0	0	0	0	0	0	94.2167	0	105.385	337.538	581.256	39.8831	191.097	0	449.849	0	52.4356	664.986	0	0	0	224.716	0	0	0	0	0
DO225254	ICGC_BRCA_EU	8	breast	218.363	21.1423	85.4399	9.05148	162.758	39.7507	0	0	0	0	0	30.6473	81.3706	0	0	0	71.9111	34.1237	0	17.2439	0	0	0	0	0	54.0727	0	75.1341	0	98.5028	31.979	59.8824	130.021	0	0	0	0	0	0	51.5877	0	0	39.9635	32.842	0	72.531
DO225255	ICGC_BRCA_EU	8	breast	178.036	61.9261	971.729	527.09	269.036	245.945	66.3145	0	0	85.111	38.4651	189.568	0	0	0	0	100.36	0	0	66.4793	0	0	0	0	0	0	0	0	0	401.638	65.6562	976.174	51.0683	0	0	0	516.581	0	13.7188	0	32.0621	0	35.892	0	89.6101	0
DO225256	ICGC_BRCA_EU	8	breast	226.866	34.1956	0	191.625	0	0	0	0	0	0	0	0	0	0	58.5725	0	57.9766	104.688	0	48.4065	0	0	0	0	0	0	0	0	0	183.677	0	0	23.2841	46.4727	0	58.7338	172.62	0	0	0	0	0	0	294.72	0	75.8525
DO225257	ICGC_BRCA_EU	8	breast	276.637	6.11185	0	28.5818	164.944	0	33.7902	0	0	0	0	34.6077	0	0	0	0	66.362	0	0	0	32.8966	19.0531	0	0	10.1981	43.5666	0	0	0	161.74	52.1318	0	0	0	0	0	144.45	0	0	0	0	0	0	222.751	0	44.6769
DO225258	ICGC_BRCA_EU	8	breast	664.948	717.094	1167.2	0	0	0	344.986	0	128.537	0	0	1660.07	0	0	190.244	0	0	0	0	0	0	0	0	0	0	320.139	0	391.693	378.195	318.471	916.676	947.482	348.812	0	83.6078	134.762	0	0	157.982	0	818.296	0	0	265.411	0	0
DO225259	ICGC_BRCA_EU	8	breast	272.387	56.819	191.361	0	421.106	0	48.7425	76.6805	0	128.991	0	175.139	0	0	0	0	41.5095	78.0526	0	0	0	0	0	0	0	0	0	0	0	446.341	39.6444	45.9952	0	200.589	0	10.5916	375.52	0	5.4813	0	52.6824	0	0	0	0	0
DO225260	ICGC_BRCA_EU	8	breast	546.361	0	0	0	0	0	54.6485	0	128.181	49.244	0	0	0	0	0	34.4339	176.514	69.0562	0	0	49.5477	0	0	0	0	4.48144	0	29.8862	0	295.039	0	128.607	0	0	85.1293	0	54.6174	0	0	0	0	0	132.973	0	0	57.6849
DO225261	ICGC_BRCA_EU	8	breast	618.931	292.509	0	121.485	402.194	0	177.305	189.418	234.381	57.5542	0	0	0	0	0	0	708.137	0	0	0	0	147.93	0	0	0	0	0	0	0	611.512	85.1598	0	0	193.231	0	168.967	0	0	24.5506	0	0	0	231.566	247.477	0	447.339
DO225262	ICGC_BRCA_EU	8	breast	181.145	0	0	15.3805	0	0	16.1803	0	0	78.7004	12.8738	0	0	84.5566	0	0	83.842	0	0	0	0	0	44.7371	0	66.9544	0	0	18.4259	123.718	209.963	0	0	0	0	0	37.4454	39.3307	0	62.5389	0	0	0	0	0	0	0
DO225263	ICGC_BRCA_EU	8	breast	407.969	104.346	0	14.2773	0	0	0	236.813	0	0	0	0	112.284	0	85.2189	0	164.236	87.5269	0	0	0	0	0	0	0	0	0	124.642	0	483.614	89.1574	0	95.9877	49.3066	0	0	86.2878	0	95.9532	0	0	0	0	0	0	140.368
DO225264	ICGC_BRCA_EU	8	breast	435.56	1064.21	97.6146	0	0	108.478	0	0	0	0	0	710.243	0	0	0	0	0	0	0	100.541	0	0	0	0	0	90.9496	0	226.374	0	322.03	578.068	0	59.862	0	180.133	0	0	0	0	0	311.911	0	92.6097	0	0	0
DO225265	ICGC_BRCA_EU	8	breast	404.615	0	73.5326	86.0806	0	0	61.8972	76.7379	0	0	0	0	0	0	47.5815	0	0	0	0	0	0	0	0	0	0	0	0	0	0	270.776	0	0	2.62473	61.5793	0	0	179.997	35.7095	0	0	0	0	0	125.262	0	0
DO225266	ICGC_BRCA_EU	8	breast	157.305	273.062	0	62.3982	296.96	0	90.673	97.3124	35.0072	0	0	194.009	0	159.348	0	0	0	0	0	51.9837	0	0	116.229	0	0	0	0	0	0	315.761	152.084	0	0	0	0	112.089	178.036	110.229	0	0	129.501	38.8962	45.2358	132.22	0	0
DO225267	ICGC_BRCA_EU	8	breast	506.914	58.0159	0	0	378.106	120.644	0	405.807	0	106.503	0	105.967	0	103.389	0	0	92.1869	0	0	49.6841	0	0	0	0	0	26.7457	0	88.1952	0	838.989	42.0209	0	76.425	228.754	0	0	0	0	0	0	111.195	0	0	0	0	36.6642
DO225268	ICGC_BRCA_EU	8	breast	287.739	91.1216	0	0	31.6729	87.4138	0	0	0	0	0	0	0	0	65.9617	0	0	0	0	0	0	0	83.3762	0	0	0	0	0	0	380.3	5.94145	124.663	0	0	0	0	0	52.1031	0	0	86.9786	0	30.3503	0	0	0
DO225269	ICGC_BRCA_EU	8	breast	179.461	0	0	9.74844	0	0	0	0	0	36.8113	26.0971	0	0	0	185.639	0	65.5135	99.1623	0	24.0116	0	0	0	0	0	0	0	81.7875	0	175.55	0	0	58.7935	0	0	17.6259	0	0	28.9243	0	0	0	167.21	192.412	0	0
DO225270	ICGC_BRCA_EU	8	breast	871.05	0	128.473	16.6621	0	0	49.8626	405.46	168.422	0	0	60.9473	0	83.0473	0	0	0	0	0	0	0	0	0	0	0	76.4235	0	0	0	685.79	0	129.986	45.911	0	0	56.0944	529.992	0	0	0	9.27256	0	181.461	90.4938	0	0
DO225271	ICGC_BRCA_EU	8	breast	396.854	0	0	0	0	0	107.551	0	0	0	0	79.74	0	44.8435	156.633	0	54.89	100.786	0	0	0	0	0	0	0	115.698	0	38.0167	82.0587	177.113	81.9646	0	22.7788	0	0	0	180.443	0	41.3793	0	77.8611	0	148.847	125.589	0	108.823
DO225272	ICGC_BRCA_EU	8	breast	273.123	0	0	0	0	47.18	79.3073	79.7026	49.0989	0	0	69.541	0	0	0	0	92.223	0	0	0	0	31.3284	42.7346	0	0	0	0	47.221	0	294.759	0	0	56.8563	0	0	20.3055	0	0	0	0	23.4392	35.9355	161.85	0	0	57.5287
DO225273	ICGC_BRCA_EU	8	breast	210.504	0	0	0	199.219	0	0	141.201	142.812	102.878	0	0	0	0	0	0	352.349	0	0	0	0	0	18.0821	0	0	0	0	41.742	0	302.302	0	0	89.8685	51.3377	0	0	0	77.6092	55.692	0	0	0	0	0	0	395.796
DO225274	ICGC_BRCA_EU	8	breast	1331.25	914.47	266.002	0	0	0	97.083	491.396	0	0	120.349	126.198	0	173.975	0	0	670.736	0	0	0	0	0	0	100.878	0	0	0	24.7218	253.923	1263.13	338.02	0	0	0	0	31.3573	585.547	89.6538	107.312	0	111.423	0	0	0	0	549.372
DO225275	ICGC_BRCA_EU	8	breast	291.952	0	0	0	0	0	100.61	162.927	0	29.5957	104.602	0	0	0	0	0	0	0	0	0	0	0	59.0752	0	0	0	0	0	141.774	190.35	0	0	0	58.3364	0	55.9998	33.2305	0	25.0896	0	0	0	92.5531	0	0	0
DO225276	ICGC_BRCA_EU	8	breast	308.996	154.336	0	36.3382	0	0	0	56.0639	0	0	0	33.6193	0	64.7978	104.655	0	0	0	0	0	0	0	0	0	0	0	0	49.3422	72.5052	332.895	39.0295	73.8524	0	0	0	26.4196	0	72.2969	0	0	24.5242	0	0	0	0	0
DO225277	ICGC_BRCA_EU	8	breast	197.563	0	0	75.7553	0	0	104.08	58.8436	0	0	142.262	59.5568	65.5547	0	165.841	0	0	0	0	0	0	0	0	0	0	0	0	0	105.358	263.422	0	72.8505	0	411.688	0	0	0	31.7337	0	0	70.6974	90.0284	0	0	0	0
DO225278	ICGC_BRCA_EU	8	breast	118.834	16.7331	5288.24	0	0	386.603	456.978	2100.4	260.95	0	381.239	2822.83	0	0	0	0	0	0	0	0	0	0	671.865	0	0	0	0	382.297	0	361.408	316.61	3709.44	0	0	0	0	2208.85	0	0	0	1324.19	228.678	0	0	0	0
DO225279	ICGC_BRCA_EU	8	breast	195.402	105.479	189.525	0	188.482	0	0	27.1623	51.9538	0	40.8375	38.9051	0	0	0	0	0	0	58.5309	56.858	0	0	36.8803	0	0	0	0	0	0	329.187	41.1412	0	0	0	0	0	47.8728	0	125.518	48.0393	44.1026	0	0	0	0	0
DO225280	ICGC_BRCA_EU	8	breast	524.187	0	2914.33	323.568	0	0	0	985.512	384.943	0	0	338.931	0	0	158.551	0	0	0	0	145.74	15.488	0	0	0	0	0	0	114.227	0	521.379	0	3144.76	0	0	0	0	1594.94	302.607	0	93.585	160.016	0	0	191.457	0	0
DO225281	ICGC_BRCA_EU	8	breast	492.669	70.3461	238.605	96.4261	0	0	38.5172	0	39.4595	0	0	165.833	0	0	0	0	0	0	0	0	0	0	169.482	0	0	2.42206	19.3719	0	0	448.407	5.49745	194.736	39.4665	0	0	146.506	128.098	130.245	0	0	64.3075	0	0	0	0	0
DO225282	ICGC_BRCA_EU	8	breast	1798.38	0	0	0	130.271	0	310.709	260.005	211.976	80.5315	0	143.738	0	127.363	90.6421	0	284.962	0	0	0	0	0	0	0	0	0	0	102.563	60.6206	1242.29	0	90.7789	0	0	0	96.724	392.418	0	72.9738	0	26.4194	0	253.29	329.817	0	223.662
DO225283	ICGC_BRCA_EU	8	breast	1909.05	2215.99	1588.98	0	0	0	0	0	0	0	0	5524.41	0	0	168.926	0	204.537	0	0	0	0	0	223.891	0	0	0	0	243.11	441.671	1545.23	1519.29	613.726	170.087	0	0	0	0	207.592	172.544	279.085	3376.04	166.399	0	0	0	226.932
DO225284	ICGC_BRCA_EU	8	breast	518.679	75.1008	106.331	0	0	0	0	403.536	11.7666	0	0	41.549	34.7091	0	52.6414	0	114.523	0	0	0	0	0	0	96.0104	31.3723	0	0	0	0	439.72	0	213.781	109.596	0	0	0	30.2375	64.817	0	0	0	0	0	253.63	0	0
DO225285	ICGC_BRCA_EU	8	breast	581.477	43.7803	161.994	33.0199	0	0	24.3004	0	0	0	0	131.012	0	157.127	130.694	0	0	0	0	0	0	0	0	0	0	100.879	0	24.2695	0	666.236	6.93163	0	184.738	193.013	0	55.9609	0	0	0	0	3.39487	0	0	0	0	53.195
DO225286	ICGC_BRCA_EU	8	breast	443.656	0	936.839	0	0	349.599	45.9516	0	0	0	0	123.008	0	157.174	744.756	0	0	0	0	75.4902	0	0	0	0	0	0	0	125.621	0	517.029	0	466.255	137.422	115.002	0	157.046	0	162.731	84.1314	0	48.4317	0	198.503	440.368	0	0
DO225287	ICGC_BRCA_EU	8	breast	825.088	296.007	88.789	0	0	0	0	87.3824	86.6772	0	0	191.757	0	0	170.924	0	0	0	0	60.9376	53.1904	0	0	0	0	0	0	0	208.028	604.831	85.338	150.176	48.6654	0	112.802	0	42.2709	83.7055	0	0	96.3851	0	0	0	0	87.9224
DO225288	ICGC_BRCA_EU	8	breast	786.418	166.167	428.249	0	0	0	27.4667	0	0	0	0	131.265	0	0	73.7266	0	52.147	0	0	95.044	0	0	0	0	0	0	0	0	0	1083.3	68.0234	428.214	0	0	0	185.728	0	0	0	0	205.813	0	0	23.6096	0	0
DO225289	ICGC_BRCA_EU	8	breast	267.609	0	0	90.9608	0	0	0	81.3309	0	14.2948	0	25.8267	34.7152	31.2223	248.931	0	78.7381	0	0	0	0	31.7276	0	0	0	0	0	150.493	0	319.901	0	0	0	90.9638	0	0	151.721	0	26.9473	0	15.9558	0	0	0	0	72.6984
DO225290	ICGC_BRCA_EU	8	breast	185.314	0	0	0	0	0	35.8588	102.777	3.59901	0	0	17.5515	0	0	0	0	0	0	0	0	19.9651	0	94.9556	68.6048	0	0	0	30.5691	0	221.87	0	0	0	0	0	0	31.1449	70.6194	0	0	7.54501	0	21.5638	26.2994	0	0
DO225291	ICGC_BRCA_EU	8	breast	233.981	69.2635	0	127.711	0	0	0	139.933	5.04718	0	95.7446	0	0	0	38.3408	0	0	0	0	34.4344	0	0	0	0	0	0	0	0	0	253.623	46.9079	0	0	0	81.4751	0	197.911	64.1742	0	0	0	40.664	0	0	0	0
DO225292	ICGC_BRCA_EU	8	breast	417.126	0	73.6101	47.8701	200.597	0	0	0	64.471	0	165.386	0	0	0	170.901	0	54.8572	195.106	0	0	0	0	0	53.8379	82.9082	0	0	42.4954	0	499.369	0	154.179	0	0	0	0	0	0	0	0	0	0	68.6485	114.32	0	0
DO225293	ICGC_BRCA_EU	8	breast	77.8864	46.1664	77.0297	0	0	157.688	68.977	215.748	107.714	0	116.991	0	0	0	0	0	78.9491	107.857	72.7227	87.3994	11.642	0	0	57.6103	0	51.6515	0	0	0	178.497	6.86458	202.623	0	0	119.29	110.449	58.975	0	0	0	0	72.5128	0	121.851	0	0
DO225294	ICGC_BRCA_EU	8	breast	760.973	404.208	141.978	0	0	0	0	134.458	234.055	65.0893	170.859	208.749	0	0	0	0	488.761	0	49.322	0	0	0	0	137.955	58.4334	0	0	78.4648	0	277.169	151.325	129.964	0	161.92	254.078	0	289.485	0	1.62958	0	75.5058	0	0	0	0	348.421
DO225295	ICGC_BRCA_EU	8	breast	381.515	1556.99	75.6052	0	0	0	295.766	0	0	0	0	3515.94	0	0	0	0	0	0	63.4612	0	0	0	0	0	0	218.942	0	143.728	0	278.452	913.249	0	0	0	0	32.2197	0	0	0	0	1845.82	0	0	0	0	0
DO225296	ICGC_BRCA_EU	8	breast	633.27	80.5196	682.544	0	0	0	0	64.3487	188.228	0	0	142.767	0	3.96672	244.859	0	0	0	0	0	0	0	0	0	0	0	0	122.079	0	494.904	0	576.529	161.316	0	0	0	0	133.802	0	84.1652	0	0	89.5726	256.545	0	0
DO225297	ICGC_BRCA_EU	8	breast	227.61	177.492	191.984	212.012	277.951	0	0	51.1247	0	85.0339	0	161.866	0	165.277	2.93591	0	139.716	0	0	0	0	0	0	0	0	0	0	99.5832	0	419.045	36.8352	10.9017	197.248	147.162	0	0	0	0	75.2083	0	127.611	0	0	68.0721	0	17.9959
DO225298	ICGC_BRCA_EU	8	breast	270.475	0	0	0	0	0	0	0	54.5705	0	0	5.33573	0	0	0	0	52.138	0	0	0	0	0	0	0	0	57.9538	0	3.48731	24.335	219.63	0	0	42.7453	30.9183	126.592	27.8467	0	0	40.3183	0	24.6259	0	0	0	0	54.7567
DO225299	ICGC_BRCA_EU	8	breast	443.15	149.674	1171.4	234.781	0	0	202.231	860.739	0	0	0	263.411	0	45.8865	208.836	0	0	0	0	0	73.8773	0	31.8632	0	0	0	0	313.037	249.766	475.989	141.377	952.029	29.3705	0	241.271	0	1208.66	0	0	57.0225	127.847	0	0	139.685	0	54.562
DO225300	ICGC_BRCA_EU	8	breast	533.787	1807.17	138.854	0	0	0	479.728	0	157.532	0	0	1312.79	0	13.8455	0	0	130.696	0	0	0	0	0	0	0	0	0	0	0	0	345.883	1072.56	0	0	0	0	0	94.7941	0	0	0	569.089	0	88.0479	95.5783	0	80.954
DO225301	ICGC_BRCA_EU	8	breast	315.453	0	114.159	40.6014	158.626	0	0	69.0842	24.4227	0	0	0	0	0	0	0	0	0	58.7191	0	0	18.5956	0	0	0	47.2379	0	0	0	167.957	0	130.513	0	0	0	0	0	0	39.3524	0	0	0	65.1647	257.464	0	0
DO225302	ICGC_BRCA_EU	8	breast	359.466	82.3572	100.486	69.7437	0	23.4508	46.6255	128.755	0	0	0	0	0	97.378	0	0	0	0	0	0	38.2644	0	0	0	0	0	0	0	278.556	259.844	59.1706	72.5083	0	0	43.1106	86.251	0	0	39.0152	0	0	0	0	0	0	29.0331
DO225303	ICGC_BRCA_EU	8	breast	263.289	332.08	0	0	0	0	0	0	0	0	136.671	319.37	0	147.502	0	0	0	0	0	0	0	0	0	0	0	0	0	0	0	175.262	212.239	266.44	0	0	0	0	0	0	0	0	174.588	0	10.3948	0	0	0
DO225304	ICGC_BRCA_EU	8	breast	505.919	72.065	158.749	0	0	0	0	483.347	0	7.13188	47.7302	61.5861	0	0	250.278	0	31.0231	0	79.7451	0	55.8033	98.6911	0	0	0	0	0	0	0	267.451	73.8398	0	0	194.07	0	0	419.571	0	172.795	239.596	0	0	124.587	0	0	131.847
DO225305	ICGC_BRCA_EU	8	breast	638.856	80.0957	0	327.096	378.617	0	0	155.411	0	29.5207	0	142.387	0	0	0	0	74.7645	0	0	0	0	168.171	0	0	0	0	0	0	0	416.236	135.806	0	104.438	0	0	0	761.249	0	144.669	70.8639	69.725	0	222.38	305.392	0	155.338
DO225306	ICGC_BRCA_EU	8	breast	531.883	273.253	0	73.3435	0	0	34.299	0	0	0	32.1143	112.711	0	0	88.4082	0	32.8467	0	0	0	0	0	154.81	0	0	0	0	0	0	570.68	271.476	0	0	260.766	0	0	0	108.063	53.8885	21.3212	12.3015	57.6268	0	11.825	0	77.8722
DO225307	ICGC_BRCA_EU	8	breast	212.117	419.075	230.986	0	0	0	0	0	0	0	0	1259.2	0	0	94.9171	0	0	0	0	0	0	0	0	133.421	0	70.2767	0	164.562	0	394.169	406.88	0	0	0	0	0	0	0	0	0	929.341	0	131.439	214.606	0	0
DO225308	ICGC_BRCA_EU	8	breast	408.923	0	0	76.6914	0	23.9406	0	0	0	0	0	17.388	25.5821	0	0	0	82.0998	115.063	0	0	49.0399	0	0	37.4799	0	26.4017	0	35.0794	0	502.068	0	0	22.1825	183.388	11.1537	0	0	0	0	0	32.7797	0	0	40.393	0	77.0348
DO225309	ICGC_BRCA_EU	8	breast	327.507	587.702	46.9141	0	0	0	0	0	0	62.2465	0	192.677	41.7061	0	0	0	61.1827	0	0	34.0116	30.9169	53.3983	0	0	0	40.3367	0	6.48187	0	370.507	181.227	0	213.048	0	117.101	0	0	124.959	0	48.774	117.631	0	0	0	0	0
DO225310	ICGC_BRCA_EU	8	breast	367.397	0	2.93894	0	100.996	0	3.8029	78.1749	0	0	0	33.2154	0	0	0	0	97.5144	0	0	0	44.784	0	0	0	7.37512	40.3215	0	0	0	446.352	0	103.188	0	0	0	67.6294	0	0	0	0	44.4889	30.959	301.032	0	0	95.9098
DO225311	ICGC_BRCA_EU	8	breast	410.821	0	147.258	0	219.663	228.824	0	206.982	132.737	0	0	87.6121	0	61.2351	0	0	0	39.9787	0	0	0	0	193.071	0	0	41.7815	0	59.9601	0	268.277	0	216.878	0	129.203	0	0	201.961	75.0604	0	0	49.0453	0	0	52.7759	0	0
DO225312	ICGC_BRCA_EU	8	breast	133.364	244.87	329.477	0	0	0	0	0	0	0	38.435	879.478	0	0	0	0	0	0	56.6047	0	0	0	58.877	0	39.5212	35.8062	0	5.82125	0	142.742	43.3473	0	0	0	0	0	0	0	0	66.0667	680.454	42.9007	0	141.887	31.7967	0
DO225313	ICGC_BRCA_EU	8	breast	210.27	0	0	0	0	0	0	0	73.3579	0	0	0	0	65.4282	271.196	0	82.5839	12.8217	0	0	68.7799	0	0	0	0	0	0	0	0	319.318	0	0	0	171.729	0	25.5571	55.0088	0	0	0	0	0	31.877	94.6743	0	1.33691
DO225314	ICGC_BRCA_EU	8	breast	411.697	0	74.4456	0	0	0	49.179	0	0	0	0	0	0	0	0	0	0	0	0	56.1519	25.2539	0	0	0	37.1028	16.8376	0	0	0	364.051	0	21.004	49.4893	0	0	20.1168	102.076	0	0	0	0	0	138.236	0	0	38.3978
DO225315	ICGC_BRCA_EU	8	breast	439.084	0	0	0	0	0	0	31.1016	0	28.3094	0	0	0	0	195.76	0	0	46.3118	0	0	0	21.8289	0	0	0	0	38.2528	0	0	279.149	0	0	133.306	176.379	41.468	0	0	0	14.9308	61.2848	0	0	0	109.27	0	0
DO225316	ICGC_BRCA_EU	8	breast	202.983	27.0085	0	0	189.46	0	0	80.0575	0	0	0	0	0	0	0	0	0	45.1518	87.9204	78.6861	0	0	95.7616	0	0	0	0	0	0	75.5449	0	0	0	0	0	0	182.746	0	0	0	0	0	0	0	0	0
DO225317	ICGC_BRCA_EU	8	breast	304.514	0	156.887	0	25.9133	0	0	19.477	0	26.1014	0	0	0	0	192.773	0	0	0	0	23.3843	0	0	0	65.1308	0	31.7203	0	0	0	381.837	0	85.0787	0	0	0	0	173.242	0	0	0	0	0	0	0	0	0
DO225318	ICGC_BRCA_EU	8	breast	599.595	0	1893.21	0	0	0	0	1792.36	0	0	0	161.217	207.054	0	174.147	99.2831	0	0	168.551	0	266.48	0	0	0	0	0	0	111.56	157.707	402.634	0	2103.86	0	274.12	0	0	2014.5	0	0	60.3809	41.4411	0	0	63.1713	0	0
DO225319	ICGC_BRCA_EU	8	breast	448.471	1254.99	598.061	173.38	0	0	0	101.204	0	75.0975	0	1462.8	107.871	129.898	215.342	0	0	0	0	0	0	0	0	0	0	0	0	0	63.3085	682.423	789.202	261.698	0	285.209	0	0	275.52	0	127.714	0	848.179	0	0	0	0	0
DO225320	ICGC_BRCA_EU	8	breast	193.863	0	1705.38	531.141	46.9834	59.4207	0	66.2295	0	0	0	689.033	0	0	0	64.0491	0	0	0	0	0	0	155.11	0	0	0	0	0	0	318.146	0	1487.46	128.497	0	0	0	778.054	244.802	0	0	249.421	0	0	0	0	0
DO225321	ICGC_BRCA_EU	8	breast	123.266	116.301	28.2969	53.4122	263.246	0	3.63085	23.0399	0	37.9081	0	0	0	167.682	0	0	0	0	0	0	0	0	0	0	0	6.47856	0	61.8714	0	213.159	77.8322	0	15.4037	279.704	0	107.035	0	0	86.7277	0	0	0	7.74887	95.6495	0	0
DO225322	ICGC_BRCA_EU	8	breast	117.475	0	1645.62	0	0	0	0	1693.74	0	0	0	590.036	0	0	180.89	0	0	0	236.74	0	0	0	150.609	0	0	0	0	203.228	359.567	0	0	1582.32	0	0	0	0	2027.56	0	0	136.346	284.361	0	0	0	0	0
DO225323	ICGC_BRCA_EU	8	breast	452.567	415.357	96.3768	0	0	0	81.0986	0	0	0	0	1412.83	0	0	361.519	0	0	0	0	0	0	0	0	0	0	268.394	0	178.106	0	741.608	442.467	0	0	146.988	0	60.6091	0	0	0	0	1058.75	60.0173	0	36.1591	0	76.812
DO225324	ICGC_BRCA_EU	8	breast	177.848	133.426	0	0	212.821	0	93.5728	283.894	0	0	0	68.2	0	0	0	0	79.1664	0	0	0	0	68.687	65.5361	0	0	84.054	0	60.309	0	301.957	159.624	0	77.2487	0	0	3.37076	270.641	0	0	0	29.7693	0	0	0	0	108.041
DO225325	ICGC_BRCA_EU	8	breast	237.858	148.371	3159.5	290.32	0	0	0	631.918	0	0	0	94.1605	297.632	0	169.968	0	0	0	0	0	72.6414	0	0	0	0	0	0	113.981	0	149.34	11.3682	2971.78	422.977	0	0	0	869.026	0	0	0	135.137	0	0	0	0	129.655
DO225326	ICGC_BRCA_EU	8	breast	440.636	175.793	0	0	0	33.2983	0	133.875	0	0	0	205.786	0	87.5122	0	0	0	0	0	0	0	0	0	0	0	0	0	146.546	95.0357	348.619	140.76	45.3298	0	0	84.7792	0	62.7028	147.419	90.1839	0	126.999	0	0	0	0	0
DO225327	ICGC_BRCA_EU	8	breast	330.963	0	258.216	0	0	0	0	115.397	123.916	0	0	0	0	0	151.278	0	18.0252	32.5088	0	0	16.5818	0	0	0	0	91.8218	0	0	0	218.723	0	205.309	150.216	0	0	0	66.75	0	53.0186	0	0	0	0	0	0	30.9049
DO225328	ICGC_BRCA_EU	8	breast	438.781	14.767	2932.96	265.701	0	0	0	162.007	458.142	0	0	1061.14	0	0	165.341	0	297.563	0	0	0	0	0	186.469	0	0	0	0	368.862	0	850.269	200.462	2634.46	328.649	0	0	0	0	282.085	0	0	388.602	0	0	321.328	0	0
DO225329	ICGC_BRCA_EU	8	breast	440.888	306.102	0	0	410.125	0	184.865	0	0	0	0	108.457	0	0	0	0	0	117.484	0	0	0	0	0	0	0	105.882	0	0	0	276.874	101.442	0	0	0	0	117.425	307.5	0	0	0	55.746	0	230.058	224.417	0	0
DO225330	ICGC_BRCA_EU	8	breast	157.765	0	2427.22	0	0	0	0	1097.48	0	0	0	247.797	161.196	0	0	0	0	0	0	0	0	0	398.207	0	39.4457	0	0	0	0	123.031	0	2230.56	0	166.823	65.2881	0	1118.73	0	0	0	56.4398	0	0	64.2643	0	0
DO225331	ICGC_BRCA_EU	8	breast	460.894	113.521	2588.04	377.171	0	0	169.518	1218.09	406.379	0	0	405.468	0	163.588	216.254	0	0	0	0	0	0	0	0	0	0	0	0	0	192.972	371.559	246.343	2608.11	555.167	0	161.213	40.0592	681.613	68.5071	0	0	162.708	0	60.5102	494.185	0	0
DO225332	ICGC_BRCA_EU	8	breast	416.572	160.455	706.316	0	0	0	0	932.725	119.146	0	0	290.46	0	0	200.982	91.3233	0	118.438	0	108.533	0	0	0	0	0	0	0	0	0	467.57	116.155	443.587	115.537	0	0	49.2851	1016.85	163.822	0	0	118.63	0	0	0	0	69.0797
DO225333	ICGC_BRCA_EU	8	breast	307.295	115.567	4.01461	0	0	0	101.902	350.774	160.204	0	0	180.525	0	25.6645	0	0	59.7769	0	0	78.04	0	0	0	0	0	0	0	51.0603	0	241.793	147.624	306.352	102.065	0	0	110.535	129.347	0	0	0	237.53	0	173.661	176.969	0	0
DO225334	ICGC_BRCA_EU	8	breast	316.818	11107.6	0	0	676.298	0	0	238.534	482.526	294.201	0	19496.6	311.52	3260.3	250.367	0	503.618	0	1247.4	1620.91	0	0	0	0	0	0	0	0	0	98.725	5951.96	0	567.914	1926.49	634.485	0	126	92.4167	64.4918	0	10212.6	0	1941.94	0	0	94.6281
DO225335	ICGC_BRCA_EU	8	breast	278.004	83.9881	2198.62	0	0	0	0	668.738	441.328	0	228.691	275.483	0	0	138.486	0	0	0	0	0	0	9.92819	0	0	0	0	0	0	0	435.097	47.3786	1909.12	0	378.935	0	0	544.183	48.3089	0	71.0215	121.158	0	0	67.7931	0	0
DO225336	ICGC_BRCA_EU	8	breast	0	9.17439	2003.56	538.571	0	80.7745	0	1306.83	0	0	0	0	0	141.615	293.876	0	0	0	0	0	77.4094	0	287.899	0	0	0	0	0	207.221	0	97.821	1751.14	268.008	251.286	202.566	0	1945.61	177.992	0	0	93.4732	286.377	0	0	0	0
DO225337	ICGC_BRCA_EU	8	breast	10326.4	0	0	0	0	22998.5	0	0	0	0	7079.11	0	0	0	0	0	0	0	1618.55	6158.21	0	0	774.645	882.006	0	0	0	0	0	14150.8	0	0	0	0	15332.7	0	0	0	0	7880.09	0	0	0	0	0	0
DO225338	ICGC_BRCA_EU	8	breast	720.532	1335.96	0	0	0	0	0	721.127	131.521	114.244	0	1401.17	0	0	0	0	0	0	0	0	0	0	149.748	0	0	0	0	0	0	1178.8	704.888	0	0	416.758	0	143.699	39.4317	194.672	207.455	0	829.065	0	0	0	0	0
DO225339	ICGC_BRCA_EU	8	breast	365.584	0	2177.86	111.503	0	0	0	1191.05	222.479	0	108.943	99.1968	0	0	0	0	0	0	0	0	0	27.2948	0	0	0	0	0	0	0	276.809	0	1999.74	0	92.8286	0	0	1005.89	91.9037	0	82.6766	14.3353	0	0	0	0	0
DO225340	ICGC_BRCA_EU	8	breast	333.555	28.2359	1885.23	0	0	0	0	1273.36	0	0	0	0	112.384	118.575	135.829	0	44.4019	0	0	0	0	0	0	89.4066	0	0	0	0	69.4444	427.008	65.1292	1894.85	0	0	0	0	1264.85	0	0	72.1253	0	0	127.882	130.022	0	195.426
DO225341	ICGC_BRCA_EU	8	breast	0	0	164.418	0	0	71.9474	65.3819	110.656	0	0	79.4445	0	0	80.2855	0	0	0	0	0	0	0	0	0	0	42.1929	0	0	64.1809	53.6457	0	0	234.766	0	47.1519	0	0	52.698	0	0	0	0	0	0	0	0	0
DO225342	ICGC_BRCA_EU	8	breast	184.985	430.979	261.003	0	0	0	0	0	0	0	0	202.14	0	19.7664	0	0	27.9599	0	0	0	0	0	0	0	0	0	0	0	0	124.739	224.241	0	0	213.08	0	75.6505	130.676	0	0	124.159	102.909	0	93.4165	0	0	84.2723
DO225343	ICGC_BRCA_EU	8	breast	375.482	9.26179	4782.64	0	0	0	207.689	824.527	462.275	0	0	1500.23	0	0	0	0	0	0	0	0	0	0	0	271.694	0	0	0	228.516	0	304.974	149.802	3682.79	341.781	0	77.5007	0	1171.46	0	0	0	409.165	122.646	0	104.219	0	62.1171
DO225344	ICGC_BRCA_EU	8	breast	316.455	0	1012.84	0	0	0	0	152.681	347.244	44.3579	0	127.818	0	0	439.828	53.7198	0	0	0	0	0	0	76.1825	0	48.6896	0	0	0	0	197.927	0	999.267	0	77.1911	0	0	402.494	0	0	0	30.345	0	0	24.8176	0	0
DO225345	ICGC_BRCA_EU	8	breast	144.684	0	1778.17	476.306	264.239	16.1185	0	821.352	0	0	0	122.578	0	0	145.036	0	0	0	0	0	0	0	0	100.897	118.118	0	0	64.57	0	37.6015	0	1764.17	0	0	76.2744	144.757	1281.84	0	0	0	84.8617	0	98.0805	323.077	0	0
DO225346	ICGC_BRCA_EU	8	breast	0	0	0	0	11613.2	3421.42	0	0	0	0	5949.35	0	5081.94	5765.37	0	0	0	0	21277.3	3212.09	0	0	0	0	0	0	0	0	0	0	0	0	0	11050.5	6838.71	0	0	0	0	9431.03	0	5107.91	1709.89	0	0	0
DO225347	ICGC_BRCA_EU	8	breast	231.588	315.618	2346.44	89.5225	0	0	0	449.75	341.975	0	0	934.403	230.461	109.112	387.775	0	0	0	0	0	0	0	0	0	0	126.883	0	0	231.055	519.952	225.06	2409.14	0	204.63	0	0	511.856	377.174	0	0	667.81	0	46.3239	198.978	0	0
DO225348	ICGC_BRCA_EU	8	breast	217.819	0	1979.63	219.32	0	0	0	826.525	244.718	0	196.97	208.196	0	0	603.079	362.48	0	0	0	0	0	0	179.016	0	0	0	0	0	320.493	0	0	1754.83	0	0	69.2414	0	592.444	117.974	0	0	160.827	0	94.9827	575.709	0	0
DO225349	ICGC_BRCA_EU	8	breast	1041.81	0	0	0	306.55	4375.37	247.092	0	0	0	3398.45	0	421.084	995.534	0	0	0	0	4033.6	0	0	0	0	1449.12	0	0	0	0	2661.23	1062.12	0	0	0	0	4085.39	0	0	0	0	4615.05	0	0	11.0999	0	0	0
DO225350	ICGC_BRCA_EU	8	breast	89.381	120.386	894.823	0	1422.4	0	0	1320.93	244.344	0	0	499.298	0	0	122.33	1632.21	443.347	0	0	211.585	0	0	215.401	0	0	13.3079	0	0	0	2.79931	17.6014	437.77	0	1391.3	0	0	1336.51	427.425	87.777	0	202.012	0	0	0	1084.64	239.281
DO225351	ICGC_BRCA_EU	8	breast	529.292	0	1776.51	0	0	0	0	221.066	447.388	0	0	144.709	0	0	425.215	0	0	0	0	72.451	0	0	94.8265	0	0	0	0	0	0	17.0968	0	1673.41	0	0	0	0	505.777	301.737	0	0	50.8547	0	333.456	254.116	0	0
DO225352	ICGC_BRCA_EU	8	breast	223.224	112.137	5869.39	326.704	344.622	0	0	776.086	127.458	0	187.173	1428.29	0	0	993.949	0	0	0	0	0	0	0	0	0	0	0	0	222.187	781.817	331.202	387.026	5093.69	0	823.913	0	0	1478.97	569.69	0	0	330.471	161.588	0	0	0	0
DO225353	ICGC_BRCA_EU	8	breast	20.8423	0	0	0	771.817	2199.63	0	0	0	0	1755.1	421.731	394.85	0	0	0	0	0	603.924	940.194	0	0	0	0	0	0	0	0	389.38	1375.81	0	0	0	102.054	630.182	0	0	0	0	1642.79	321.646	724.872	0	0	0	0
DO225354	ICGC_BRCA_EU	8	breast	285.013	3464.52	424.003	0	0	0	0	43.1934	298.369	0	0	3343.82	0	0	27.0012	31.6898	30.3816	206.348	0	0	88.7716	0	0	0	0	0	0	147.481	273.77	265.362	1879.18	216.995	0	0	0	0	306.004	296.488	0	202.482	1949.59	0	0	217.362	93.9437	237.071
DO225355	ICGC_BRCA_EU	8	breast	31.5184	26.0109	0	0	470.378	315.838	0	0	0	0	30.0787	0	50.4478	81.1151	153.793	0	60.2405	0	0	7.44076	0	0	0	0	31.2057	0	0	0	0	331.213	90.7532	0	84.1772	304.343	0	0	149.005	0	0	0	0	0	0	0	0	66.0864
DO225356	ICGC_BRCA_EU	8	breast	156.784	147.215	549.503	333.668	0	0	0	0	0	41.2037	0	265.831	9.26362	0	35.7765	0	0	0	0	59.6871	0	0	0	0	0	0	0	0	0	133.927	69.0253	85.9747	0	0	0	0	324.24	0	101.951	0	4.05227	77.0096	54.2512	240.79	0	37.1018
DO225357	ICGC_BRCA_EU	8	breast	0	0	4635.66	0	0	168.207	0	5533.03	0	0	0	440.847	0	0	176.721	0	0	0	0	209.681	262.484	0	0	0	33.4947	0	0	675.16	600.319	0	0	4341.52	0	0	0	0	5854.91	0	0	0	190.502	0	0	540.505	0	0
DO225358	ICGC_BRCA_EU	8	breast	368.568	107.496	251.969	83.1981	261.015	0	115.661	187.314	163.226	0	0	71.0595	0	0	0	0	0	0	0	0	0	0	0	0	0	0	0	80.7466	0	274.463	5.47577	155.345	0	0	0	69.8276	311.379	191.187	66.9964	0	118.169	0	0	0	0	98.2829
DO225359	ICGC_BRCA_EU	8	breast	136.373	0	131.503	0	0	0	0	156.112	76.7941	0	0	33.236	0	1.38178	163.712	0	0	0	0	0	0	0	0	0	0	0	0	0	0	33.1601	0	102.557	0	0	0	0	154.969	25.5343	0	0	0	0	32.1899	80.1059	0	0
DO225360	ICGC_BRCA_EU	8	breast	892.173	274.94	3253.48	294.379	917.819	389.995	0	4069.67	699.504	0	0	735.401	0	10.5301	407.075	0	0	0	0	0	388.042	0	0	0	0	0	0	744.962	0	705.148	0	2486.79	382.827	1449.98	0	0	3806.39	725.507	0	0	410.067	476.201	331.297	0	0	0
DO225361	ICGC_BRCA_EU	8	breast	402.149	0	1647.58	0	0	0	0	1072.52	0	0	0	482.439	0	0	282.254	0	0	0	0	0	73.9179	113.768	383.813	0	0	0	0	182.705	0	450.361	0	1831.06	381.8	0	220.415	0	329.421	0	0	0	233.346	0	0	923.402	0	81.7369
DO225362	ICGC_BRCA_EU	8	breast	904.105	0	32.4801	0	82.7631	0	0	0	0	120.657	0	0	0	0	69.877	0	30.0622	0	0	0	0	0	0	0	46.7848	0	36.2887	0	0	853.279	0	174.562	0	0	0	0	0	0	0	0	0	0	237.858	196.564	0	112.904
DO225363	ICGC_BRCA_EU	8	breast	682.73	69.0762	2157.4	191.865	0	0	92.9679	1313.44	322.759	0	0	220.968	0	138.149	333.035	0	0	0	0	0	0	0	0	0	0	103.936	0	0	75.7238	0	124.832	1823.82	526.446	0	274.056	0	1329.87	309.871	0	0	116.488	0	0	0	0	0
DO225364	ICGC_BRCA_EU	8	breast	352.879	79.2815	0	164.577	368.985	0	118.299	536.457	239.983	0	0	225.362	0	127.585	0	0	0	0	0	0	0	0	0	0	0	8.7774	76.547	189.827	0	185.387	39.1388	0	157.163	302.255	0	36.1163	401.888	177.705	56.5316	0	111.902	61.0933	87.373	0	0	0
DO225365	ICGC_BRCA_EU	8	breast	921.043	674.893	163.354	0	149.512	0	0	0	0	0	0	516.074	0	0	0	0	0	0	0	0	0	0	92.0355	0	0	3.88826	0	0	0	809.419	479.533	0	0	0	0	0	0	0	253.713	0	424.947	0	0	154.12	0	0
DO225366	ICGC_BRCA_EU	8	breast	459.203	9837.45	242.217	0	0	0	238.789	0	0	0	0	6739.9	0	0	0	0	0	0	0	0	0	0	0	0	0	252.637	0	277.486	0	369.753	6833.07	0	0	0	0	95.4144	0	0	0	0	4835.79	0	0	0	0	0
DO225367	ICGC_BRCA_EU	8	breast	97.6698	1119.97	869.194	527.488	0	71.5074	0	165.578	0	89.8363	0	3168.36	0	185.943	0	94.6355	0	0	0	0	0	0	0	0	0	0	0	177.635	0	0	526.623	412.149	395.53	0	0	0	296.827	0	0	216.223	1829.36	138.875	82.6928	0	52.3819	96.9288
DO225368	ICGC_BRCA_EU	8	breast	43.9359	0	1279.99	618.41	429.879	0	606.545	2095.9	303.632	0	0	543.577	278.573	194.318	0	0	0	0	0	0	0	226.871	0	96.8859	0	198.671	0	0	0	218.936	226.874	1411.92	317.206	78.6476	0	83.4335	2122.43	0	0	0	268.157	0	34.8562	0	0	0
DO225369	ICGC_BRCA_EU	8	breast	797.868	32.5909	0	0	0	0	0	172.881	84.0987	0	0	0	0	68.2498	0	0	384.861	0	0	0	0	0	55.3313	112.974	0	44.7053	0	0	0	785.939	47.3218	0	0	99.0358	0	0	230.215	0	0	0	0	279.94	141.407	0	0	265.162
DO225370	ICGC_BRCA_EU	8	breast	146.343	105.69	664.821	157.983	0	0	0	429.666	535.098	115.373	0	232.578	0	0	280.463	0	118.619	0	0	0	0	0	134.276	0	0	0	0	0	0	222.155	125.37	111.749	0	356.338	0	0	1070.55	579.382	11.8172	0	163.811	0	0	0	0	0
DO225371	ICGC_BRCA_EU	8	breast	555.043	1807.77	0	0	178.047	0	52.1979	398.506	124.627	0	58.7201	1908.42	0	0	215.91	0	0	0	0	0	0	0	0	0	0	237.789	0	448.291	0	566.18	929.964	92.6713	0	0	0	0	491.168	0	0	66.3874	1090.62	0	0	722.402	0	0
DO225372	ICGC_BRCA_EU	8	breast	93.5658	2838.11	584.407	0	0	0	0	0	0	0	0	7565.78	0	0	0	0	0	0	0	88.2334	0	0	0	0	0	27.6775	0	9.54791	0	21.5195	1580.73	0	0	0	0	0	0	85.6702	0	0	3588.9	0	0	0	0	0
DO225373	ICGC_BRCA_EU	8	breast	183.638	44.8371	177.265	0	389.967	0	52.6975	233.033	138.888	50.7428	0	0	0	135.389	0	0	0	51.9088	0	0	0	65.0626	83.7028	64.5135	0	56.9278	0	10.412	430.46	353.239	81.1902	0	0	54.8158	0	0	196.697	120.814	42.4184	0	0	0	90.9722	0	0	0
DO225374	ICGC_BRCA_EU	8	breast	1302.58	0	0	0	0	0	0	134.283	0	0	0	0	0	0	328.825	0	0	0	0	0	0	0	0	0	0	0	0	21.4394	211.668	1410.22	0	117.88	0	0	0	0	85.3467	0	0	0	0	0	0	0	0	0
DO225375	ICGC_BRCA_EU	8	breast	492.869	188.945	160.688	205.001	0	23.9284	14.1707	17.4839	0	0	0	528.835	0	105.159	124.726	0	72.9246	0	0	0	0	0	53.2693	0	0	0	0	97.211	114.298	702.042	0	0	0	191.927	0	33.2973	160.315	43.7898	0	0	363.223	0	0	0	0	100.024
DO225376	ICGC_BRCA_EU	8	breast	199.381	0	108.945	0	134.162	0	0	413.712	33.8407	0	0	44.4817	17.2604	0	0	0	0	0	0	0	0	0	54.475	62.6639	0	32.0519	0	48.1464	0	73.0316	0	409.225	205.3	0	0	0	78.919	159.217	38.3291	0	62.9276	30.098	0	348.123	0	0
DO225377	ICGC_BRCA_EU	8	breast	434.109	522.882	240.621	99.455	0	129.326	0	0	0	0	0	35.2768	0	0	347.92	0	0	0	0	89.9383	0	0	0	0	0	103.405	0	211.705	87.2108	776.628	298.205	0	0	0	0	0	0	44.5451	0	0	3.21786	0	0	123.493	0	0
DO225378	ICGC_BRCA_EU	8	breast	149.372	29.326	222.275	0	263.882	114.317	47.3265	0	0	0	0	92.1001	0	0	60.7837	0	168.662	0	0	121.78	56.6564	0	0	0	0	0	0	0	0	333.651	0	145.055	35.619	376.461	0	0	0	0	0	0	58.6148	0	0	0	0	121.225
DO225379	ICGC_BRCA_EU	8	breast	222.846	246.021	90.55	0	55.1894	0	0	0	59.6773	0	0	181.637	0	0	0	0	93.4195	0	0	0	0	16.0411	80.6878	0	32.946	0	0	0	0	193.981	113.484	5.36397	84.0817	0	0	0	0	54.8045	0	0	54.0162	0	0	83.8225	0	13.9903
DO225380	ICGC_BRCA_EU	8	breast	274.652	37.2268	107.948	0	0	0	10.2862	0	0	52.7089	0	0	0	0	0.517304	0	0	0	51.7992	0	0	0	29.9173	0	0	42.5825	0	16.0766	37.3607	341.399	32.4994	0	0	0	0	21.0661	0	0	0	0	0	0	0	41.4852	0	0
DO225381	ICGC_BRCA_EU	8	breast	312.157	0	1563.84	0	0	0	0	341.688	226.56	0	0	656.066	0	0	0	84.4913	0	0	30.0627	0	0	0	208.125	0	0	0	0	8.41641	0	127.488	0	545.424	0	0	0	0	610.84	0	0	171.245	206.37	0	0	58.4469	65.5257	0
DO225382	ICGC_BRCA_EU	8	breast	0	0	897.478	0	0	0	0	2383.79	0	0	0	261.557	0	0	0	0	0	380.321	0	88.6331	0	0	375.097	0	0	0	70.3011	0	0	244.008	0	990.53	0	0	0	0	1927.99	298.356	0	0	98.29	0	0	0	0	0
DO225383	ICGC_BRCA_EU	8	breast	241.637	0	988.92	0	0	0	0	490.652	112.145	0	29.103	79.5165	0	0	0	0	0	0	0	0	92.731	0	0	0	0	25.6495	0	6.88879	0	167.043	0	952.115	0	0	0	0	721.047	0	0	176.58	119.187	0	0	0	0	0
DO225384	ICGC_BRCA_EU	8	breast	126.546	0	0	0	248.793	126.631	3.87099	114.774	0	59.2643	0	36.4026	0	80.0786	3.35826	0	0	46.5654	0	0	0	0	0	0	0	0	0	20.5742	0	408.942	0	0	0	235.384	0	78.9188	296.291	57.0323	0	0	19.3099	0	0	44.451	0	0
DO225385	ICGC_BRCA_EU	8	breast	271.743	0	691.726	0	0	0	123.281	343.003	66.0792	0	60.8342	216.506	40.801	196.941	454.345	0	0	57.6497	0	0	0	0	0	0	0	0	66.7413	59.1735	418.19	234.631	0	684.498	0	533.546	0	0	0	104.31	0	0	118.737	0	0	81.1596	0	106.234
DO225386	ICGC_BRCA_EU	8	breast	334.115	0	420.648	0	0	0	0	0	102.027	91.4176	0	129.15	0	0	371.951	44.9492	261.233	67.1491	0	0	40.3684	0	0	0	51.0063	13.4049	0	210.352	0	363.325	0	97.7689	271.754	389.007	0	0	0	26.9598	84.2206	0	15.769	0	176.846	0	0	104.543
DO225387	ICGC_BRCA_EU	8	breast	202.164	0	102.958	0	537.024	62.0736	0	0	0	98.969	81.3589	42.0099	0	57.3791	0	0	0	76.0145	0	0	0	0	0	0	0	143.15	0	0	0	353.513	0	0	0	259.154	0	0	113.741	0	0	0	45.2486	0	221.737	183.746	0	0
DO225388	ICGC_BRCA_EU	8	breast	698.007	0	0	0	0	0	0	0	197.818	0	2160.66	0	0	502.286	457.742	0	0	0	0	2135.65	0	0	0	3619.36	0	0	0	0	1702.47	1041.06	0	0	0	0	0	0	0	575.344	0	1990.84	0	0	154.88	242.024	0	0
DO225389	ICGC_BRCA_EU	8	breast	610.558	212.427	649.916	0	471.764	0	96.4014	0	130.211	0	0	397.015	0	0	0	0	91.3796	0	0	0	0	0	111.791	0	0	69.5754	0	53.6066	0	295.351	123.272	546.498	0	0	149.294	147.797	0	0	0	0	338.337	61.4834	0	261.882	0	30.5006
DO225390	ICGC_BRCA_EU	8	breast	859.506	167.584	2823.63	0	486.702	0	0	0	424.615	0	0	737.886	0	0	556.143	0	243.134	0	0	0	0	0	0	0	0	0	0	152.844	0	1211.1	16.2634	2681.83	0	0	0	0	0	412.208	0	0	382.769	0	0	797.623	0	306.742
DO225391	ICGC_BRCA_EU	8	breast	286.703	7944.33	975.914	0	0	0	0	0	0	160.236	0	7703.2	0	0	0	0	524.649	0	0	0	0	0	271.194	0	0	0	0	333.161	0	387.594	3964.51	0	254.331	0	0	0	0	0	180.721	0	3677.87	0	0	210.08	0	252.225
DO225392	ICGC_BRCA_EU	8	breast	623.69	3641.78	269.619	0	0	0	0	0	61.9867	7.14646	0	5097.03	0	0	312.823	0	0	0	0	0	0	0	0	0	0	175.03	0	168.072	183.525	523.945	2607.07	513.765	0	0	0	0	0	140.353	344.016	0	3195.19	0	0	7.58949	159.72	0
DO225393	ICGC_BRCA_EU	8	breast	856.815	120.798	0	0	0	0	0	85.4905	223.095	0	0	0	0	0	0	0	112.277	0	0	0	0	0	0	0	0	0	0	0	0	462.29	50.5252	0	63.6375	0	0	0	171.875	0	0	0	0	0	119.977	0	0	0
DO225394	ICGC_BRCA_EU	8	breast	571.513	0	0	0	175.572	0	0	178.111	54.3328	58.4265	0	81.6655	0	0	0	0	0	0	0	0	0	0	0	0	0	0.821609	0	80.7673	0	510.933	0	123.216	0	0	0	88.3109	81.8278	0	23.0426	0	14.0155	0	0	0	0	0
DO225395	ICGC_BRCA_EU	8	breast	0	0	0	0	0	0	0	0	0	0	0	0	0	0	0	16609.6	0	0	0	0	0	0	0	0	2279.94	0	0	0	0	0	0	0	0	0	0	0	0	0	0	0	0	0	0	0	13720.8	0
DO225396	ICGC_BRCA_EU	8	breast	732.206	27.8659	435.491	109.376	0	0	0	0	0	0	0	168.701	0	0	0	0	0	56.6556	0	0	0	0	0	65.4889	0	31.6636	0	64.4035	0	1386.66	148.475	0	0	0	0	0	310.733	39.6017	0	0	137.158	0	0	135.828	0	90.3903
DO225397	ICGC_BRCA_EU	8	breast	305.45	199.754	120.233	0	350.179	0	0	292.121	315.608	0	0	80.1428	0	0	0	0	0	0	0	0	0	119.751	129.434	0	0	0	0	0	0	274.922	186.394	22.7529	0	459.102	0	0	173.185	257.647	0	0	50.957	0	0	137.346	0	0
DO225398	ICGC_BRCA_EU	8	breast	230.492	164.331	1214.98	0	84.4489	0	0	932.632	81.9817	0	0	37.5105	0	0	0	0	0	0	392.225	0	0	0	0	0	180.434	0	0	181.556	0	294.555	0	1256.76	0	0	0	0	566.825	43.1436	0	0	53.641	0	77.754	176.652	0	178.345
DO223374	ICGC_CLLE_ES	9	blood_lymphoid	319.626	0	0	0	0	0	0	149.858	11.9346	0	0	0	45.4278	74.0074	153.333	0	0	226.814	0	0	0	0	0	0	0	0	0	11.8012	62.5041	286.459	0	0	0	0	0	0	270.346	65.7282	0	0	0	16.942	73.5066	0	0	0
DO223378	ICGC_CLLE_ES	9	blood_lymphoid	423.042	0	0	0	0	0	0	422.397	169.711	0	0	0	231.116	0	0	82.6662	118.354	9.45685	0	60.4621	0	0	0	0	0	0	0	55.9659	132.439	446.771	0	0	0	82.6274	0	0	319.832	95.1741	0	0	0	0	0	0	0	0
DO223381	ICGC_CLLE_ES	9	blood_lymphoid	357.144	0	0	0	628.246	221.099	0	366.631	0	0	0	0	0	0	0	0	90.2754	0	0	0	0	151.207	4.83702	0	0	0	0	0	55.9816	540.913	81.254	0	0	228.695	182.738	155.521	425.187	0	0	0	0	0	0	0	0	204.996
DO223386	ICGC_CLLE_ES	9	blood_lymphoid	64.5499	0	247.724	0	0	0	0	105.059	0	28.7172	0	0	31.3234	0	66.3699	0	166.416	198.507	0	0	37.5259	0	15.9846	0	0	67.894	0	0	184.48	169.023	0	0	0	0	0	0	322.746	0	0	0	0	0	0	0	0	0
DO223387	ICGC_CLLE_ES	9	blood_lymphoid	469.663	0	75.0031	0	135.556	0	0	8.61003	528.101	0	0	0	0	0	0	42.6007	9.69871	0	0	81.1364	0	31.5188	0	31.4264	72.8645	23.345	0	12.9691	166.202	250.321	28.1919	0	62.9324	0	0	0	70.0799	355.638	0	40.3729	0	115.011	0	30.8738	0	48.7966
DO223388	ICGC_CLLE_ES	9	blood_lymphoid	623.345	0	108.083	33.3362	0	0	13.8439	35.5022	0	0	0	0	0	0	16.4465	0	23.5014	0	0	0	0	119.406	0	133.961	0	0	0	102.94	0	259.453	0	299.018	0	60.8381	60.0957	0	49.4021	0	0	12.232	0	0	0	24.1856	0	0
DO223390	ICGC_CLLE_ES	9	blood_lymphoid	284.39	0	153.862	0	62.8286	0	0	171.015	0	0	0	0	0	0	0	0	0	0	0	0	0	0	55.5796	0	0	0	0.386377	0	0	355.921	0	108.666	0	44.6548	0	46.1336	0	0	53.6364	57.0529	0	0	0	0	0	0
DO223391	ICGC_CLLE_ES	9	blood_lymphoid	283.591	0	23.5856	0	0	84.6327	0	0	241.106	0	77.0225	0	67.4294	49.82	0	0	42.972	0	0	161.286	0	0	29.5543	0	0	0	0	60.88	0	98.6545	0	120.48	0	79.241	45.9902	0	0	123.318	0	0	0	63.4465	0	0	0	93.3961
DO223397	ICGC_CLLE_ES	9	blood_lymphoid	0.445169	0	0	215.506	0	534.658	30.862	134.172	0	0	251.686	0	0	0	68.6628	0	134.068	0	0	0	0	0	126.58	0	0	17.6708	0	2.14147	0	153.479	0	0	0	0	0	28.3572	115.182	0	0	0	0	0	98.1206	33.7891	0	175.665
DO223398	ICGC_CLLE_ES	9	blood_lymphoid	744.644	0	0	0	0	0	130.429	731.692	0	0	0	0	0	67.963	196.49	0	0	6.93426	0	0	0	0	114.055	0	0	48.786	0	0	0	666.627	0	0	0	50.8932	0	83.8992	722.324	0	0	0	0	0	70.2088	46.7852	0	0
DO223399	ICGC_CLLE_ES	9	blood_lymphoid	231.901	0	0	0	252.271	0	0	129.953	46.6567	0	0	0	0	106.301	0	0	128.059	0	0	0	0	0	0	0	0	0	14.5419	0	0	218.513	36.0081	118.018	0	389.898	0	0	80.4119	0	0	75.4374	0	0	0	0	0	88.2995
DO223400	ICGC_CLLE_ES	9	blood_lymphoid	166.944	0	194.042	0	186.134	0	0	241.409	338.897	0	0	0	0	0	134.803	0	0	0	79.8165	0	0	0	0	0	0	0	0	0	0	178.18	0	0	0	250.856	64.3385	57.8261	368.536	226.597	0	107.831	0	75.5994	0	0	0	0
DO223401	ICGC_CLLE_ES	9	blood_lymphoid	517.765	0	0	0	466.432	0	0	515.095	189.575	0	38.3316	0	0	227.923	0	0	51.1092	0	0	0	0	0	0	0	96.91	58.8805	0	0	0	812.718	0	0	0	103.089	0	0	310.925	348.654	0	144.521	0	0	0	550.222	0	0
DO223402	ICGC_CLLE_ES	9	blood_lymphoid	268.13	46.4806	0	0	59.2082	0	0	93.1184	59.0671	0	0	0	74.241	116.22	0	0	131.726	0	0	0	0	0	0	0	0	35.2718	0	0	22.5116	341.939	25.0171	0	0	0	0	0	13.7239	0	0	0	0	0	0	0	0	98.7579
DO223403	ICGC_CLLE_ES	9	blood_lymphoid	311.39	0	154.683	0	0	39.4749	70.8913	49.151	148.826	0	94.859	0	0	160.536	0	0	0	0	0	0	0	0	35.5262	0	71.7052	23.9519	0	18.7766	95.5332	0	0	107.45	0	0	190.186	0	421.628	0	0	78.8346	0	0	0	0	0	0
DO223404	ICGC_CLLE_ES	9	blood_lymphoid	283.168	0	87.7897	0	0	0	65.5594	86.4493	40.2861	0	0	0	48.6733	152.439	0	118.961	0	0	0	81.1959	0	18.6636	60.8797	0	67.1636	26.8685	0	0	5.25721	293.46	0	94.0447	0	0	285.826	3.20789	89.1634	90.0737	0	0	0	0	44.2484	217.729	0	0
DO223407	ICGC_CLLE_ES	9	blood_lymphoid	401.784	74.01	159.763	0	799.175	0	0	414.92	336.353	0	0	0	0	0	0	0	11.8001	114.308	0	103.062	0	96.6775	0	0	0	0	0	60.289	79.9739	328.176	0	235.189	0	566.765	0	0	262.184	0	0	0	0	41.4793	108.866	0	0	80.1367
DO223409	ICGC_CLLE_ES	9	blood_lymphoid	285.461	0	0	0	0	0	0	0	0	0	0	27.1625	0	63.7986	0	0	0	0	0	0	0	0	0	66.4903	0	34.3053	0	0	0	234.071	0	0	0	0	121.261	0	34.499	0	0	0	0	0	0	0	0	38.7152
DO223410	ICGC_CLLE_ES	9	blood_lymphoid	222.655	0	212.062	0	0	0	39.9341	0	716.034	0	0	0	0	0	234.316	0	138.576	0	0	83.6398	0	0	0	0	94.7123	0	0	95.4944	58.6035	379.968	0	87.6248	0	329.347	0	85.5072	156.305	455.71	0	0	0	0	154.841	0	0	104.239
DO223412	ICGC_CLLE_ES	9	blood_lymphoid	335.88	0	0	0	0	0	0	363.93	534.935	38.7448	0	0	0	0	470.746	55.725	33.7999	0	0	0	0	92.3909	0	0	0	80.0081	0	0	0	532.355	0	0	0	223.454	0	37.4984	364.996	113.827	0	0	0	0	0	45.5322	0	0
DO223413	ICGC_CLLE_ES	9	blood_lymphoid	420.179	0	0	0	226.784	0	36.3521	152.884	34.3409	0	0	0	39.7	0	0	0	0	0	0	0	29.9152	0	0	0	0	50.702	0	62.5095	0	506.915	0	0	0	0	0	115.658	226.758	0	0	83.9053	0	71.0993	59.9736	0	0	0
DO223414	ICGC_CLLE_ES	9	blood_lymphoid	752.7	0	77.8951	141.36	504.548	0	160.062	272.653	253.929	0	129.463	68.2199	0	0	0	44.4872	0	0	0	0	84.686	146.122	0	0	0	0	0	108.208	0	516.712	0	0	0	665.652	0	2.02744	224.083	0	0	239.821	52.3077	170.703	140.326	0	0	0
DO223420	ICGC_CLLE_ES	9	blood_lymphoid	700.42	0	0	0	402.431	0	16.8883	0	860.891	0	97.1969	0	0	0	0	80.6981	0	62.0875	0	0	49.5667	0	114.496	0	104.689	0	0	0	349.124	495.818	0	0	0	0	0	50.2298	0	403.036	54.5349	0	0	0	0	374.306	139.617	0
DO223421	ICGC_CLLE_ES	9	blood_lymphoid	300.544	0	0	0	0	0	29.3564	167.032	60.8803	0	0	12.9386	0	0	0	0	40.146	0	0	0	0	0	0	0	0	0	0	0	0	196.867	0	0	0	0	0	5.6665	127.205	0	0	59.3503	0	0	56.1823	0	0	0
DO223422	ICGC_CLLE_ES	9	blood_lymphoid	188.945	0	0	0	654.171	55.2693	0	138.371	0	0	0	51.2861	36.2611	116.628	0	0	0	246.522	0	0	13.9006	23.6027	0	0	35.287	0	0	38.5889	0	263.858	0	0	66.9079	335.05	0	0	185.227	0	27.9906	0	1.39683	0	78.9758	0	0	0
DO223426	ICGC_CLLE_ES	9	blood_lymphoid	107.082	0	29.4163	0	128.083	0	0	107.493	0	0	0	0	0	227.586	147.892	0	50.9315	22.2816	0	0	5.63385	12.513	0	0	0	0	0	58.073	137.561	89.2129	0	0	0	157.133	0	0	0	52.7589	0	0	0	0	83.117	59.2601	0	45.8059
DO223433	ICGC_CLLE_ES	9	blood_lymphoid	292.385	0	0	0	0	0	0	0	331.744	0	0	0	0	0	141.077	93.5587	127.614	0	43.1	0	50.6946	0	0	0	0	0	0	0	175.658	9.11698	0	0	181.379	0	0	0	0	357.197	0	0	0	124.257	0	72.7782	0	34.9656
DO223438	ICGC_CLLE_ES	9	blood_lymphoid	237.555	0	0	50.4077	0	0	0	91.3735	211.441	3.75193	0	18.5523	0	0	4.54651	0	22.4743	0	15.4865	0	0	0	0	0	0	37.0899	0	0	0	181.621	0	0	0	0	0	26.9563	72.0492	131.011	18.5947	0	0	112.845	0	119.111	0	0
DO223456	ICGC_CLLE_ES	9	blood_lymphoid	0	0	223.922	0	129.569	110.684	34.4531	275.102	580.009	0	0	0	0	0	0	0	0	0	0	106.164	0	0	0	0	0	0	0	88.5488	0	0	0	0	0	160.252	259.063	54.0707	199.049	387.687	0	0	0	0	0	0	0	0
DO223540	ICGC_CLLE_ES	9	blood_lymphoid	222.318	0	97.6069	0	174.356	0	0	75.3953	104.477	0	51.094	0	0	0	0	0	59.5653	0	0	0	0	107.203	39.5854	0	0	0	0	0	0	247.129	0	205.85	0	0	0	0	60.462	85.2287	0	0	0	0	70.0122	103.142	34.9172	43.1523
DO223558	ICGC_CLLE_ES	9	blood_lymphoid	61.5183	0	0	0	0	0	0	33.7591	8.22927	0	0	0	0	7.06521	0	7.44718	0	0	0	0	0	0	0	0	16.9244	0	9.24663	0	0	94.8069	0	0	0	0	0	0	2.09166	0	0	0	0	0	0	0	0	0
DO223559	ICGC_CLLE_ES	9	blood_lymphoid	38.9075	43.4088	42.4794	33.1519	0	96.6934	0	39.9041	161.52	0	0	0	21.1456	59.2824	355.403	0	0	105.34	0	0	0	0	0	0	0	0	0	0	0	120.675	20.8464	0	0	92.9749	59.2738	21.7023	128.928	9.20271	0	0	0	0	10.8855	131.547	24.3037	0
DO223560	ICGC_CLLE_ES	9	blood_lymphoid	246.274	0	28.3069	0	0	0	0	120.751	883.406	0	0	76.4913	0	0	0	326.226	0	0	0	117.45	0	93.7286	192.384	0	115.876	0	143.583	55.2911	0	262.435	0	119.647	0	0	0	75.0216	0	976.585	0	0	10.1232	162.67	121.51	0	130.581	111.038
DO223562	ICGC_CLLE_ES	9	blood_lymphoid	0	0	63.1776	0	277.771	111.095	70.8913	156.86	285.402	0	139.731	0	0	0	0	0	122.525	0	195.255	68.4511	0	40.845	0	0	0	0	0	118.359	0	179.102	0	24.147	0	226.606	114.818	0	229.63	156.922	0	0	30.4449	0	0	0	0	99.7314
DO223563	ICGC_CLLE_ES	9	blood_lymphoid	137.987	0	0	28.9477	0	106.732	0	127.561	130.073	0	0	0	0	0	0	76.3947	0	0	0	33.4601	0	18.2128	56.1976	0	105.921	0	0	58.8164	0	156.801	0	0	0	77.8097	34.3875	0	19.2778	199.728	0	0	0	52.2185	0	0	0	42.6258
DO223564	ICGC_CLLE_ES	9	blood_lymphoid	89.0051	0	0	0	0	0	0	42.5933	0	0	76.3754	0	0	0	0	0	49.5413	27.7229	55.3499	0	0	0	0	0	20.7043	0	32.4923	0	0	0	0	24.2771	0	0	0	22.5235	90.4832	0	0	0	0	0	0	0	0	0
DO51966	ICGC_CLLE_ES	9	blood_lymphoid	441.171	0	179.299	0	152.161	0	0	277.646	776.726	0	130.62	0	20.5276	130.549	0	123.106	0	0	0	0	0	0	68.0446	0	0	0	93.0122	59.8286	472.717	283.994	0	0	0	0	0	0	516.537	239.619	0	0	0	107.636	45.0713	0	0	0
DO51967	ICGC_CLLE_ES	9	blood_lymphoid	92.0357	0	0	0	0	19.414	0	147.562	0	0	0	0	50.635	53.0141	0	31.4466	0	0	0	0	0	0	49.4509	0	0	19.8551	0	79.4709	164.415	114.13	0	0	0	0	0	0	0	74.7117	0	0	0	0	0	0	3.39185	0
DO51989	ICGC_CLLE_ES	9	blood_lymphoid	79.3121	0	0	0	108.184	0	2.34324	0	263.588	63.7477	0	0	86.8104	0	0	65.3187	165.751	0	0	0	34.9009	0	0	0	0	99.29	0	60.5366	0	166.725	0	0	0	224.014	101.27	66.2394	0	62.8399	0	0	0	61.4293	0	0	25.6375	118.054
DO51992	ICGC_CLLE_ES	9	blood_lymphoid	188.337	0	126.775	0	0	0	0	120.47	53.1868	30.2213	0	0	0	0	0	1.66894	0	0	0	108.613	0	0	95.8258	0	60.0846	0	0	0	0	213.104	0	0	0	0	49.6716	0	410.859	32.3939	42.2096	0	0	0	73.0886	0	79.1247	41.2205
DO52017	ICGC_CLLE_ES	9	blood_lymphoid	327.574	68.7732	125.272	6.50528	321.553	0	0	131.883	304.87	0	0	22.5541	0	0	351.161	0	0	135.101	0	0	0	0	0	0	0	0	70.5762	0	0	373.721	0	0	134.595	749.77	144.621	0	0	27.8247	0	59.4402	53.0628	0	0	0	0	0
DO52698	ICGC_CLLE_ES	9	blood_lymphoid	307.15	18.0481	0	0	157.731	0	0	143.459	0	0	0	0	0	129.246	0	0	0	0	0	133.695	0	3.55904	108.277	0	0	0	0	0	0	308.499	59.6639	61.5383	0	0	0	0	20.173	0	0	0	0	0	79.5681	261.669	0	0
DO52699	ICGC_CLLE_ES	9	blood_lymphoid	295.797	0	0	0	0	0	0	620.809	405.763	0	0	46.3127	0	118.842	136.275	0	0	0	0	132.596	0	0	0	0	0	56.9335	0	46.8403	0	218.755	0	290.43	0	87.533	0	0	173.027	286.834	73.8495	142.079	0	0	0	260.347	0	0
DO52700	ICGC_CLLE_ES	9	blood_lymphoid	181.88	0	0	0	441.021	0	0	121.985	518.971	0	56.3868	0	0	26.4895	0	0	131.742	133.934	0	50.9194	57.3875	0	0	0	62.2817	11.3072	0	51.7824	0	140.958	0	0	0	79.7998	0	0	113.412	333.63	0	2.76753	0	0	210.112	323.204	0	0
DO52701	ICGC_CLLE_ES	9	blood_lymphoid	73.7087	0	129.83	0	0	0	0	62.1269	540.284	17.0948	0	0	0	0	149.717	191.344	114.539	0	0	0	0	0	0	169.429	1.84157	0	28.3661	72.0123	0	186.297	0	0	113.686	0	0	0	64.4339	405.819	87.4388	0	0	45.1204	42.2193	142.848	9.0601	231.081
DO52702	ICGC_CLLE_ES	9	blood_lymphoid	29.5115	0	140.824	0	187.504	0	0	294.689	0	0	159.245	0	0	135.147	0	0	0	0	0	0	86.3112	86.243	0	0	0	30.5796	0	0	110.261	98.0304	0	187.549	0	55.0585	29.4636	0	92.5718	0	0	0	0	0	0	110.535	30.5719	0
DO52703	ICGC_CLLE_ES	9	blood_lymphoid	701.863	0	64.1849	0	306.607	0	45.7776	6.32905	23.239	0	31.8626	0	0	0	0	0	0	39.6969	0	0	0	0	0	0	0	0	0	0	0	373.284	0	140.192	0	0	0	0	131.052	0	0	43.5699	0	0	100.598	305.862	0	23.1983
DO52704	ICGC_CLLE_ES	9	blood_lymphoid	243.121	0	0	0	0	0	0	0	207.006	36.3526	124.982	0	0	0	340.797	0	124.128	0	0	0	0	72.833	68.2025	0	0	0	0	102.335	0	371.344	0	113.296	43.7051	424.445	0	0	30.2853	143.388	0	299.101	0	94.0055	0	0	0	31.4516
DO52705	ICGC_CLLE_ES	9	blood_lymphoid	59.9527	0	0	0	407.649	131.365	0	43.8932	0	0	0	0	0	6.50001	0	0	39.3098	207.033	0	0	0	0	0	0	0	73.3405	0	61.6651	0	189.373	0	0	0	64.0603	0	0	102.988	0	0	75.7039	0	0	93.5081	41.3417	0	0
DO52706	ICGC_CLLE_ES	9	blood_lymphoid	494.118	0	0	0	286.828	253.349	50.7694	259.952	0	0	103.632	0	0	320.449	0	0	173.225	0	0	0	0	0	0	0	0	41.6087	0	0	0	754.612	0	0	0	0	0	0	10.301	0	0	0	0	0	328.976	0	0	0
DO52707	ICGC_CLLE_ES	9	blood_lymphoid	213.353	0	170.506	0	0	0	0	0	422.968	0	0	40.8089	0	105.136	0	354.297	0	0	0	0	0	0	0	0	51.5678	0	219.677	70.9437	0	269.589	0	109.613	0	0	0	0	50.2648	445.303	0	0	3.48801	0	34.4138	0	326.349	0
DO52708	ICGC_CLLE_ES	9	blood_lymphoid	246.062	0	41.6835	226.83	0	0	0	273.298	140.112	75.4919	137.449	0	0	0	162.439	0	74.1339	0	0	0	0	58.6484	165.93	0	0	0	0	0	0	636.083	0	85.7159	0	54.5438	0	50.1877	186.524	74.5634	56.2065	249.584	0	0	0	0	0	5.45016
DO52709	ICGC_CLLE_ES	9	blood_lymphoid	218.108	0	118.823	29.9844	0	0	51.4044	0	706.126	0	0	0	0	36.8973	0	0	0	0	0	0	0	0	0	0	169.796	0	62.3253	41.6991	69.3517	118.636	0	0	0	0	0	0	0	520.882	0	0	0	0	0	0	0	0
DO52710	ICGC_CLLE_ES	9	blood_lymphoid	347.693	0	0	0	0	120.353	0	401.764	159.657	0	147.2	44.2267	0	0	280.51	0	108.103	108.906	7.12989	0	39.6334	0	0	0	0	0	0	102.811	0	397.297	0	0	0	0	0	0	219.108	0	0	104.602	4.71269	0	0	301.203	0	102.197
DO52711	ICGC_CLLE_ES	9	blood_lymphoid	182.136	0	0	0	2.34224	0	0	112.688	0	9.25669	0	0	0	0	257.847	0	0	58.67	165.912	0	0	20.5057	0	0	45.0157	56.6608	0	0	0	153.681	0	141.224	0	103.229	0	0	0	0	58.5988	0	0	43.5493	0	202.682	42.4111	0
DO52712	ICGC_CLLE_ES	9	blood_lymphoid	269.552	0	71.1328	0	0	0	0	0	663.871	0	0	0	0	95.4498	0	489.803	0	0	0	70.3692	0	52.3092	0	0	0	0	0.694749	0	0	94.8193	0	171.656	0	0	0	0	0	490.323	0	0	0	0	0	0	377.779	0
DO52713	ICGC_CLLE_ES	9	blood_lymphoid	214.375	0	74.0871	0	0	0	0	121.268	320.369	0	0	0	0	187.283	0	0	70.442	0	0	0	25.9459	0	80.6286	0	0	0	0	0	294.851	36.1028	0	125.51	0	0	378.152	0	0	163.361	0	0	0	0	0	0	0	39.88
DO52714	ICGC_CLLE_ES	9	blood_lymphoid	193.577	0	74.8713	0	79.261	195.256	72.4528	231.842	96.97	0	0	0	0	0	65.4294	39.9331	0	0	0	0	0	0	22.1386	0	0	0	0	66.0966	63.5537	180.848	0	72.8539	0	168.422	0	0	0	99.1988	50.3545	0	0	0	0	0	0	0
DO52715	ICGC_CLLE_ES	9	blood_lymphoid	227.534	0	0	0	185.901	40.3917	0	202.111	22.8182	0	0	0	0	52.923	34.5671	0	0	0	0	0	0	0	0	0	0	0	0	0	0	211.374	0	0	0	0	0	0	9.77332	62.8796	43.528	0	0	0	0	170.251	0	0
DO52716	ICGC_CLLE_ES	9	blood_lymphoid	233.787	0	61.6866	0	294.537	65.7604	62.3352	215.688	0	0	106.663	37.9573	61.9625	0	0	0	0	0	0	0	0	0	0	0	0	0	0	0	0	331.709	0	67.6695	0	230.991	0	121.084	0	81.842	0	0	0	0	0	188.731	0	0
DO52717	ICGC_CLLE_ES	9	blood_lymphoid	290.428	0	351.127	0	0	76.3216	0	30.6559	525.208	80.8991	103.225	0	0	0	325.205	378.933	100.15	0	40.7773	109.083	43.1877	0	0	0	125.537	0	24.6843	0	0	370.852	0	0	0	37.2218	7.9791	0	338.049	564.115	0	0	0	40.5844	48.0559	9.79808	171.954	6.6582
DO52718	ICGC_CLLE_ES	9	blood_lymphoid	12.2991	0	0	0	211.725	0	0	4.8882	235.014	0	76.56	0	0	0	0	200.14	90.0539	0	120.471	0	0	0	0	0	101.44	0	0	0	106.825	120.063	0	66.9868	0	119.002	117.81	0	158.501	206.595	0	108.083	0	0	0	0	234.669	0
DO52719	ICGC_CLLE_ES	9	blood_lymphoid	479.911	0	0	0	0	0	0	118.498	46.3091	0	70.1067	0	0	0	50.7188	0	0	0	0	0	0	0	0	0	0	0	0	0	0	288.856	0	96.91	0	0	213.579	0	159.084	0	0	90.3316	0	0	0	0	0	0
DO52720	ICGC_CLLE_ES	9	blood_lymphoid	328.215	0	0	97.449	8.7066	0	120.814	257.24	0	0	177.051	0	0	102.819	52.4802	0	84.2555	0	0	0	25.3827	0	0	173.285	0	0	0	0	0	392.2	48.9113	0	0	36.5807	0	35.4453	159.072	72.2102	0	0	0	0	0	0	0	46.2148
DO52721	ICGC_CLLE_ES	9	blood_lymphoid	82.7341	0	125.538	0	80.5092	0	52.7227	0	226.222	0	0	0	189.293	0	148.587	0	87.8861	0	0	0	0	33.838	0	0	0	0	0	0	30.6566	210.915	0	0	57.8183	273.891	0	0	0	52.8974	0	0	0	0	0	0	0	0
DO52722	ICGC_CLLE_ES	9	blood_lymphoid	212.602	0	0	0	0	194.037	142.43	522.64	0	0	152.694	0	0	211.031	0	0	67.3211	0	0	48.8943	0	0	0	35.7756	61.0756	0	0	0	0	172.869	44.7435	0	0	110.135	31.0922	22.5737	388.76	0	0	0	0	0	145.351	0	0	0
DO52723	ICGC_CLLE_ES	9	blood_lymphoid	271.556	0	0	81.6849	211.042	0	0	108.199	189.231	0	102.572	0	0	0	82.0623	0	84.1333	104.442	0	34.3312	0	0	0	0	95.9657	32.1979	0	56.9448	0	602.445	0	0	0	460.433	0	0	124.737	60.025	0	55.6589	0	0	0	0	0	0
DO52724	ICGC_CLLE_ES	9	blood_lymphoid	98.1336	33.9544	214.266	79.8241	440.329	108.193	0	4.18996	0	0	90.3166	0	0	26.4308	31.1929	0	210.281	179.138	62.4792	91.9358	0	0	0	0	0	0	0	0	50.1086	0	0	0	0	440.609	25.7378	0	154.052	0	0	0	0	66.6137	0	41.7907	0	154.607
DO52725	ICGC_CLLE_ES	9	blood_lymphoid	131.37	0	0	0	236.488	0	62.7779	239.266	525.662	0	0	0	120.291	0	0	0	48.3995	0	67.2457	0	0	8.71718	0	0	28.7152	47.3062	0	71.7504	0	186.766	0	0	0	0	0	0	0	466.423	0	0	0	107.657	106.942	242.061	0	78.0487
DO6350	ICGC_CLLE_ES	9	blood_lymphoid	314.895	0	0	0	0	14.5439	27.6197	149.637	0	0	0	0	0	321.36	245.26	0	0	0	0	0	0	0	0	0	0	0	0.758059	0	0	317.753	0	104.282	0	148.942	57.1353	12.0199	114.929	0	39.9496	0	0	0	0.637371	0	0	0
DO6351	ICGC_CLLE_ES	9	blood_lymphoid	0	0	0	0	0	0	0	20.1824	11.7039	0	23.5294	0	0	0	0	0	0	0	0	8.36772	10.8401	19.4431	0	0	0	2.43074	0	0	0	0	0	0	0	0	0	0	10.4185	0	10.8232	0	18.3769	0	0	0	0	0
DO6352	ICGC_CLLE_ES	9	blood_lymphoid	219.881	0	0	0	265.523	0	0	0	248.473	0	0	0	0	0	69.0212	0	0	5.93812	0	51.7657	0	0	83.435	0	0	261.63	76.6857	0	0	99.8332	0	0	0	0	0	0	98.9572	47.6511	0	0	0	0	0	146.977	0	0
DO6353	ICGC_CLLE_ES	9	blood_lymphoid	192.649	0	0	0	0	70.9958	0	143.182	55.1808	0	137.467	0	0	0	218.42	0	0	0	0	0	0	72.539	0	0	63.7227	0	76.2581	0	83.7312	249.403	0	0	0	0	60.1329	0	105.865	120.57	0	37.0354	33.016	0	0	221.526	0	0
DO6354	ICGC_CLLE_ES	9	blood_lymphoid	133.906	0	0	4.58939	0	0	57.3432	208.852	45.2818	0	50.1534	0	0	0	28.0949	0	0	0	0	0	0	150.372	60.9704	0	0	0	71.9437	0	0	199.742	0	56.6522	139.899	0	0	0	0	0	0	8.09963	0	0	0	22.9375	0	60.2036
DO6360	ICGC_CLLE_ES	9	blood_lymphoid	236.134	0	205.192	0	0	0	0	11.517	30.8898	0	86.0215	0	0	0	136.549	0	0	172.224	0	70.4612	0	0	0	0	0	0	59.7522	0	0	131.306	0	0	0	0	0	0	278.707	0	0	0	0	0	0	0	0	0
DO6362	ICGC_CLLE_ES	9	blood_lymphoid	539.211	0	12.8142	0	258.003	0	0	92.983	0	0	0	0	0	0	268.053	29.9536	65.3206	2.21619	0	85.686	0	0	50.4348	0	0	0	0	0	0	283.607	0	139.115	0	330.151	0	0	0	0	0	0	0	45.281	0	256.207	5.75498	42.6246
DO6364	ICGC_CLLE_ES	9	blood_lymphoid	509.472	89.1192	0	36.5953	0	0	0	130.982	0	0	116.612	0	0	0	99.85	0	17.708	85.8486	0	0	0	37.0564	0	0	0	0	123.153	40.6581	0	426.667	0	87.7093	0	0	0	0	239.62	0	0	0	29.0388	0	143.69	85.0356	0	94.0607
DO6368	ICGC_CLLE_ES	9	blood_lymphoid	344.826	0	0	0	0	0	0	416.48	0	0	0	0	60.3857	132.586	12.4785	0	125.339	0	0	0	0	0	0	0	0	0	0	0	96.2814	290.272	0	0	0	0	54.6452	0	195.388	0	0	79.0666	0	0	0	62.1614	0	16.9863
DO6370	ICGC_CLLE_ES	9	blood_lymphoid	711.113	0	0	232.673	0	0	0	257.679	0	0	0	0	0	76.2696	0	0	0	0	0	0	0	101.176	0	0	40.812	77.4363	0	0	0	756.676	0	308.303	0	0	0	0	424.762	0	94.2462	116.135	0	0	0	0	0	76.0669
DO6376	ICGC_CLLE_ES	9	blood_lymphoid	159.349	0	85.3739	221.415	0	0	87.6722	0	179.951	0	148.941	0	0	0	164.604	0	0	0	0	0	0	78.3642	0	44.3148	0	0	687.194	7.69053	305.514	43.5608	0	190.394	58.8405	134.106	0	6.34207	0	114.215	0	0	0	0	0	0	0	0
DO6378	ICGC_CLLE_ES	9	blood_lymphoid	272.969	0	208.154	0	286.984	0	0	147.258	0	0	0	0	0	78.7766	0	0	0	0	0	0	0	133.916	0	131.967	0	0	0	0	0	510.674	0	0	0	160.934	0	0	218.794	74.1262	0	51.579	0	0	0	0	0	0
DO6382	ICGC_CLLE_ES	9	blood_lymphoid	318.531	0	43.1919	0	0	0	69.124	153.918	0	0	0	0	0	146.664	87.6524	23.8766	0	64.1678	21.307	0	41.4639	0	0	54.4271	0	0	0	0	0	421.647	0	0	0	145.326	0	1.31452	151.575	0	0	101.671	0	0	54.9144	0	0	0
DO6386	ICGC_CLLE_ES	9	blood_lymphoid	142.389	0	0	0	0	0	57.3095	175.445	0	0	0	0	0	0	0	0	0	0	0	0	0	22.4164	0	0	0	0	65.1789	0	0	211.124	0	66.3801	0	0	0	0	161.265	0	0	0	0	0	0	0	0	0
DO6388	ICGC_CLLE_ES	9	blood_lymphoid	395.968	0	0	0	0	0	0	336.136	0	0	0	47.3537	0	21.671	0	0	0	0	0	0	0	64.0551	0	0	0	0	0.0778127	68.7916	119.239	271.064	0	89.2198	0	0	0	0	281.226	0	0	0	0	0	68.6614	0	0	0
DO6390	ICGC_CLLE_ES	9	blood_lymphoid	235.106	0	0	74.0364	264.936	0	15.1744	0	0	0	0	0	0	39.358	0	0	0	0	0	0	53.7049	0	0	18.8831	0	0	0	0	87.0132	172.606	0	21.0401	0	0	0	24.3372	17.6521	0	0	0	0	0	0.903378	263.99	0	0
DO6392	ICGC_CLLE_ES	9	blood_lymphoid	277.375	0	0	0	0	0	24.7412	70.5304	146.664	0	0	0	0	60.8339	214.465	0	117.446	192.316	0	0	0	0	0	0	0	0	42.2221	0	0	312.007	0	0	102.593	0	0	0	0	0	0	43.637	0	0	231.046	192.533	0	0
DO6394	ICGC_CLLE_ES	9	blood_lymphoid	761.516	0	28.9609	0	62.2919	0	69.1029	158.752	0	0	134.339	0	29.016	0	0	0	0	0	0	0	0	38.7719	0	0	0	0	2.40519	15.6979	0	621.058	0	289.042	0	0	0	0	0	0	0	90.3071	0	0	0	0	0	0
DO6396	ICGC_CLLE_ES	9	blood_lymphoid	203.547	0	0	0	240.496	0	0	0	0	0	0	0	0	0	46.9758	0	65.3721	0	177.525	35.1988	0	0	0	0	143.869	0	38.3555	48.9979	0	0	0	0	0	0	0	0	236.669	0	0	0	0	0	0	76.8133	0	0
DO6398	ICGC_CLLE_ES	9	blood_lymphoid	568.429	0	356.395	0	118.863	177.489	85.9457	318.784	205.66	0	264.68	0	101.459	0	0	26.593	0	0	0	103.89	27.1903	0	0	0	52.8649	0	0	0	0	407.349	0	156.277	0	340.253	0	26.2474	205.676	231.897	0	0	0	0	0	0	45.2652	0
DO6402	ICGC_CLLE_ES	9	blood_lymphoid	200.966	0	44.3987	0	0	0	0	147.5	282.632	0	0	0	110.772	0	348.418	0	33.2811	0	0	105.87	0	123.811	0	0	0	0	0	0	0	73.4695	0	0	0	150.599	0	0	279.5	100.233	0	0	0	0	44.5862	0	0	0
DO6410	ICGC_CLLE_ES	9	blood_lymphoid	339.888	0	89.7702	0	0	0	0	48.4568	0	0	0	0	0	0	223.62	0	50.9327	0	0	0	0	50.3839	0	0	0	0	0	0	0	318.248	0	113.726	0	90.755	0	0	124.732	0	0	53.6886	0	0	0	0	0	0
DO6418	ICGC_CLLE_ES	9	blood_lymphoid	105.46	0	0	61.4203	0	0	74.0553	241.644	0	0	0	0	0	0	399.323	0	0	0	87.7259	0	0	0	0	0	0	53.9987	0	0	0	202.02	0	0	0	713.212	0	0	0	0	0	0	0	0	146.906	0	0	0
DO6428	ICGC_CLLE_ES	9	blood_lymphoid	637.765	71.4294	160.994	0	109.57	117.695	0	251.469	0	0	17.2923	0	0	0	0	0	0	0	0	0	0	0	0	0	0	3.13887	0	0	81.1236	398.835	0	174.032	0	0	37.2702	0	254.845	53.089	0	108.853	0	0	111.115	0	0	0
DO6430	ICGC_CLLE_ES	9	blood_lymphoid	478.251	0	0	41.0223	69.7854	0	28.8239	10.605	0	0	0	35.9084	0	176.074	0	0	0	0	0	0	37.8115	0	0	0	0	0	0	0	117.181	0	0	0	18.1734	150.877	163.323	64.3039	185.568	0	0	97.9262	0	0	66.4892	0	0	0
DO6432	ICGC_CLLE_ES	9	blood_lymphoid	161.423	0	59.9172	0	178.097	0	48.5877	393.916	406.34	0	0	0	0	137.756	0	100.308	0	0	0	0	0	9.51031	0	0	36.3377	0	46.193	0	101.792	107.443	0	0	124.998	202.845	0	19.1938	436.006	366.816	0	263.361	0	64.9847	42.04	116.105	0	0
DO6434	ICGC_CLLE_ES	9	blood_lymphoid	275.707	0	0	43.5104	0	80.4068	28.7693	143.391	0	0	0	0	0	0	0	0	52.3385	0	0	0	28.7918	0	138.714	0	0	0	0	93.9221	0	137.632	0	0	0	0	0	0	96.4233	77.3452	0	64.4314	0	0	0	160.987	0	0
DO6436	ICGC_CLLE_ES	9	blood_lymphoid	275.21	0	0	154.183	0	0	43.1763	95.0085	0	0	65.7625	0	0	0	0	0	72.8745	148.53	0	0	0	0	92.5663	0	0	0	0	0	0	308.073	0	0	46.9286	0	0	0	78.9193	83.5287	0	37.9222	0	0	0	129.369	0	43.956
DO6438	ICGC_CLLE_ES	9	blood_lymphoid	491.34	0	0	0	199.622	0	91.7168	126.78	367.941	0	264.024	0	0	0	0	0	175.716	0	0	0	0	138.914	160.71	0	0	66.5072	0	0	73.7292	0	0	345.548	0	0	306.404	122.397	0	129.267	0	0	0	0	0	40.1318	0	13.936
DO6450	ICGC_CLLE_ES	9	blood_lymphoid	270.45	0	0	0	122.193	0	0	291.255	0	0	110.267	0	0	0	0	37.7705	0	134.349	0	0	0	0	157.087	101.855	0	0	204.245	0	0	324.594	0	0	0	0	0	0	108.024	0	0	0	0	23.5178	141.922	35.9955	12.9248	78.9833
DO6456	ICGC_CLLE_ES	9	blood_lymphoid	339.42	0	131.507	0	0	147.803	30.3293	165.54	0	0	0	0	0	169.992	258.069	0	0	0	0	0	0	0	0	0	0	0	38.4705	0	0	611.755	0	201.74	0	0	0	118.117	0	0	0	129.995	0	0	7.15445	338.27	0	0
DO6466	ICGC_CLLE_ES	9	blood_lymphoid	180.115	0	149.101	0	0	0	0	268.084	0	0	118.874	0	0	176.925	0	0	50.6718	65.0598	0	0	0	0	0	0	0	31.1603	347.572	0	0	241.982	0	352.396	0	0	0	0	74.6342	0	0	101.911	0	0	0	0	0	0
DO6470	ICGC_CLLE_ES	9	blood_lymphoid	400.202	0	0	0	0	0	87.4167	0	0	38.7164	0	0	0	60.3931	259.311	0	0	0	0	103.671	61.3632	58.8007	0	0	0	0	0	80.0442	0	499.926	0	184.262	0	0	0	0	0	161.773	26.5247	0	0	0	0	287.84	0	0
DO6474	ICGC_CLLE_ES	9	blood_lymphoid	156.523	0	130.325	29.8019	0	18.1709	0	137.419	0	0	0	0	0	82.7154	122.093	0	0	0	0	129.631	49.5448	31.276	66.4047	0	0	19.6178	0	0	0	179.129	0	105.955	0	0	0	0	139.175	63.9026	0	0	0	0	2.97991	186.975	0	0
DO6486	ICGC_CLLE_ES	9	blood_lymphoid	276.045	0	105.851	0	0	0	0	54.4218	8.66462	0	0	0	90.8236	0	150.445	0	0	89.7792	0	0	0	0	50.9319	0	0	0	41.1797	89.0688	114.227	319.189	0	0	0	0	0	0	17.4555	181.272	51.9281	0	0	0	0	140.527	0	0
DO6492	ICGC_CLLE_ES	9	blood_lymphoid	241.503	0	88.2332	0	0	0	0	141.312	242.765	0	0	0	0	0	0	113.265	0	72.22	0	0	65.9771	0	105.567	210.146	0	0	200.686	0	0	430.702	0	0	0	0	0	0	174.719	0	0	0	0	0	137.384	0	45.6225	0
DO6496	ICGC_CLLE_ES	9	blood_lymphoid	187.051	0	0	0	0	55.956	39.6735	212.245	87.2282	40.776	0	0	0	0	0	0	0	93.122	0	0	0	0	0	0	0	0	0	49.482	0	168.935	0	0	127.516	0	0	3.78848	83.8417	0	52.9342	0	0	0	122.383	0	0	0
DO6504	ICGC_CLLE_ES	9	blood_lymphoid	285.999	0	0	0	29.0892	0	0	415.33	0	0	0	0	0	0	0	0	59.5882	0	0	0	0	60.0373	80.7975	0	0	45.588	39.0944	0	0	262.51	0	0	0	159.004	0	0	521.467	0	0	63.9878	0	0	0	0	0	0
DO6513	ICGC_CLLE_ES	9	blood_lymphoid	137.369	0	0	0	121.64	0	29.1453	156.024	312.134	0	114.442	0	0	3.46264	0	0	122.581	105.228	0	0	0	0	0	61.1445	0	0	105.579	0	0	90.928	0	266.118	0	178.422	0	0	177.383	300.211	0	64.6368	0	66.0597	106.09	0	0	229.858
DO6549	ICGC_CLLE_ES	9	blood_lymphoid	56.2895	0	0	0	128.051	0	18.5885	250.007	0	16.5308	96.945	0	0	0	0	0	0	0	0	0	16.9161	0	0	0	0	0	36.8682	0	0	24.7824	0	0	38.9132	53.1978	58.3271	69.4502	233.411	0	0	0	0	0	0	55.4026	0	0
DO6552	ICGC_CLLE_ES	9	blood_lymphoid	262.147	0	0	0	0	0	0	0	0	0	0	0	0	0	288.551	0	0	0	0	55.406	28.1939	126.173	0	0	0	28.5673	0	0	0	157.092	0	50.1709	0	184.321	187.944	0	58.617	0	0	0	0	0	136.128	0	0	0
DO6558	ICGC_CLLE_ES	9	blood_lymphoid	200.202	0	0	0	0	0	48.4104	132.25	0	0	224.821	0	0	42.2195	0	0	149.477	123.699	0	0	32.8659	0	0	0	0	0	0	0	76.1251	240.801	0	0	48.4133	0	0	92.6694	54.3634	0	0	31.1819	0	0	0	0	0	29.8576
DO6561	ICGC_CLLE_ES	9	blood_lymphoid	454.869	0	285.696	0	186.268	184.151	66.4596	81.2813	112.62	0	0	0	0	10.8974	0	0	76.0798	0	0	0	0	0	234.224	0	0	0	0	65.7649	0	286.793	0	537.641	0	0	80.688	24.6513	104.824	0	0	0	0	0	51.4386	0	0	0
DO6565	ICGC_CLLE_ES	9	blood_lymphoid	414.114	0	183.002	0	0	0	0	0	0	0	160.132	0	0	0	221.244	0	65.7567	161.947	0	0	39.3295	0	0	0	0	0	77.0663	0	0	181.58	0	0	39.089	76.8409	127.56	0	210.019	0	0	0	0	0	0	74.5794	0	0
DO6580	ICGC_CLLE_ES	9	blood_lymphoid	334.476	59.1307	166.117	0	303.642	63.534	0	212.055	0	0	0	0	0	0	0	0	0	0	52.0043	0	0	128.339	0	0	0	0	0	125.726	0	492.586	1.58532	0	0	0	0	0	118.025	0	0	34.6446	0	0	0	0	0	0
DO6585	ICGC_CLLE_ES	9	blood_lymphoid	214.015	0	0	0	168.854	0	41.4142	0	307.539	0	0	0	41.091	0	0	0	0	0	0	0	88.6155	53.9176	0	0	261.082	40.7329	198.201	0	0	113.522	0	0	0	148.222	0	0	205.648	339.276	0	0	0	73.4284	0	0	0	93.2086
DO6610	ICGC_CLLE_ES	9	blood_lymphoid	385.369	61.8017	90.6707	0	304.05	0	0	261.725	73.9937	0	0	0	0	0	0	0	0	0	61.5348	0	0	49.4931	0	19.6322	0	0	0	0	55.7821	2.13163	0	0	0	0	129.63	0	278.733	0	0	0	0	0	0	30.2176	0	28.8053
DO6665	ICGC_CLLE_ES	9	blood_lymphoid	331.249	0	62.3626	0	0	0	73.3697	68.3574	102.913	0	47.645	0	108.422	0	104.725	0	117.558	14.115	0	38.2823	0	0	0	0	29.211	0	45.8819	0	0	277.299	0	101.603	0	0	0	0	30.8546	0	0	0	0	0	0	44.4287	0	74.7581
DO6690	ICGC_CLLE_ES	9	blood_lymphoid	232.347	0	182.059	0	153.94	126.006	70.6049	291.174	139.326	0	0	0	0	29.9542	0	0	0	0	0	0	78.9882	55.0512	0	0	0	0	0	0	0	276.412	0	177.147	0	0	170.97	51.1617	446.296	0	0	0	0	0	65.0438	80.7402	0	0
DO6695	ICGC_CLLE_ES	9	blood_lymphoid	633.323	0	0	106.22	0	0	0	0	179.445	0	206.969	0	89.37	0	0.320956	0	0	17.6568	0	48.8729	50.1008	0	75.3874	0	0	0	0	0	0	468.427	0	0	27.0054	0	0	0	0	0	0	0	0	0	0	160.152	0	0
DO6700	ICGC_CLLE_ES	9	blood_lymphoid	233.642	0	66.9701	69.3394	0	0	0	173.835	637.01	0	0	0	0	79.3506	236.476	138.874	0	49.0194	0	0	0	0	0	0	14.5882	0	0	107.865	195.812	129.667	0	0	39.0286	49.2678	0	0	27.7969	275.291	0	0	0	0	0	0	12.9087	0
DO6730	ICGC_CLLE_ES	9	blood_lymphoid	348.621	0	198.436	0	428.604	0	53.5619	52.2259	373.222	0	0	0	0	0	0	0	0	0	0	0	0	0	33.3307	0	0	0	186.838	0	0	194.79	0	264.299	0	0	0	0	41.7793	65.8755	0	0	0	0	0	437.321	0	0
DO6742	ICGC_CLLE_ES	9	blood_lymphoid	380.989	15.7699	72.6324	247.404	228.306	0	0	189.299	0	92.8892	32.8042	0	0	0	0	0	48.0345	0	0	0	0	103.485	0	107.534	0	0	0	0	0	304.273	56.5335	203.775	0	0	0	0	676.928	0	0	110.748	0	72.5426	0	0	0	26.2743
DO6748	ICGC_CLLE_ES	9	blood_lymphoid	389.833	0	0	0	0	0	88.5233	96.1634	0	0	0	46.9125	0	0	0	0	0	226.055	0	0	0	0	0	70.801	0	67.83	0	113.032	0	250.344	0	0	0	0	0	0.819801	222.935	0	0	0	0	0	0	109.724	0	0
DO6754	ICGC_CLLE_ES	9	blood_lymphoid	0	0	0	0	0	0	0	0	0	0	0	0	0	0	0	0	0	0	0	0	0	0	0	0	0	956.713	1115.43	210.385	0	0	0	0	0	0	0	0	0	0	0	0	0	99.7119	0	0	0	0
DO6898	ICGC_CLLE_ES	9	blood_lymphoid	404.772	50.6947	205.684	0	0	0	0	273.936	0	0	0	0	107.23	0	187.085	0	0	0	49.3447	0	0	0	89.5375	0	0	0	0	52.6009	0	514.181	0	0	0	561.67	0	0	179.105	0	0	0	0	0	0	0	0	0
DO6934	ICGC_CLLE_ES	9	blood_lymphoid	641.229	0	353.247	0	104.243	47.3312	175.357	120.73	269.304	0	74.664	0	0	114.218	0	0	0	91.4741	0	0	56.7336	0	0	528.659	0	0	0	107.658	0	717.519	0	288.348	0	0	189.132	0	0	0	0	0	0	0	78.3199	127.506	0	0
DO6940	ICGC_CLLE_ES	9	blood_lymphoid	201.051	0	0	0	242.101	0	67.2135	145.597	0	0	0	0	132.287	169.659	0	0	20.7925	0	0	0	0	0	0	0	0	0	0	7.62977	19.1762	303.279	0	181.578	0	353.396	174.535	125.197	0	0	0	0	0	0	23.1721	0	0	0
DO6946	ICGC_CLLE_ES	9	blood_lymphoid	130.846	0	0	0	45.7901	0	0	121.965	0	0	0	0	0	0	0	0	0	104.149	0	36.2605	0	29.1276	0	112.64	0	50.0453	0	0	0	69.5289	0	0	0	0	0	0	187.017	29.6666	0	0	0	0	0	80.4877	0	0
DO7018	ICGC_CLLE_ES	9	blood_lymphoid	65.3969	0	0	0	0	243.533	0	181.147	414.611	0	0	0	0	0	41.8645	0	0.475153	0	0	0	0	0	0	0	0	0	0	87.8828	0	253.312	0	0	0	170.057	0	0	0	89.5719	0	0	0	47.8294	0	50.3146	0	44.0509
DO7024	ICGC_CLLE_ES	9	blood_lymphoid	195.228	81.9525	0	0	255.49	0	0	106.13	108.067	0	0	0	0	72.7669	164.58	59.3265	0	0	0	0	0	23.9931	31.8679	0	34.9212	0	0	0	252.3	88.6333	0	68.4907	167.52	0	0	0	0	94.1336	0	0	0	0	0	93.0086	14.0761	0
DO7048	ICGC_CLLE_ES	9	blood_lymphoid	146.697	0	0	0	0	56.9084	0	0	284.387	0	0	0	0	0	194.58	0	26.3648	79.3468	0	66.4032	0	0	0	0	64.1617	0	0	17.3213	78.5822	312.957	0	0	0	0	0	0	63.5147	171.067	0	0	0	0	0	0	0	0
DO7084	ICGC_CLLE_ES	9	blood_lymphoid	260.853	0	0	63.9537	482.302	121.352	0	0	0	0	0	0	0	0	0	0	47.6854	72.5529	0	0	42.5378	0	0	0	0	0	0.652484	69.1461	0	319.528	0	0	0	31.0793	0	0	85.5342	0	0	0	0	0	0	204.491	0	0
DO7108	ICGC_CLLE_ES	9	blood_lymphoid	246.437	0	110.684	0	0	0	40.6503	277.99	106.047	0	64.6279	0	0	0	0	0	80.4464	87.905	0	79.5795	0	0	0	151.637	89.0188	37.0398	53.6045	0	0	240.346	0	0	0	0	0	42.2343	329.481	147.851	0	0	0	0	0	219.23	30.4782	0
DO7112	ICGC_CLLE_ES	9	blood_lymphoid	195.83	0	0	0	183.781	215.469	0	691.303	125.884	80.2941	183.768	0	0	0	0	61.4368	0	0	0	0	48.736	0	165.947	135.97	168.417	0	0	0	67.785	158.799	0	52.3523	0	0	0	76.5311	396.498	10.0284	56.852	0	0	0	115.445	108.514	0	0
DO7124	ICGC_CLLE_ES	9	blood_lymphoid	134.426	0	0	0	0	105.93	0	326.649	0	0	51.2438	0	88.8466	49.584	206.828	50.0654	0	0	0	91.1442	16.2998	24.1993	105.725	0	0	64.1807	0	0	0	46.8668	0	60.4953	0	79.7114	0	0	149.677	0	0	0	0	0	0	75.4485	0	183.432
DO7136	ICGC_CLLE_ES	9	blood_lymphoid	177.82	35.9359	0	209.942	0	4.87749	0	65.8482	177.775	0	0	0	0	0	109.976	0	93.4555	135.154	0	0	0	0	0	0	0	0	0	0	103.949	162.719	0	58.6411	20.3028	176.111	118.41	0	22.5758	133.35	0	145.506	0	0	0	0	0	0
DO7166	ICGC_CLLE_ES	9	blood_lymphoid	278.417	2.29436	204.042	0	75.0405	0	0	165.467	147.527	0	0	0	53.1859	36.5592	128.766	0	0	70.1577	0	42.4525	48.7762	40.9431	0	23.4962	0	0.128493	0	53.9149	55.5635	323.592	31.2179	179.856	0	0	0	0	59.5049	0	0	53.0251	0	0	0	0	0	0
DO7172	ICGC_CLLE_ES	9	blood_lymphoid	123.081	0	191.93	0	123.425	120.743	83.6669	9.47787	0	0	157.402	0	0	0	0	0	0	0	0	55.2281	5.65269	175.86	0	0	0	0	0	0	0	335.421	0	246.171	0	0	123.48	29.7433	150.112	0	0	104.03	0	0	107.161	0	0	0
DO7196	ICGC_CLLE_ES	9	blood_lymphoid	302.979	0	0	0	0	0	86.1449	260.947	538.405	0	80.4453	0	0	140.592	423.823	0	38.0639	0	0	0	0	42.7809	0	0	0	0	0	0	93.5877	65.2356	0	0	0	338.74	132.959	47.5899	285.241	395.04	0	0	0	112.979	0	168.716	0	0
DO7214	ICGC_CLLE_ES	9	blood_lymphoid	293.409	0	6.66342	0	0	0	108.745	311.48	541.023	0	46.0049	0	0	126.822	153.541	0	0	0	0	0	0	77.9638	257.456	0	124.09	0	49.3507	4.00534	0	412.869	52.3905	243.243	0	0	0	0	224.39	240.73	0	25.4928	0	0	0	165.176	0	83.3695
DO7280	ICGC_CLLE_ES	9	blood_lymphoid	321.19	0.193853	133.423	43.8126	108.792	0	0	124.12	525.82	0	325.419	0	0	52.8702	0	27.6729	0	0	0	0	0	0	47.2937	0	0	0	49.7135	0	0	300.544	36.5839	196.216	0	0	0	0	154.478	121.173	0	249.169	0	0	8.23366	0	29.9224	0
DO7304	ICGC_CLLE_ES	9	blood_lymphoid	128.363	0	84.9784	0	0	0	0	0	158.339	0	27.6285	0	0	0	109.033	77.3279	0	0	102.754	0	0	0	0	0	26.8829	0	0	50.6931	0	108.316	0	70.7307	0	62.3492	0	33.132	0	100.598	25.3895	37.7881	32.2444	0	0	0	0	0
DO7322	ICGC_CLLE_ES	9	blood_lymphoid	13.8445	0	0	0	0	0	0	0	44.694	0	0	0	32.3141	0	19.5284	0	41.1641	0	0	0	0	39.0249	0	51.6669	39.2786	4.1178	0	22.0439	0	42.4161	0	0	0	0	19.8951	0	78.1079	0	13.0048	0	0	13.2867	55.0255	0	0	73.8117
DO7328	ICGC_CLLE_ES	9	blood_lymphoid	254.609	0	108.933	0	111.071	0	57.5352	92.9215	0	0	0	0	0	44.6339	0	0	0	0	0	7.37425	0	0	0	0	0	0	0	36.6404	0	117.063	35.004	2.89967	0	0	0	12.3647	110.699	0	0	0	0	0	0	0	0	0
DO7334	ICGC_CLLE_ES	9	blood_lymphoid	411.886	0	156.179	0	0	0	39.4395	316.432	0	0	0	0	0.15799	0	108.345	34.1407	120.959	0	0	0	0	287.165	0	0	0	41.6306	30.5057	0	0	384.444	0	77.9718	0	145.603	82.0297	0	415.324	0	0	0	0	77.6725	0	4.13081	6.59021	0
DO7394	ICGC_CLLE_ES	9	blood_lymphoid	409.792	0	145.596	0	0	0	0	0	26.5523	0	0	0	0	35.5119	302.552	0	0	50.8492	0	0	0	0	0	99.3065	0	0	0	0	0	337.884	26.2846	0	0	0	0	0	0	0	71.2301	0	0	0	57.3892	160.859	0	0
DO7412	ICGC_CLLE_ES	9	blood_lymphoid	241.754	0	21.3897	0	0	0	0	327.617	64.4134	0	70.8757	0	0	0	0	161.022	0	41.1689	0	70.6254	0	85.1444	53.5737	0	0	8.98604	0	0	0	316.326	0	39.0922	0	145.534	0	0	145.063	1.70108	0	0	0	0	0	0	34.3441	0
DO7442	ICGC_CLLE_ES	9	blood_lymphoid	204.145	45.0955	0	0	0	0	0	85.9019	53.9246	0	54.8427	0	0	0	0	0	143.118	155.458	0	123.092	0	41.6223	0	0	0	0	0	0	0	200.459	0	0	0	0	0	0	119.319	0	0	0	0	0	69.2263	214.728	0	99.9199
DO7460	ICGC_CLLE_ES	9	blood_lymphoid	287.849	0	0	0	0	0	0	307.373	153.241	0	13.4965	0	0	0	129.81	0	0	0	0	0	0	6.04775	0	0	0	0	0	0	0	265.658	0	0	0	0	0	0	287.732	102.421	0	59.5996	0	138.788	0	0	0	67.8909
DO7472	ICGC_CLLE_ES	9	blood_lymphoid	135.135	0	30.6603	0	0	41.0093	0	109.94	0	26.2364	61.3476	0	0	0	0	0	0	0	0	0	2.06717	21.4423	21.2128	0	0	12.5228	23.4265	20.7907	0	131.683	0	0	0	148.386	0	0	34.4084	65.5947	37.2552	38.0519	0	0	0	0	0	0
DO222471	ICGC_COCA_CN	10	colorectum	542.24	0	0	0	0	160.86	0	0	0	0	89.0585	34.9358	0	0	0	0	103.643	0	0	0	36.287	0	0	0	0	35.2704	92.939	0	0	508.868	0	104.247	0	0	0	0	0	0	0	0	20.8239	0	0	0	0	0
DO222476	ICGC_COCA_CN	10	colorectum	1233.89	0	0	0	0	29.3922	0	82.5592	0	54.7509	0	0	0	152.964	0	0	173.298	0	0	0	0	0	0	0	0	106.395	143.218	0	171.218	1283.89	0	0	112.661	0	0	0	0	94.8234	0	0	0	0	0	0	0	62.727
DO222585	ICGC_COCA_CN	10	colorectum	65.0188	0	15.449	0	51.6958	0	0	0	0	0	38.5982	0	34.1914	0	103.654	0	0	0	68.5362	24.7997	17.8076	0	0	0	0	0	14.8807	40.8286	0	14.7334	0	56.7965	0	0	0	0	0	0	0	0	0	0	56.7166	35.7872	0	0
DO222590	ICGC_COCA_CN	10	colorectum	1437.43	49.1552	0	0	0	0	0	145.77	91.9659	0	0	0	0	0	0	0	79.8215	0	0	0	0	0	114.321	0	0	0	191.714	0	0	1176.86	0	0	129.216	0	91.2219	0	0	64.8515	0	0	0	48.7968	0	0	0	90.9043
DO222610	ICGC_COCA_CN	10	colorectum	987.453	0	361.178	230.471	0	81.4126	0	134.438	30.294	0	0	91.4428	0	0	0	0	118.053	0	0	0	0	0	68.4381	0	66.4618	0	173.78	145.203	0	1254.28	0	0	0	0	0	0	197.389	268.821	0	0	10.2447	292.49	355.4	0	0	127.003
DO224620	ICGC_COCA_CN	10	colorectum	1204.71	0	0	0	538.036	0	0	848.568	292.842	0	0	75.6302	0	137.335	0	0	4.47719	164.952	0	0	0	0	0	0	25.54	129.343	0	0	0	1490.06	0	364.511	0	0	0	0	465.91	207.73	103.516	0	11.9588	0	0	0	0	92.8396
DO224639	ICGC_COCA_CN	10	colorectum	1980.98	113.151	0	0	0	0	0	206.844	238.014	0	0	144.364	0	214.624	0	0	682.67	0	0	0	0	0	0	0	0	0	19.8794	0	51.6514	1796.68	39.7308	0	0	0	0	0	555.566	174	0	73.3835	30.6274	0	0	0	0	544.639
DO224651	ICGC_COCA_CN	10	colorectum	1256.75	0	335.173	0	0	335.583	0	0	295.464	8.74723	0	0	0	0	124.21	0	149.496	0	0	0	0	0	244.196	0	0	36.2112	91.0821	0	109.846	1084.95	0	141.209	0	0	0	0	0	256.439	74.4235	0	0	0	70.5346	199.72	0	35.984
DO224664	ICGC_COCA_CN	10	colorectum	1614.2	0	0	0	0	0	0	0	1344.61	0	0	93.4409	0	0	380.688	799.771	219.581	0	0	0	0	0	0	0	0	79.8215	0	0	103.569	1541.74	0	0	256.855	0	217.678	0	334.292	1147.76	0	0	106.583	0	0	155.955	0	221.579
DO224671	ICGC_COCA_CN	10	colorectum	1764.23	0	288.54	0	0	0	0	174.123	382.104	0	0	0	0	10.5595	0	0	166.703	0	0	0	0	0	0	0	0	130.838	0	235.685	53.8528	1691.82	0	0	0	0	0	0	575.091	0	0	101.488	0	0	130.582	0	0	130.84
DO224674	ICGC_COCA_CN	10	colorectum	585.543	0	57.6042	0	542.798	85.4213	0	0	0	0	0	0	0	158.975	0	0	17.4117	0	0	0	0	0	41.1665	0	0	0	288.316	0	137.52	786.604	0	220.464	0	579.743	0	0	0	0	0	0	0	0	173.799	89.2845	0	111.303
DO224689	ICGC_COCA_CN	10	colorectum	1884.45	0	602.449	0	632.696	0	0	713.155	181.559	24.9508	0	183.589	0	275.715	0	0	435.107	0	0	0	113.919	0	0	0	0	293.56	297.022	0	661.403	1818.36	0	399.761	0	0	0	0	1248.12	314.595	102.841	0	12.5132	0	141.715	0	0	279.612
DO224695	ICGC_COCA_CN	10	colorectum	303.176	0	0	0	866.888	84.5461	0	0	0	0	79.3293	0	0	0	175.203	0	0	0	0	0	0	0	0	0	0	0	209.039	67.1987	276.22	231.139	0	0	0	1098.5	60.4649	0	0	42.237	0	0	0	0	0	0	0	0
DO224701	ICGC_COCA_CN	10	colorectum	1270.17	0	0	0	0	0	0	415.846	274.555	76.9457	101.387	0	0	279.134	0	0	222.552	0	0	0	0	0	0	0	0	79.7201	0	0	75.2611	1315.81	0	0	0	0	0	0	617.832	78.6091	0	0	0	57.4182	255.417	0	0	0
DO224708	ICGC_COCA_CN	10	colorectum	1206.04	0	0	0	457.909	0	0	299.405	293.319	53.0809	0	0	0	0	0	0	117.531	0	50.4533	0	0	0	0	99.1811	0	150.537	70.9609	103.753	0	995.047	0	232.106	0	0	186.005	0	398.138	137.856	60.8469	0	0	0	0	441.907	0	172.905
DO224716	ICGC_COCA_CN	10	colorectum	284.088	0	0	0	733.582	0	0	641.697	183.423	127.536	77.979	0	101.403	171.961	0	0	0	0	0	0	0	0	0	0	191.611	0	163.006	335.449	0	486.731	0	0	0	294.454	0	0	366.9	374.589	82.0524	0	0	0	0	326.451	0	0
DO224747	ICGC_COCA_CN	10	colorectum	1045.75	0	147.139	0	0	0	0	50.3767	175.641	0	0	0	0	153.172	347.263	0	0	0	0	0	0	0	0	0	71.4915	89.1831	135.435	25.7306	0	1681.77	0	161.805	0	0	0	0	0	0	0	0	0	0	197.12	65.1143	0	36.0352
DO224766	ICGC_COCA_CN	10	colorectum	950.628	0	131.335	0	0	0	0	292.167	367.952	162.815	0	0	0	0	400.052	0	394.321	0	0	0	0	84.6132	181.176	0	52.4579	130.303	2.57383	165.481	11.0348	1813.63	0	0	0	769.64	0	0	263.38	0	0	0	0	0	0	0	0	181.366
DO224769	ICGC_COCA_CN	10	colorectum	1073.58	0	1110.98	0	0	36.4812	0	594.791	1372.86	0	0	431.366	0	258.435	0	535.545	403.369	0	0	0	181.641	0	0	0	0	0	0	0	201.915	816.987	0	134.067	0	0	536.898	0	805.323	1537.81	0	0	160.396	0	63.8654	416.617	232.06	45.8899
DO224775	ICGC_COCA_CN	10	colorectum	1576.62	0	127.1	0	0	148.171	0	201.533	0	81.2483	186.765	0	0	60.6975	642.06	0	132.88	0	0	0	0	0	75.5557	0	0	0	149.002	0	336.383	1400.36	0	106.202	0	511.063	7.95783	0	279.708	0	0	0	0	0	270.856	0	0	0
DO224786	ICGC_COCA_CN	10	colorectum	1525.51	0	0	0	0	161.427	0	495.242	359.49	54.9787	0	0	0	0	380.832	0	236.165	0	0	0	0	0	101.353	0	0	0	146.701	179.229	0	2058.74	0	0	0	0	57.6566	0	335.726	245.618	0	287.35	0	275.802	0	186.126	0	291.292
DO224796	ICGC_COCA_CN	10	colorectum	1841.35	0	0	0	603.259	0	0	218.342	274.401	0	3.97882	0	0	0	0	0	433.336	0	0	0	0	0	204.754	0	159.308	74.5688	122.098	131.301	0	1407.31	0	0	0	305.855	0	0	454.223	310.742	0	108.761	0	0	104.007	274.092	0	286.876
DO224808	ICGC_COCA_CN	10	colorectum	1339.72	0	0	0	586.251	0	0	285.258	312.049	186.075	0	0	0	101.897	36.5976	0	459.724	0	0	0	0	0	0	0	0	0	54.2808	0	469.887	1469.22	0	171.787	95.5702	0	136.375	0	218.08	4.29271	132.434	0	0	0	0	309.228	0	117.803
DO224812	ICGC_COCA_CN	10	colorectum	1433.13	124.467	54.516	0	398.72	64.8386	0	373.609	856.561	114.474	209.893	119.037	0	0	0	0	127.934	0	0	0	0	0	0	427.973	0	156.623	119.69	0	366.873	1430.61	143.487	211.688	0	520.897	291.154	0	224.515	589.673	112.774	0	64.5936	113.643	0	0	0	228.935
DO224817	ICGC_COCA_CN	10	colorectum	1756.64	0	0	0	154.932	0	0	469.275	580.28	0	0	0	0	307.554	489.495	0	0	0	0	0	0	0	0	0	0	96.5641	157.602	90.7898	682.87	1413.79	0	0	102.113	13.1679	607.487	0	963.655	372.392	0	0	0	0	0	101.468	0	0
DO224820	ICGC_COCA_CN	10	colorectum	1021.25	102.634	40.8894	0	0	86.9672	0	342.398	260.512	0	243.884	0	0	0	461.104	0	256.101	0	0	0	0	0	209.728	180.524	42.5285	46.4746	0	70.8994	0	1230.32	24.0738	223.578	0	408.571	0	0	500.192	534.29	124.258	0	0	0	0	0	0	295.944
DO10806	ICGC_EOPC_DE	11	prostate	2035.75	0	0	0	0	847.36	0	0	138.539	0	0	0	0	681.21	0	0	0	0	0	233.639	0	0	0	0	0	0	0	0	0	2522.9	60.7417	0	0	0	0	0	0	0	0	0	0	0	440.251	0	0	0
DO10807	ICGC_EOPC_DE	11	prostate	983.814	0	191.548	0	116.252	0	36.1652	0	134.861	39.5622	138.923	63.1993	0	0	673.791	0	0	0	0	70.5975	0	0	0	105.589	0	0	0	0	0	1052.87	0	106.602	0	242.627	0	84.1311	0	0	0	0	0	0	0	171.554	0	0
DO10809	ICGC_EOPC_DE	11	prostate	1354.89	0	158.988	240.193	0	0	0	356.626	0	0	0	105.504	0	67.7157	280.26	0	7.40591	0	0	0	55.458	0	66.476	82.9117	0	86.2311	0	0	219.249	459.706	0	427.724	334.565	210.527	127.059	0	368.166	0	0	0	25.2833	0	0	24.6791	0	53.1921
DO10811	ICGC_EOPC_DE	11	prostate	510.887	0	0	0	0	0	99.7845	142.698	59.3199	0	0	0	0	101.505	144.738	0	223.678	0	0	134.209	0	0	0	0	0	18.9807	84.1935	0	0	542.968	0	0	0	0	0	61.657	18.4356	0	0	0	0	0	83.9327	76.5984	0	125.27
DO10813	ICGC_EOPC_DE	11	prostate	401.814	0	0	197.32	21.236	0	0	0	0	0	0	0	0	83.7497	89.955	0	0	0	0	0	0	0	0	0	0	54.2931	0	0	74.0996	313.258	0	0	13.0969	0	0	0	136.645	108.029	0	0	0	0	98.5041	0	0	0
DO10815	ICGC_EOPC_DE	11	prostate	599.622	0	87.1038	0	0	0	0	0	0	0	0	0	0	0	0	0	0	0	47.316	54.2633	0	27.5615	0	0	7.25023	8.45125	0	0	0	657.308	0	0	0	0	0	0	57.6141	0	0	0	0	0	0	0	0	0
DO10817	ICGC_EOPC_DE	11	prostate	310.888	0	0	0	0	0	0	219.288	0	38.2561	0	24.5976	0	0	0	0	35.0667	0	114.997	0	0	0	0	0	0	27.513	33.2952	0	0	400.004	0	0	0	0	0	0	152.097	0	0	0	20.3098	0	72.5802	126.725	0	23.0769
DO10819	ICGC_EOPC_DE	11	prostate	149.64	0	0	0	26.1351	0	21.8566	31.4537	0	10.2659	0	0	0	0	53.3961	0	24.5396	0	0	40.9203	0	0	0	0	0	0	37.936	0	0	389.294	0	0	0	0	0	31.7107	126.448	0	17.6145	0	0	0	110.982	0	0	11.2659
DO10821	ICGC_EOPC_DE	11	prostate	423.956	0	0	0	0	0	0	138.704	0	0	0	0	0	0	89.1354	0	38.45	0	0	0	0	0	0	0	0	0	18.0204	0	0	316.189	0	0	58.5894	0	0	0	0	0	0	0	0	0	0	76.0854	0	2.05492
DO10823	ICGC_EOPC_DE	11	prostate	289.507	0	131.262	0	0	241.836	11.4838	0	0	0	0	0	0	0	0	0	63.9208	0	0	49.2396	0	0	0	0	29.9505	69.9044	25.5517	0	0	294.455	0	6.32963	0	0	136.964	33.4743	0	119.567	24.5382	0	0	0	0	0	0	67.1979
DO10825	ICGC_EOPC_DE	11	prostate	453.181	14.2582	0	0	0	0	0	239.491	0	0	0	60.2933	0	104.117	0	0	0	0	0	0	0	0	65.2736	0	0	14.1323	39.5587	0	0	368.174	33.1794	0	44.9918	0	0	0	0	41.7905	69.0503	0	12.2607	0	52.9833	72.7263	0	0
DO10829	ICGC_EOPC_DE	11	prostate	164.67	19.2157	0	56.642	0	87.9323	0	0	29.7622	0	21.6868	0	28.4382	34.1541	190.837	0	23.3874	0	0	0	0	0	0	0	13.1759	70.8004	0	17.4433	0	158.849	0	0	133.832	0	0	29.5238	0	0	26.7049	8.20472	0	0	76.8248	55.1265	0	0
DO10831	ICGC_EOPC_DE	11	prostate	652.949	0	0	0	0	0	0	50.1591	0	0	0	0	0	0	70.0675	0	142.421	22.4359	0	0	0	0	68.0595	0	0	0	0	55.789	0	349.975	0	0	0	0	0	0	13.2873	48.7669	0	0	0	0	0	0	0	26.1481
DO10833	ICGC_EOPC_DE	11	prostate	730.43	0	0	0	0	0	0	63.6495	0	0	0	39.2994	0	0	0	0	30.81	0	0	0	0	0	0	0	37.1555	58.3216	0	0	70.8808	631.377	0	0	78.6642	0	0	0	48.7214	0	0	0	1.22866	0	0	0	0	0.525134
DO10835	ICGC_EOPC_DE	11	prostate	64.6867	0	0	87.4888	0	0	0	0	0	40.3987	8.88338	0	0	0	30.214	0	0	133.525	0	0	0	0	0	29.7719	0	0	0	0	0	224.994	0	40.016	0	0	0	0	60.5275	0	0	30.9818	0	0	0	44.607	0	26.5942
DO10837	ICGC_EOPC_DE	11	prostate	27.3976	19.0386	27.4816	0	0	0	14.8209	18.8782	0	0	15.103	0	0	0	0	0	0	0	0	0	0	0	0	0	0	0	0	0	0	19.1614	0	0	0	0	0	0	0	0	0	3.90629	0	0	0	0	0	0
DO227409	ICGC_EOPC_DE	11	prostate	90.147	0	0	28.4647	0	2.65972	0	0	0	23.1875	0	8.47748	0	35.9563	0	0	0	0	0	12.503	0	20.1792	0	31.9454	0	27.953	0	0	0	70.7881	0	0	35.9516	0	46.9761	0	32.4241	0	20.4396	0	16.2133	0	45.2599	44.7562	0	0
DO227412	ICGC_EOPC_DE	11	prostate	63.3622	0	0	16.2752	0	0	0	0	0	0	0	0	0	0	0.381968	0	12.2129	0	0	0	20.1413	0	0	8.99664	0	0	0	0	0	0	0	0	0	0	26.5194	0	0	0	0	0	0	0	15.2521	36.4541	0	0
DO227413	ICGC_EOPC_DE	11	prostate	0	0	0	0	0	0	0	0	0	13.3998	0	0	0	0	0	0	14.4833	0	0	0.161345	0	0	0	0	0	0	0	11.6968	0	0	0	0	0	0	0	0	15.2999	0	0	0	0	0	0	0	0	0
DO227414	ICGC_EOPC_DE	11	prostate	141.316	0.150314	56.2859	12.7296	0	0	0	0	0	0	0	0	0	0	0	0	59.3123	34.7792	0	38.4012	17.1994	0	0	0	20.9629	0	0	0	0	175.253	22.7619	0	0	0	0	0	64.6816	0	0	0	0	52.1529	42.8578	0	0	26.434
DO227416	ICGC_EOPC_DE	11	prostate	212.232	0	0	0	0	0	0	51.9088	0	0	0	0	0	0	0	0	0	0	0	0	0	0	0	0	0	0	0	0	102.371	97.0654	0	0	0	0	0	0	23.3588	0	0	0	0	0	0	0	0	0
DO227418	ICGC_EOPC_DE	11	prostate	100.45	0	0	0	0	0	0	0	0	0	87.1555	0	0	0	0	0	0	93.4751	0	0	0	0	0	0	0	0	0	0	0	118.145	0	0	67.1087	0	0	0	53.2187	0	0	0	20.8652	0	0	0	0	46.9671
DO227421	ICGC_EOPC_DE	11	prostate	72.6218	0	17.5965	0	0	0	0	0	0	22.3404	0	0	0	0	0	0	19.413	0	0	0	13.4616	0	0	0	13.8113	0	12.0319	0	0	0	0	0	0	0	0	25.5951	15.3375	0	0	0	0	23.8882	19.6465	0	0	4.51981
DO227424	ICGC_EOPC_DE	11	prostate	145.024	0	143.919	0	27.4034	0	60.6632	145.574	0	0	48.3458	0	0	127.421	0	0	40.3999	0	0	0	38.3086	0	0	0	0	37.7709	0	0	0	222.188	0	99.8267	0	0	0	46.6402	126.772	0	0	0	0	0	150.886	0	0	0
DO227427	ICGC_EOPC_DE	11	prostate	283.747	0	0	0	83.8165	0	0	0	0	48.7574	53.9955	0	0.986923	0	0	0	0	51.6719	0	0	53.204	0	78.1809	49.2135	42.3273	41.0253	139.298	0	0	380.284	0	0	0	0	0	0	62.2958	0	36.9019	0	0	32.1527	80.3584	0	0	71.1615
DO227429	ICGC_EOPC_DE	11	prostate	332.117	0	47.7282	5.69967	0	48.6669	0	83.1773	0	0	0	0	0	0	0	0	0	61.8029	44.8813	0	0	0	31.3442	0	0	43.6549	0	7.83044	0	263.467	0	0	59.9412	0	0	0	11.7966	0	0	0	0	0	0	0	0	0
DO227432	ICGC_EOPC_DE	11	prostate	255.831	0	0	45.5148	135.005	0	9.11191	0	64.2054	44.0486	99.2607	0	0	0	0	0	0	0	0	0	0	0	5.70699	0	0	24.1598	0	19.2278	0	237.308	28.5209	62.6936	72.4106	0	0	21.3729	69.5659	0	0	0	0	19.0637	0	91.3158	0	0
DO227434	ICGC_EOPC_DE	11	prostate	73.7169	0	0	0	0	0	0	34.2333	0.00553842	0	0	0	0	0	0	0	40.406	0	0	0	26.2668	0	0	0	0	0	0	0	0	97.4887	0	0	0	0	55.0048	42.4903	0	22.1797	0	0	0	0	0	0	0	0
DO227437	ICGC_EOPC_DE	11	prostate	350.413	0	0	0	0	152.555	0	167.685	0	0	0	0	0	105.954	0	0	123.463	0	0	0	0	0	0	0	0	0	0	60.3769	0	522.24	0	0	0	0	0	0	163.529	0	29.9584	0	0	0	7.30458	0	0	56.398
DO227439	ICGC_EOPC_DE	11	prostate	365.154	0	0	0	0	96.7096	0	228.231	0	0	0	0	0	0	95.29	0	0	0	0	0	3.28218	0	0	0	0	0	43.6945	0	40.791	242.692	0	0	0	0	0	0	92.4553	0	0	0	0	0	0	15.2424	0	0
DO227442	ICGC_EOPC_DE	11	prostate	22.8411	0	0	0	0	0	0	0	0	0	0	0	0	0	0	0	0	0	0	0	0	0	0	0	0	0	0	0	0	16.7966	0	0	9.97277	0	0	0	0	0	0	0	0	0	0	0	0	0
DO227444	ICGC_EOPC_DE	11	prostate	288.774	0	0	0	92.7178	0	0	117.544	0	0	0	0	0	42.4653	77.8898	0	108.009	93.3693	0	0	0	0	0	0	0	0	24.6574	100.207	0	309.024	0	0	0	0	0	0	90.6451	0	0	25.5538	0	20.5505	0	0	0	51.7272
DO227448	ICGC_EOPC_DE	11	prostate	446.13	0	43.7959	0	0	0	0	0	25.9082	0	0	43.1444	0	111.173	220.721	0	55.677	0	0	0	0	0	0	0	0	0	0	0	65.1638	245.601	0	0	0	0	0	0	111.118	13.509	0	0	0.748553	0	207.881	72.3595	0	51.9961
DO227451	ICGC_EOPC_DE	11	prostate	377.176	0	403.108	115.111	0	0	0	28.7934	0	0	26.7371	0	0	64.9254	0	0	0	0	0	0	0	0	209.952	0	0	0	419.742	0	0	525.007	0	161.193	69.87	0	0	64.9698	64.5373	0	0	196.457	0	0	0	0	0	0
DO227454	ICGC_EOPC_DE	11	prostate	313.278	0	0	0	0	0	0	81.1575	0	56.3197	0	33.9262	0	96.3919	25.8801	0	117.504	0	0	32.4588	36.8094	0	14.7714	0	0	0	38.5338	55.6681	0	331.125	0	28.8214	0	0	0	0	151.265	0	24.5212	0	0	0	0	0	0	0
DO52497	ICGC_EOPC_DE	11	prostate	0	0	0	0	0	0	0	0	0	0	0	0	0	0	0	0	0	0	0.510688	0	0	12.6957	0	0	0	0	0	0	0	0	0	15.5927	0	0	0	0	0	0	40.4765	0	0	0	0	0	0	14.8317
DO52498	ICGC_EOPC_DE	11	prostate	246.921	35.3253	0	0	143.369	0	0	0	0	0	0	0	0	0	0	0	52.8378	87.3181	0	0	0	0	0	0	0	0	0	0	0	301.722	49.6391	0	0	0	0	0	0	0	0	0	0	0	57.0382	100.869	0	1.50678
DO52499	ICGC_EOPC_DE	11	prostate	532.412	0	0	0	0	0	0	31.2235	0	116.583	0	0	0	0	0	0	0	0	0	0	0	0	0	0	0	0	0	0	0	582.492	0	0	0	0	0	0	96.7603	0	0	0	0	0	0	0	0	0
DO52500	ICGC_EOPC_DE	11	prostate	333.882	0	0	37.6576	0	76.5535	0	161.695	0	0	0	0	0	0	0	0	79.2664	0	30.6778	0	0	0	0	0	38.919	50.2628	0	0	0	758.724	0	0	0	0	0	0	43.0438	0	0	0	0	0	0	0	0	53.375
DO52501	ICGC_EOPC_DE	11	prostate	441.972	0	0	0	0	0	0	166.062	0	0	0	27.6398	0	31.512	0	0	23.609	0	0	0	0	0	0	0	0	0	0	0	40.0355	547.074	0	0	0	0	0	0	114.123	49.9456	0	0	18.8381	0	0	0	0	0
DO52502	ICGC_EOPC_DE	11	prostate	188.46	0	0	0	0	142.171	0	207.982	0	0	0	0	0	30.2411	133.036	0	0	0	0	0	0	0	52.8457	0	44.4426	53.4126	0	51.9203	3.36959	272.499	0	0	0	0	11.9664	0	219.988	0	0	0	0	0	211.252	43.5725	0	0
DO52503	ICGC_EOPC_DE	11	prostate	200.035	0	57.5455	139.927	60.4485	0	0	54.6004	0	0	0	0	0	59.6085	0	0	0	0	0	0	0	0	0	0	0	0	0	0	0	421.473	0	0	0	0	0	0	171.697	0	0	0	0	0	0	0	0	0
DO52504	ICGC_EOPC_DE	11	prostate	813.842	77.0672	0	54.548	0	0	0	0	40.0203	41.1024	0	0	0	73.4851	0	0	124.29	0	0	0	0	0	90.216	0	41.582	0	0	41.761	0	888.148	34.5012	0	0	0	0	20.3789	73.3215	56.1548	0	0	0	0	84.3938	0	0	48.5042
DO52505	ICGC_EOPC_DE	11	prostate	638.167	97.306	589.763	0	0	0	0	742.557	0	13.4511	126.75	40.4169	0	297.285	0	0	7.80524	0	0	0	0	0	83.9804	0	72.0973	0	0	0	0	496.563	9.99546	187.833	0	0	181.144	0	803.857	0	47.3003	173.609	22.3555	0	72.1584	128.47	0	85.4596
DO52506	ICGC_EOPC_DE	11	prostate	1283.81	0	0	0	0	0	0	659.142	0	129.56	0	132.654	0	651.563	0	0	0	0	0	0	101.884	0	0	0	0	0	0	0	0	1551.48	0	0	0	0	0	0	720.359	0	16.0383	0	0	119.812	409.649	0	0	0
DO52508	ICGC_EOPC_DE	11	prostate	369.197	0	0	0	0	0	0	63.1386	0	0	17.5844	0	0	0	50.5217	0	5.18955	0	48.3907	0	0	39.1589	93.1241	0	0	0	0	63.7883	0	513.74	0	0	45.604	0	0	0	57.8746	0	33.0828	0	0	0	0	0	0	39.1093
DO52509	ICGC_EOPC_DE	11	prostate	48.0847	0	0	0	0	0	0	0	0	18.0628	0	25.8305	0	0	0	0	8.89655	0	0	0	0	0	0	0	0	0	0	0	0	0	0	0	0	0	0	0	22.6062	0	0	0	0	0	0	0	0	7.20638
DO52510	ICGC_EOPC_DE	11	prostate	488.987	0	63.5338	5.8242	47.2655	131.387	20.0259	350.589	132.469	70.2785	0	0	0	0	0	0	0	0	0	0	0	0	56.4044	0	0	0	0	0	0	668.284	0	0	76.0847	0	0	57.4211	300.626	0	0	0	86.1019	52.0199	307.253	0	0	33.7753
DO52511	ICGC_EOPC_DE	11	prostate	703.396	0	52.3196	0	0	153.45	0	365.756	0	0	0	0	0	0	16.7931	0	0	0	0	0	0	36.3724	0	0	0	17.3211	0	0	0	685.466	0	146.265	0	0	3.60225	0	162.846	0	0	0	0	66.7098	0	63.7531	0	0
DO52512	ICGC_EOPC_DE	11	prostate	844.974	0	0	153.331	0	0	0	0	0	0	0	0	0	0	0	0	153.274	0	0	0	0	0	0	0	0	39.5677	0	0	113.225	936.991	0	0	33.0208	0	0	0	0	30.8837	0	0	0	0	0	0	0	126.416
DO52513	ICGC_EOPC_DE	11	prostate	309.313	0	71.1008	0	0	0	0	0	0	0	0	2.13155	0	0	44.2494	0	0	53.8248	0	10.0403	0	0	0	0	0	25.7819	24.2276	0	0	301.35	0	33.4197	0	0	0	0	48.3251	0	0	0	28.4905	0	0	0	0	0
DO52514	ICGC_EOPC_DE	11	prostate	29.1078	0	27.3358	0	0	0	0	0	0	0	0	0	31.8	84.3914	15.8312	0	0	0	0	0	0	0	0	0	0	15.9274	0	0	0	100.97	0	64.5768	0	0	0	0	0	0	0	8.53012	0	0	0	0	0	0
DO52516	ICGC_EOPC_DE	11	prostate	1191.38	0	447.49	0	0	0	0	271.402	97.8532	0	0	120.556	0	139.005	0	0	0	0	0	0	0	0	113.587	0	0	0	0	0	0	643.421	0	0	0	0	0	0	501.433	240.824	0	157.497	0	112.539	387.341	0	0	80.6917
DO52518	ICGC_EOPC_DE	11	prostate	296.937	0	43.3546	0	0	109.143	0	284.575	0	0	0	0	0	78.6882	118.826	0	58.0949	0	0	0	0	0	0	0	0	38.9026	0	0	47.076	439.231	0	0	0	0	0	0	0	0	0	0	0	0	192.064	49.8888	0	3.38581
DO52520	ICGC_EOPC_DE	11	prostate	467.029	0	56.1388	0	100.394	0	11.0137	0	0	0	0	43.3024	0	0	0	0	0	0	0	0	0	0	74.4722	0	0	0	31.3531	40.0152	0	226.504	0	0	0	0	0	47.7334	0	0	112.133	0	0	0	168.796	112.271	0	74.9428
DO52522	ICGC_EOPC_DE	11	prostate	230.591	0	0	35.626	0	0	43.1996	76.4999	25.5554	10.5169	0	0	0	0	0	0	0	0	0	0	0	0	0	48.5142	0	0	0	0	0	256.939	0	0	0	0	0	0	0	36.0943	39.2808	0	0	0	0	0	0	0
DO52524	ICGC_EOPC_DE	11	prostate	33.5345	0	0	0	0	120.957	0	0	0	44.2992	0	0	0	13.3533	0	0	15.2012	0	0	0	0	0	0	0	0	0	10.8635	44.7919	0	77.2862	0	0	0	0	0	0	0	58.1199	6.76537	0	0	0	0	0	0	0
DO52526	ICGC_EOPC_DE	11	prostate	433.661	0	0	0	0	0	44.5897	166.04	0	0	0	0	0	43.508	0	0	50.1387	0	0	0	0	0	0	0	0	0	0	51.2912	76.5595	248.996	0	74.0569	0	0	0	20.1332	107.328	0	0	0	0	0	0	0	0	0
DO52528	ICGC_EOPC_DE	11	prostate	211.538	0	0	0	0	0	40.5705	0	0	0	0	0	0	0	23.5097	0	52.5443	65.3152	0	0	45.7904	0	0	0	0	0	0	0	100.012	322.478	0	0	27.1031	113.034	0	0	0	0	0	0	18.1552	0	0	0	0	0
DO52530	ICGC_EOPC_DE	11	prostate	33.0469	1.41006	57.9686	0	28.9952	76.4	22.3152	24.3485	0	0	0	0	0	0	0	0	24.1074	0	0	0	0	0	0	0	27.7642	14.6585	32.4244	0	24.0248	54.975	17.0507	0	0	0	46.4382	0	34.3007	38.6534	0	0	0	0	37.1097	0	0	3.70996
DO52532	ICGC_EOPC_DE	11	prostate	399.115	0	0	0	0	190.749	0	0	0	50.1443	0	0	0	0	0	0	49.2738	0	0	0	0	0	0	0	0	0	0	0	102.778	227.993	0	0	0	0	0	0	0	33.2744	0	0	0	0	0	0	0	130.226
DO52534	ICGC_EOPC_DE	11	prostate	71.1016	0	37.2727	0	31.5684	0	29.0271	37.9678	0	20.9028	0	0	0	0	0	0	0	28.972	0	0	0	0	0	0	0	0	0	0	0	30.0955	0	0	0	0	45.8448	0	49.03	0	0	0	0	0	0	0	0	0
DO10839	ICGC_ESAD_UK	12	oesophagus_adenocarcinoma	813.423	465.148	0	0	0	0	0	1241.25	1854.09	0	0	985.578	165.667	0	0	8442.25	1072.77	0	0	283.291	0	0	0	0	0	0	0	399.765	0	144.922	94.9995	0	0	0	596.066	0	1540.84	1388.03	0	0	789.769	321.963	0	728.987	6678.69	903.156
DO10840	ICGC_ESAD_UK	12	oesophagus_adenocarcinoma	3096	0	0	0	262.022	0	0	2181.05	2060.7	101.42	0	581.617	216.867	212.565	0	4831.61	1516.12	0	0	0	0	0	0	0	335.411	0	0	186.176	138.973	1883.22	0	170.796	0	0	0	0	2854.67	1959.97	264.65	0	424.701	392.122	546.159	0	3279.63	1273.95
DO10841	ICGC_ESAD_UK	12	oesophagus_adenocarcinoma	667.812	0	0	0	0	397.823	0	0	308.358	0	0	0	0	0	0	9668.43	1286.95	0	0	0	0	0	0	0	0	0	0	0	0	72.5112	0	0	0	0	674.475	0	271.618	371.392	0	0	0	0	0	0	8582.02	1363.29
DO10842	ICGC_ESAD_UK	12	oesophagus_adenocarcinoma	921.124	0	0	0	0	0	0	659.34	3385.49	0	0	0	0	0	0	16214.3	1168.08	0	0	0	0	0	0	0	620.521	0	0	0	0	0	0	0	0	0	0	0	688.144	2737.48	0	0	0	0	0	0	12823.4	558.193
DO10843	ICGC_ESAD_UK	12	oesophagus_adenocarcinoma	1565.24	1941.82	0	387.555	0	0	559.748	0	0	123.094	0	476.557	0	383.316	273.501	119.823	426.286	0	0	0	0	0	0	0	0	342.92	0	0	0	2106.86	1455.12	398.441	0	0	0	0	272.588	0	175.565	0	309.086	0	568.781	0	121.51	370.414
DO10844	ICGC_ESAD_UK	12	oesophagus_adenocarcinoma	670.177	0	901.542	0	0	448.637	120.052	622.067	214.676	0	115.808	0	0	8.0886	0	238.806	256.656	0	0	172.874	0	0	94.3709	0	0	61.2267	0	0	0	573.396	0	351.892	0	166.273	7.31781	85.3714	664.745	68.6029	174.13	0	0	0	508.026	0	127.498	173.409
DO10846	ICGC_ESAD_UK	12	oesophagus_adenocarcinoma	2240.64	0	0	0	0	0	0	2460.03	2213.64	0	0	0	156.848	795.972	0	12294.6	1266.53	0	0	0	0	0	0	0	0	392.01	0	0	0	2006.15	0	0	0	0	0	0	2329.64	1856.48	0	0	0	498.785	729.718	0	9449.38	621.764
DO10850	ICGC_ESAD_UK	12	oesophagus_adenocarcinoma	1753.37	0	190.719	0	0	0	0	1518.91	2101.17	0	0	507.395	0	620.255	143.848	5534.91	680.959	0	0	0	0	0	0	0	0	189.693	0	208.502	0	1372.57	0	0	0	0	0	0	1427.66	2045.87	0	0	254.355	447.58	111.373	0	4265.37	839.906
DO10851	ICGC_ESAD_UK	12	oesophagus_adenocarcinoma	1690.33	241.57	2279.33	493.14	0	0	0	1720.8	587.415	0	167.538	819.863	294.168	0	781.774	444.26	304.188	0	0	0	0	0	0	0	0	95.8459	0	648.935	733.012	2137.71	160.387	2524.52	350.458	0	0	0	1998.8	559.718	0	0	548.278	30.8823	0	0	357.897	378.417
DO10852	ICGC_ESAD_UK	12	oesophagus_adenocarcinoma	1366.07	277.175	391.484	0	812.075	0	0	353.839	485.52	0	0	95.0951	0	390.229	0	1148.03	1025.42	0	0	0	0	143.829	0	0	0	362.763	0	831.472	0	1613.2	149.073	0	0	365.173	0	0	0	398.904	153.261	0	239.839	251.132	83.0518	0	457.584	1132.96
DO10853	ICGC_ESAD_UK	12	oesophagus_adenocarcinoma	1349.55	0	0	0	0	0	0	1329.44	1402.83	1113.47	0	0	1003.42	703.117	0	0	10110	0	0	0	0	0	0	0	0	0	0	0	343.451	1842.78	0	0	0	0	0	0	1263.19	1774.6	1732.52	571.348	0	1290.3	0	0	0	8980.41
DO10854	ICGC_ESAD_UK	12	oesophagus_adenocarcinoma	454.653	0	0	0	0	165.746	0	691.884	1637.61	0	0	658.385	155.183	95.7889	0	9583.67	370.657	0	0	0	0	0	0	0	765.319	0	0	330.113	0	0	0	0	0	0	128.29	0	470.047	1084.95	102.648	0	308.783	370.783	489.488	0	7793.99	332.145
DO10855	ICGC_ESAD_UK	12	oesophagus_adenocarcinoma	0	0	0	0	0	0	0	2546.78	2832.01	0	0	0	0	0	0	21426.3	0	0	0	0	0	0	0	0	953.322	0	0	0	0	0	0	0	0	0	0	0	2678.99	1839.4	0	0	0	0	0	0	17836	0
DO10856	ICGC_ESAD_UK	12	oesophagus_adenocarcinoma	2587.18	0	0	0	0	0	0	818.911	2288.1	0	0	0	0	648.308	0	12391.3	911.865	0	0	0	0	0	0	0	0	0	0	0	0	2468.06	0	0	0	0	0	0	580.345	1945.69	0	0	0	0	830.634	0	8805.31	613.002
DO10857	ICGC_ESAD_UK	12	oesophagus_adenocarcinoma	3283.37	0	0	0	716.885	0	0	1266.4	1765.5	0	493.571	380.571	0	425.939	0	7125.12	657.364	0	0	200.068	0	0	0	0	1766.48	0	0	1254.78	80.6773	2510.32	0	445.108	0	226.113	1024.18	0	1260.27	117.675	0	433.552	338.619	225.733	0	0	6223.06	973.646
DO10858	ICGC_ESAD_UK	12	oesophagus_adenocarcinoma	0	0	0	0	0	0	0	919.403	5264.56	0	0	850.998	0	0	0	38378.4	0	0	0	0	0	0	0	0	6765.1	0	0	0	0	0	0	0	0	0	0	0	385.744	4314.53	0	0	567.178	0	0	0	30586.3	0
DO10859	ICGC_ESAD_UK	12	oesophagus_adenocarcinoma	0	0	0	0	0	0	0	0	0	0	0	0	0	1096.12	0	36808	0	0	0	0	0	0	0	0	4149.17	0	0	0	0	0	0	0	0	0	0	0	0	0	0	0	0	0	0	0	28135.3	0
DO219110	ICGC_ESAD_UK	12	oesophagus_adenocarcinoma	2604.55	0	0	0	0	0	0	0	1143.86	0	0	0	413.916	161.932	0	17217.1	196.232	0	0	0	0	0	0	0	3974.32	0	0	0	0	1759.17	0	0	0	0	0	0	0	389.982	0	0	0	680.39	408.389	0	13742.2	39.1377
DO219111	ICGC_ESAD_UK	12	oesophagus_adenocarcinoma	793.551	0	0	0	0	0	0	2278.14	4138.31	0	0	0	0	696.499	0	27668.5	1708.27	0	0	713.834	0	0	0	0	4512.78	0	0	0	0	0	0	0	0	0	0	0	2281.41	3143.01	0	0	0	0	1078.77	0	20776.2	1116.65
DO219112	ICGC_ESAD_UK	12	oesophagus_adenocarcinoma	0	0	0	0	0	0	0	0	4553.23	0	0	0	0	0	0	28387.7	0	0	0	0	0	0	0	0	0	0	0	0	0	0	0	0	0	0	0	0	0	3462.24	0	0	0	0	0	0	23511.1	0
DO219113	ICGC_ESAD_UK	12	oesophagus_adenocarcinoma	2369.32	0	0	0	0	243.378	0	736.365	878.06	0	0	64.2678	0	303.721	0	374.073	977.783	0	0	0	0	0	198.951	86.2629	0	0	0	205.329	170.919	2283.33	0	0	0	47.5108	0	0	336.125	409.598	0	0	91.1446	425.323	326.658	0	0	1096
DO219114	ICGC_ESAD_UK	12	oesophagus_adenocarcinoma	0	0	0	0	0	0	0	0	2138.98	0	0	1152.64	0	0	0	27484.8	2412.92	0	0	0	0	0	0	0	823.2	0	0	0	0	0	0	0	0	0	0	0	0	2829.74	0	0	910.423	0	0	0	22134.6	1785.07
DO219115	ICGC_ESAD_UK	12	oesophagus_adenocarcinoma	1358.45	47.6301	0	0	0	0	0	545.907	159.22	36.9304	19.7241	0	0	0	0	738.542	242.9	0	0	55.4945	0	0	0	0	0	0	63.2165	50.5917	0	448.88	0	0	218.72	115.069	435.117	0	538.396	329.949	228.74	0	0	38.1947	101.766	64.7842	460.208	259.666
DO219116	ICGC_ESAD_UK	12	oesophagus_adenocarcinoma	772.349	273.224	0	0	246.845	339.108	0	1944.3	517.576	54.3372	0	278.36	116.696	0	0	1009.29	551.848	0	0	0	0	0	0	0	0	0	0	81.8663	0	599.838	0	0	259.044	384.259	0	0	1803.72	964.092	321.29	0	133.647	383.665	0	0	810.926	271.857
DO219117	ICGC_ESAD_UK	12	oesophagus_adenocarcinoma	5241.49	0	0	0	0	12075.3	0	2798.19	1815.1	0	699.319	0	0	0	0	0	1333.85	0	3750.1	1256.16	0	0	0	0	0	0	0	968.162	8552.4	7258.35	0	0	0	0	9840.1	0	1774.89	0	0	1034.58	0	0	0	0	0	1653.98
DO219118	ICGC_ESAD_UK	12	oesophagus_adenocarcinoma	2244.3	0	380.529	0	343.291	0	0	919.52	1650.87	85.1009	0	187.815	134.015	0	0	653.992	1306.15	0	0	0	0	91.2137	0	0	0	183.808	0	186.62	0	1904.29	0	0	0	246.839	0	0	1197.7	1080.3	187.32	0	127.696	518.679	0	0	548.187	1736.71
DO219119	ICGC_ESAD_UK	12	oesophagus_adenocarcinoma	1490.34	968.058	0	0	0	0	0	1351.07	1867.8	101.238	0	0	0	491.14	0	9946.15	1318.26	0	0	0	0	0	0	0	67.8506	304.462	0	359.324	0	367.421	472.905	0	0	0	745.003	0	1536.29	1675.35	247.466	0	0	314.193	0	0	7794.58	1305.51
DO219120	ICGC_ESAD_UK	12	oesophagus_adenocarcinoma	1129.88	320.527	390.044	0	0	0	0	714.357	735.29	0	350.929	306.306	90.9482	207.466	425.226	752.749	657.841	0	0	0	0	0	0	154.945	127.652	0	125.955	47.5956	0	1158.66	261.817	308.755	0	0	170.857	114.943	578.563	239.072	90.5002	0	212.248	159.449	0	121.24	527.879	647.639
DO227466	ICGC_ESAD_UK	12	oesophagus_adenocarcinoma	2272.22	587.024	0	80.5131	0	0	0	228.362	163.93	0	0	126.673	0	0	0	2781.33	1022.97	0	0	0	0	91.246	0	0	0	180.105	0	307.301	0	2600.29	384.141	0	0	0	0	0	144.675	346.692	0	0	92.4043	0	0	0	1643.64	1144.31
DO227471	ICGC_ESAD_UK	12	oesophagus_adenocarcinoma	2879.24	178.614	0	0	0	0	325.67	1161.02	601.853	0	0	102.469	0	203.455	0	2913.27	746.024	0	0	0	0	0	0	0	115.587	0	0	0	0	2148.52	185.171	0	0	303.564	198.116	4.84696	929.76	1018.13	296.093	0	73.1602	0	0	0	1556.52	295.035
DO227474	ICGC_ESAD_UK	12	oesophagus_adenocarcinoma	190.037	0	202.321	0	703.806	0	0	89.2141	172.544	0	0	323.955	55.6397	0	0	1836.28	581.27	0	0	117.9	0	0	82.6666	0	237.433	58.5508	93.3247	345.368	165.599	272.026	0	0	138.64	735.53	124.453	0	0	278.791	0	0	233.204	118.638	0	0	1223.74	521.914
DO227479	ICGC_ESAD_UK	12	oesophagus_adenocarcinoma	5594.16	456.464	0	0	0	0	0	2005.83	2252.6	0	0	0	403.453	409.851	0	6518.31	3301.55	0	0	0	0	154.023	0	0	0	308.323	0	920.458	0	4170.51	99.9672	0	0	507.276	0	0	1816.88	1695.99	267.577	0	0	360.496	902.989	0	4876.48	3462.4
DO227484	ICGC_ESAD_UK	12	oesophagus_adenocarcinoma	2778.83	1128.89	0	0	142.262	0	0	2772.94	1309.55	191.706	0	1161.78	121.201	844.998	0	5065.1	3499.26	0	0	0	0	527.81	0	0	0	348.987	0	950.272	0	2993.94	379.588	388.093	567.688	690.988	0	0	1411.3	1180.19	614.541	0	828.329	559.893	195.323	0	4176.33	2972.91
DO227488	ICGC_ESAD_UK	12	oesophagus_adenocarcinoma	9036.64	0	0	0	0	706.582	0	0	1400.44	0	0	0	0	0	0	21455.7	0	0	0	0	0	0	0	0	3226.49	0	0	0	0	6123.2	0	0	0	0	2172.8	0	0	1490.69	0	0	0	0	0	0	17069.4	0
DO227493	ICGC_ESAD_UK	12	oesophagus_adenocarcinoma	2832.82	0	0	0	0	0	430.523	1654.98	634.779	0	0	268.455	463.379	0	0	1265.49	3468.81	0	0	0	0	0	0	0	0	0	0	70.1791	0	1930.81	0	0	0	0	0	0	1689.29	756.417	341.091	0	75.1976	558.488	0	0	760.339	3146.64
DO227495	ICGC_ESAD_UK	12	oesophagus_adenocarcinoma	2525.35	0	0	0	0	434.682	0	2026.61	1479.43	0	0	311.976	0	0	0	4942.06	1649.64	0	0	246.771	0	0	0	0	393.17	0	0	0	0	3063.62	0	0	0	0	0	0	1511.87	1853.15	0	0	102.556	0	0	0	4970.97	1688.32
DO227498	ICGC_ESAD_UK	12	oesophagus_adenocarcinoma	1443.2	0	0	0	0	0	0	1181.49	2449.96	197.851	0	0	0	345.217	410.494	7938.5	694.57	0	0	0	0	0	0	0	854.838	0	0	0	348.067	1054.86	0	0	0	0	0	0	1416.59	768.716	0	0	0	891.1	0	0	6542.72	833.164
DO227500	ICGC_ESAD_UK	12	oesophagus_adenocarcinoma	1567.19	0	0	0	0	0	0	1607.14	2143.91	0	0	369.69	240.354	0	0	12018.2	3680.01	0	0	0	0	0	0	0	0	0	0	370.735	0	1018.87	0	0	0	0	0	0	1085.36	2769.9	0	0	74.1081	560.481	176.944	0	8885.39	3745.68
DO227505	ICGC_ESAD_UK	12	oesophagus_adenocarcinoma	944.407	0	983.311	0	0	0	0	1981.68	2363.87	0	0	334.966	0	333.498	0	7207.68	0	0	0	0	0	0	0	0	0	0	0	0	2922.36	548.14	0	979.982	0	0	0	0	1531.76	1817.03	0	0	230.895	0	322.716	679.764	5374.16	0
DO227511	ICGC_ESAD_UK	12	oesophagus_adenocarcinoma	4424.85	313.977	0	0	0	1699.94	0	2574.56	2095.52	433.506	0	0	350.343	1637.33	0	3339.64	1429.06	0	0	0	0	0	0	0	0	0	0	0	348.526	5324.44	83.1412	0	0	0	430.938	0	2041.4	2510.76	641.732	0	0	830.563	117.829	0	2301.28	1028.14
DO227515	ICGC_ESAD_UK	12	oesophagus_adenocarcinoma	0	0	0	0	0	0	0	1140.98	1236.84	0	0	0	0	435.008	0	11102.3	0	0	0	427.134	0	0	0	0	1417.78	0	0	0	0	0	0	0	0	0	0	0	1232.53	1220.5	0	0	0	0	211.925	0	8902.83	0
DO227523	ICGC_ESAD_UK	12	oesophagus_adenocarcinoma	1332.67	176.39	1140.08	0	19.2887	0	0	1276.09	947.74	32.7369	0	524.22	0	493.622	868.392	2177.98	1101.46	0	0	0	0	0	0	0	0	0	0	476.772	0	1527.24	233.125	894.468	364.862	608.88	0	0	1032.54	976.145	253.734	0	153.201	449.048	496.048	214.001	1585.47	808.081
DO227530	ICGC_ESAD_UK	12	oesophagus_adenocarcinoma	3916.55	0	0	0	0	0	0	1639.18	1640.59	0	0	791.471	0	710.822	0	11900.1	2021.22	0	0	0	0	0	0	0	0	0	0	346.04	0	3336.33	0	0	0	0	0	0	1209.57	1300.6	0	0	401.698	863.683	163.48	0	9506.43	1540.91
DO227534	ICGC_ESAD_UK	12	oesophagus_adenocarcinoma	2110.57	502.414	0	0	1172.45	0	0	470.003	1224.31	0	0	135.549	168.381	184.333	0	2555.75	0	0	0	0	137.064	0	0	0	508.719	33.5792	0	623.158	412.55	1728.49	205.69	0	0	291.511	0	0	983.231	923.955	0	0	17.4063	604.797	26.4325	269.132	2449.99	0
DO227542	ICGC_ESAD_UK	12	oesophagus_adenocarcinoma	1920.55	290.905	0	0	0	0	0	342.759	324.29	0	0	100.306	0	302.945	0	4256.98	363.807	0	0	0	0	0	0	0	0	134.18	0	0	0	1507.36	5.84967	0	0	0	0	0	807.43	657.426	0	0	195.166	0	351.308	0	3339.13	212.929
DO227552	ICGC_ESAD_UK	12	oesophagus_adenocarcinoma	971.402	0	0	0	0	343.348	0	2140.98	1530.98	0	0	222.369	355.371	0	0	7435.16	1168.58	0	0	0	0	0	0	0	0	0	0	0	576.594	723.219	0	0	0	0	0	0	1547.38	1657.85	0	0	51.1616	325.579	163.547	0	4479.48	447.325
DO227559	ICGC_ESAD_UK	12	oesophagus_adenocarcinoma	1044.25	0	0	490.423	0	0	0	2577.16	1717.12	0	0	319.953	275.769	685.794	0	8767.98	215.329	0	0	0	288.726	0	0	0	348.265	0	0	0	0	267.344	0	0	892.275	0	0	0	2121.65	903.125	0	0	179.96	349.811	482.583	0	7597.52	655.09
DO227565	ICGC_ESAD_UK	12	oesophagus_adenocarcinoma	0	0	0	0	0	0	0	873.079	2130.82	0	0	0	0	0	0	31704.4	0	0	0	0	0	0	0	0	1720.9	0	0	0	0	0	0	0	0	0	0	0	0	1655.45	0	0	0	0	0	0	25305.1	0
DO227571	ICGC_ESAD_UK	12	oesophagus_adenocarcinoma	3495.92	406.554	0	0	0	0	0	945.859	1686.77	271.07	0	0	0	162.22	0	5633.55	2677.79	0	0	0	0	0	0	0	880.678	246.034	0	0	0	3747.95	379	0	0	0	0	0	937.485	1293.78	15.8321	0	0	0	569.872	0	5515.27	2025.16
DO227580	ICGC_ESAD_UK	12	oesophagus_adenocarcinoma	1663.55	410.431	0	0	0	0	0	2418.71	1620.46	0	0	0	463.679	877.69	0	12358.5	1085.63	0	0	0	0	0	0	0	1873.43	0	0	535.883	358.395	1235.55	104.665	0	0	0	0	0	2028.87	1879.07	0	0	0	329.23	942.388	0	9203.43	1100.96
DO227583	ICGC_ESAD_UK	12	oesophagus_adenocarcinoma	2851.61	0	0	0	0	0	119.096	1652.22	713.418	146.375	0	227.056	0	195.202	0	1484.96	580.774	0	0	0	0	0	0	0	0	0	0	143.809	603.791	3192.3	0	0	0	0	220.686	0	1269.7	939.374	0	0	105.789	141.255	93.6546	0	1185.15	435.198
DO227586	ICGC_ESAD_UK	12	oesophagus_adenocarcinoma	1261.57	0	0	0	0	0	0	1331.22	1187.77	0	0	196.468	76.3675	285.385	0	3940.28	470.586	0	0	0	0	0	0	0	0	0	0	251.209	234.823	536.624	0	0	0	0	351.194	0	914.172	1283.52	0	0	149.701	349.915	439.543	0	2478.07	391.063
DO227599	ICGC_ESAD_UK	12	oesophagus_adenocarcinoma	0	0	0	0	0	0	0	1292.45	2863.92	0	0	0	0	0	0	22693.7	763.187	0	0	0	0	0	0	0	2302.66	0	0	0	0	0	0	0	0	0	0	0	1737.88	2389.09	0	0	0	0	0	0	16734.3	439.002
DO227601	ICGC_ESAD_UK	12	oesophagus_adenocarcinoma	1584.17	251.873	0	0	1777.62	0	0	2630.72	1741.69	0	0	457.754	0	262.599	0	2064.22	2852.26	0	0	318.36	0	0	302.882	0	0	0	0	187.234	0	856.794	0	0	185.327	1855.12	0	196.59	2282.85	1811.68	147.249	0	235.051	1028.39	13.7775	0	677.458	3352.97
DO227605	ICGC_ESAD_UK	12	oesophagus_adenocarcinoma	0	0	0	0	0	0	0	1584.25	3969.43	0	0	0	0	0	0	26056.4	1682	0	0	0	0	0	0	0	2495.77	0	0	0	0	0	0	0	0	0	0	0	1685.04	3729.8	0	0	0	0	0	0	22283.9	1249.15
DO227608	ICGC_ESAD_UK	12	oesophagus_adenocarcinoma	2126.63	505.915	264.896	367.206	191.452	854.298	0	2331.03	84.804	0	0	757.245	0	0	0	6601.09	289.72	0	0	0	0	0	0	0	0	0	0	294.409	0	1491.09	206.019	0	0	0	841.797	0	2744.63	898.434	0	0	601.352	0	0	0	4835.51	0
DO227610	ICGC_ESAD_UK	12	oesophagus_adenocarcinoma	504.138	61.639	0	0	0	40.3661	0	463.115	1288.39	0	0	587.578	139.914	335.131	0	7922.59	987.055	0	0	0	0	165.02	0	0	554.445	276.938	0	331.889	0	7.13107	141.53	0	0	0	486.363	0	590.11	1382.68	0	0	237.959	310.886	99.2624	0	6398.22	646.232
DO227613	ICGC_ESAD_UK	12	oesophagus_adenocarcinoma	743.152	0	0	0	0	0	0	427.519	277.239	0	0	101.367	0	0	0	1253.02	840.8	0	0	0	0	0	0	0	0	0	0	111.349	0	1020.57	0	0	0	0	0	0	0	469.367	0	0	43.6569	0	0	0	852.155	830.459
DO227620	ICGC_ESAD_UK	12	oesophagus_adenocarcinoma	0	0	0	0	0	0	0	3064	3012.62	0	2408.62	498.922	1771.27	0	0	6432.09	0	0	5095.44	2465.88	0	0	0	0	1023.93	0	0	0	6388.37	0	0	0	0	0	0	0	1990.71	3115.85	0	339.156	352.062	3186.45	0	0	4145.7	0
DO227630	ICGC_ESAD_UK	12	oesophagus_adenocarcinoma	2718.27	0	0	0	215.34	0	0	998.993	1647.13	289.018	0	121.762	0	147.141	0	4375.78	1062.84	0	0	0	0	0	159.687	0	79.1189	177.571	0	149.789	0	2758.87	0	157.749	0	197.362	0	0	1482.8	962.414	0	0	161.943	472.891	0	0	4184.28	716.292
DO227640	ICGC_ESAD_UK	12	oesophagus_adenocarcinoma	1010.1	0	0	0	460.185	0	0	657.665	326.211	19.363	0	270.544	0	0	0	2806.48	1598.51	0	0	359.687	0	0	0	0	0	145.13	0	0	0	582.262	0	0	0	582.377	0	0	892.147	1093.37	166.236	0	185.843	165.674	0	0	2166.81	1326.15
DO227644	ICGC_ESAD_UK	12	oesophagus_adenocarcinoma	259.353	7.59456	0	0	0	0	45.1386	0	0	0	0	50.6937	0	31.256	0	0	0	0	0	0	0	0	0	0	0	63.0529	0	0	0	169.297	19.9388	77.5534	0	0	30.2805	54.4237	0	0	0	0	27.2714	0	0	0	0	0
DO227655	ICGC_ESAD_UK	12	oesophagus_adenocarcinoma	1407.77	0	0	0	0	0	0	1849.07	2818.61	0	0	0	0	156.449	0	21300.8	629.931	0	0	0	0	0	0	0	325.05	0	0	0	0	411.119	0	0	0	0	0	0	1264.71	3387.3	0	0	0	0	981.633	0	16321.8	113.62
DO227660	ICGC_ESAD_UK	12	oesophagus_adenocarcinoma	173.62	158.727	0	0	1150.07	0	0	1033.4	1486.19	0	0	597.224	504.414	0	365.4	6456.44	800.206	0	0	348.45	0	0	0	0	246.783	125.665	0	743.689	444.483	272.715	97.7867	242.961	0	374.862	0	0	907.12	1916.1	0	0	382.243	451.255	0	0	5932.45	552.045
DO227665	ICGC_ESAD_UK	12	oesophagus_adenocarcinoma	627.42	637.279	2879.58	275.395	110.353	208.668	0	2143.76	812.127	49.2133	0	493.661	159.493	0	359.48	642.279	0	0	0	78.1318	0	0	90.3708	0	0	24.091	0	0	0	1172.62	178.486	2537.37	785.535	230.768	4.95986	199.638	1836.06	588.709	80.2275	0	353.859	0	0	0	806.221	0
DO227672	ICGC_ESAD_UK	12	oesophagus_adenocarcinoma	1226.85	776.997	322.132	0	0	0	0	666.75	31.8536	0	0	183.376	139.456	230.684	112.568	100.248	480.124	127.786	0	0	14.6517	0	147.299	0	0	129.593	0	85.8454	596.224	883.777	598.632	90.0593	121.664	0	156.316	0	702.75	300.041	202.112	0	127.299	124.265	170.482	20.0983	15.4219	467.647
DO227675	ICGC_ESAD_UK	12	oesophagus_adenocarcinoma	684.068	0	502.319	0	0	0	0	1325.6	2751.09	0	0	614.749	0	249.98	315.96	6041.4	65.7228	0	0	0	0	0	0	0	0	343.34	0	0	0	770.881	0	0	0	0	0	0	1131.31	2456.65	0	0	437.949	0	308.246	45.8002	5153.01	201.611
DO227679	ICGC_ESAD_UK	12	oesophagus_adenocarcinoma	3299.21	214.481	0	0	0	2110.84	0	1606.3	1535.39	0	0	192.565	594.893	618.61	0	3064.29	621.721	0	0	0	0	0	0	0	0	206.356	0	477.365	1698.71	3770.46	0	0	0	0	393.331	0	856.205	975.905	0	0	94.8927	586.905	616.034	0	2895.19	877.5
DO227696	ICGC_ESAD_UK	12	oesophagus_adenocarcinoma	3869.33	141.737	0	0	0	0	0	1282.94	206.548	0	0	212.154	0	307.598	0	1714.43	1214.37	0	0	0	0	0	0	0	0	267.97	0	304.499	0	2470.81	73.0662	0	0	0	0	0	1631.95	223.547	370.416	0	172.886	312.986	467.052	0	1073.71	999.158
DO227700	ICGC_ESAD_UK	12	oesophagus_adenocarcinoma	704.992	0	0	0	0	427.104	0	1814.16	3222.44	0	0	0	129.958	153.924	0	15142.3	2378	0	0	0	0	0	0	0	671.102	0	0	268.605	127.811	344.253	0	0	0	0	0	0	1536.16	2167.89	0	0	0	278.362	569.272	0	11682.7	1506.59
DO227703	ICGC_ESAD_UK	12	oesophagus_adenocarcinoma	663.695	116.222	1399.19	0	0	0	135.31	1019.2	1222.45	0	0	184.56	0	280.126	420.68	245.913	297.61	0	0	0	0	88.4317	409.104	0	16.9487	120.3	0	169.696	0	858.697	83.7625	1006.22	159.978	0	186.067	58.381	779.754	1130.36	0	155.548	67.5185	0	207.995	134.935	51.7401	63.4363
DO227718	ICGC_ESAD_UK	12	oesophagus_adenocarcinoma	2290.5	0	0	0	0	0	0	2211.12	2748.95	0	0	0	0	743.056	0	13184.3	867.833	0	0	0	0	0	0	0	1103.19	0	0	0	0	1150.07	0	0	0	0	0	0	1948.79	3279.33	0	0	0	0	862.469	0	9317.47	617.667
DO227723	ICGC_ESAD_UK	12	oesophagus_adenocarcinoma	445.472	208.361	165.032	372.172	237.997	0	0	2204.62	798.24	0	0	213.697	64.883	0	0	1998.02	864.981	0	0	197.997	0	415.779	0	0	313.459	0	269.839	460.221	0	495.737	207.115	0	536.112	420.137	0	0	1338.46	850.024	0	0	53.9088	657.593	0	0	2337.39	671.806
DO227732	ICGC_ESAD_UK	12	oesophagus_adenocarcinoma	2733.48	0	49.2557	0	0	0	0	354.282	1422.95	61.3369	0	488.024	0	77.512	0	2798.01	1988.54	0	0	0	0	0	0	0	0	0	0	416.9	0	2536.97	0	0	0	0	0	0	732.664	766.213	144.263	0	166.012	322.714	374.621	0	2347.64	1734.05
DO227734	ICGC_ESAD_UK	12	oesophagus_adenocarcinoma	1901.54	0	0	0	1300.96	0	0	1060.86	830.262	23.9651	0	182.627	0	0	0	1377.02	421.835	0	0	0	0	0	181.211	0	0	218.403	0	332.602	0	1643.61	0	0	0	700.374	0	0	1006.08	475.946	252.152	0	147.134	243.117	0	216.364	1107.63	671.768
DO227741	ICGC_ESAD_UK	12	oesophagus_adenocarcinoma	1419.08	276.142	568.046	0	0	0	107.602	1219.6	312.805	0	0	254.721	0	0	0	2178.54	288.644	0	0	222.323	0	0	0	0	529.169	114.403	0	148.736	0	846.367	124.317	256.047	0	250.399	563.585	170.595	1352.85	687.374	0	0	95.9058	0	0	0	1475.17	70.8075
DO227747	ICGC_ESAD_UK	12	oesophagus_adenocarcinoma	0	0	0	0	0	0	0	0	1761.99	0	0	0	0	6.04076	0	30583.1	713.5	0	0	0	0	0	0	0	1655.02	0	0	0	0	0	0	0	0	0	0	0	0	1201.79	0	0	0	0	541.985	0	28745.2	611.808
DO227757	ICGC_ESAD_UK	12	oesophagus_adenocarcinoma	2549.72	0	0	0	0	0	0	1191.44	1504.43	0	0	528.777	156.037	570.682	0	7114.88	1567.92	0	0	0	0	0	0	0	0	0	0	74.4035	0	1966.1	0	0	0	0	0	0	1375.98	1339.06	0	0	279.056	136.298	872.777	0	5097.77	1856.75
DO227762	ICGC_ESAD_UK	12	oesophagus_adenocarcinoma	1287.11	719.808	1205.4	0	0	0	0	14.8693	1775.81	0	0	1552.5	0	0	0	483.942	0	0	0	0	83.5311	0	0	0	0	0	0	69.7277	0	1150.14	537.7	971.78	0	0	181.084	123.13	321.916	1700.62	0	0	645.245	0	172.138	0	575.017	0
DO227768	ICGC_ESAD_UK	12	oesophagus_adenocarcinoma	0	0	0	1072	0	0	0	3184.73	3008.36	0	0	585.527	0	0	0	21412.6	0	0	0	0	0	0	0	0	1579.44	0	666.039	0	0	0	0	0	342.126	0	0	0	3216.39	2563.46	0	0	448.316	0	0	0	16949.9	0
DO227770	ICGC_ESAD_UK	12	oesophagus_adenocarcinoma	0	0	0	0	0	0	0	1036.27	4195.88	0	0	0	0	1380.09	0	34511	1279.64	0	0	0	0	0	0	0	2294.96	0	0	0	0	0	0	0	0	0	0	0	212.204	3122	0	0	0	0	1392.51	0	27260.6	1197.02
DO227778	ICGC_ESAD_UK	12	oesophagus_adenocarcinoma	1497.54	0	0	0	639.517	0	0	931.323	1207.1	22.8647	0	0	0	563.745	0	4874.33	1317.26	0	0	0	0	0	0	0	360.672	0	0	189.639	0	1255.35	0	0	0	0	585.922	0	1264.56	1452	225.037	0	0	0	128.833	496.46	3800.76	1536.4
DO227794	ICGC_ESAD_UK	12	oesophagus_adenocarcinoma	880.777	376.661	224.602	0	0	0	120.343	890.336	141.342	140.788	0	904.436	102.935	0	0	403.173	1294.43	0	0	0	0	0	0	0	0	84.7595	0	148.27	352.185	819.951	214.346	0	166.315	114.721	0	68.445	705.15	284.885	467.04	0	884.829	295.513	0	0	239.923	1467.84
DO227797	ICGC_ESAD_UK	12	oesophagus_adenocarcinoma	974.529	0	0	0	0	0	0	919.47	1706.42	0	0	0	569.581	0	0	18761.1	1492.71	0	0	0	0	0	0	0	0	0	0	0	0	733.345	0	0	0	0	0	0	0	1134.87	0	0	0	205.184	0	0	14883.5	849.612
DO227805	ICGC_ESAD_UK	12	oesophagus_adenocarcinoma	461.634	298.642	0	0	168.817	0	0	194.254	733.222	0	0	136.011	121.412	80.0668	0	1502.92	368.016	0	0	128.014	0	0	0	0	0	49.4041	0	0	0	465.792	106.839	0	0	0	0	0	119.974	527.537	137.999	0	170.967	173.235	120.789	0	1448.73	450.255
DO227810	ICGC_ESAD_UK	12	oesophagus_adenocarcinoma	1082.92	0	0	63.9135	0	0	0	1219.23	1100.04	39.653	0	225.994	12.6279	515.979	335.297	2961.56	1692.81	0	0	0	0	0	0	0	0	0	0	993.288	729.57	612.242	0	0	398.899	0	111.012	0	711.676	647.131	280.511	0	194.439	114.904	276.155	0	2724.71	1534.22
DO227814	ICGC_ESAD_UK	12	oesophagus_adenocarcinoma	985.023	0	0	0	0	0	0	1320.72	2405.09	0	0	340.287	0	274.146	0	7786.44	408.045	0	0	0	0	0	0	0	406.475	0	0	0	0	268.246	0	0	0	0	0	0	1611.21	1706.28	0	0	218.158	0	511.757	0	6998.71	302.908
DO227818	ICGC_ESAD_UK	12	oesophagus_adenocarcinoma	540.699	352.593	508.675	0	0	416.893	0	1410.66	1035.67	0	0	710.611	366.123	0	0	6555.28	936.349	0	0	192.847	0	0	0	0	0	0	0	465.241	0	683.038	213.709	0	0	475.173	0	0	1229.21	1645.3	0	0	719.036	485.439	0	0	4506.19	683.983
DO227821	ICGC_ESAD_UK	12	oesophagus_adenocarcinoma	2116.18	194.266	1958.92	0	427.663	0	0	2497.12	874.491	265.857	205.434	137.371	0	0	0	1571.45	0	0	183.074	0	0	0	0	0	31.6396	0	0	534.126	0	1712.86	169.85	1660.26	418.52	0	154.326	0	2756.89	330.072	0	0	304.15	328.02	0	272.618	1487.82	0
DO227823	ICGC_ESAD_UK	12	oesophagus_adenocarcinoma	841.42	0	14.649	0	1714.21	904.562	377.02	829.177	237.718	0	0	168.33	0	0	0	2355.29	614.606	0	0	0	0	158.772	0	0	0	0	0	349.86	0	1874.82	0	265.642	0	1232.84	63.2686	344.111	0	0	0	0	143.097	0	0	0	2038.88	651.253
DO227831	ICGC_ESAD_UK	12	oesophagus_adenocarcinoma	2481.87	295.355	0	0	0	0	0	1676.39	1321.86	0	0	822.935	0	395.196	0	8443.72	863.719	0	0	209.736	0	0	0	0	0	0	0	190.662	0	2448.09	96.1912	0	0	0	0	0	1219.94	1457.95	212.918	0	449.611	0	433.864	0	6265.02	518.354
DO227840	ICGC_ESAD_UK	12	oesophagus_adenocarcinoma	212.038	0	0	0	0	0	0	378.795	1354.35	0	0	223.78	0	396.807	0	8628.85	401.959	0	0	0	0	0	0	0	1517.03	0	0	0	0	260.702	0	0	0	0	219.804	0	87.7311	843.757	0	0	111.216	0	319.336	0	7859.71	259.806
DO227847	ICGC_ESAD_UK	12	oesophagus_adenocarcinoma	1519.66	0	0	0	0	234.931	0	1861.49	1856.07	0	0	382.062	55.2527	196.433	0	9001.87	943.677	0	0	0	0	0	0	0	0	0	0	0	0	1498.93	0	0	0	0	214.229	0	1534.94	1602.25	0	0	206.224	620.719	156.564	0	7875.05	541.997
DO227852	ICGC_ESAD_UK	12	oesophagus_adenocarcinoma	2192.44	253.79	0	0	0	0	0	265.812	468.25	0	0	177.373	0	451.615	0	1451.71	276.743	0	0	0	0	0	0	0	0	0	0	278.383	0	2197.37	223.432	0	0	0	0	0	347.108	151.084	0	0	48.9166	0	445.559	0	1141.42	488.708
DO227856	ICGC_ESAD_UK	12	oesophagus_adenocarcinoma	1366.2	0	0	0	1243.98	647.495	0	1036.68	1075.87	0	0	445.694	0	0	342.86	5117.33	699.868	0	0	0	0	66.9191	0	0	0	0	0	680.239	0	1511.28	0	0	371.869	753.593	98.9133	0	1062.42	1264.83	0	0	305.749	0	214.827	0	4297.05	452.201
DO227859	ICGC_ESAD_UK	12	oesophagus_adenocarcinoma	1625.19	0	1863.13	0	0	0	0	977.417	2028.08	0	0	263.896	0	0	450.6	4478.39	556.307	0	0	274.509	0	0	0	0	0	194.604	0	272.155	0	2320.47	0	256.188	0	0	306.471	0	1643.87	2219.45	0	0	291.009	0	232.653	266.98	2973.33	186.107
DO227869	ICGC_ESAD_UK	12	oesophagus_adenocarcinoma	539.412	0	0	0	0	265.964	0	1700.88	1763.37	0	0	0	198.216	0	0	11305.6	920.122	0	0	0	0	0	0	0	322.257	0	0	456.807	0	625.741	0	0	0	0	0	0	1105.6	1679.49	0	0	0	685.737	0	0	9327.66	901.928
DO227876	ICGC_ESAD_UK	12	oesophagus_adenocarcinoma	1233.92	367.623	273.765	0	0.694807	0	0	1025.44	1236.54	188.083	0	280.688	341.861	133.018	0	2995.48	927.469	0	0	303.81	0	387.723	0	0	371.15	230.322	0	196.94	0	1397.87	248.995	0	411.694	236.776	0	0	985.589	1210.18	53.2547	0	231.962	211.136	591.348	0	1850.84	938.047
DO227883	ICGC_ESAD_UK	12	oesophagus_adenocarcinoma	648.718	266.907	231.645	0	0	0	131.466	212.478	546.107	174	90.9688	217.434	153.845	207.34	388.558	1160.9	503.308	0	0	0	0	0	0	0	0	176.068	0	310.61	311.919	657.771	244.618	0	0	260.608	0	83.5882	358.669	615.27	71.8917	0	201.347	0	0	99.2373	930.661	283.821
DO227888	ICGC_ESAD_UK	12	oesophagus_adenocarcinoma	1617.41	0	0	0	0	0	0	1037.08	1291.54	0	0	0	172.668	77.3578	0	4867.36	0	0	0	74.6907	0	0	0	0	279.326	0	0	0	0	1523.52	0	0	0	0	0	0	966.76	880.479	0	0	0	0	189.465	0	3508.32	0
DO227893	ICGC_ESAD_UK	12	oesophagus_adenocarcinoma	2040.18	742.832	0	0	0	0	0	1029.81	921.661	146.457	0	208.35	0	0	0	2481.47	899.821	345.851	0	261.605	0	0	0	0	0	342.471	0	0	0	1950.7	315.149	0	0	231.475	0	0	1493.45	1209.95	168.737	0	307.369	0	277.694	0	1482.97	715.903
DO227894	ICGC_ESAD_UK	12	oesophagus_adenocarcinoma	471.113	0	81.7673	0	1059.88	0	0	1515.11	800.463	0	0	513.75	0	221.753	0	3521.42	902.004	0	0	0	0	120.759	0	0	416.771	0	0	619.922	256.067	469.394	0	0	151.96	563.426	0	0	1624.45	803.175	202.556	0	187.473	0	406.01	0	3708.28	688.367
DO227897	ICGC_ESAD_UK	12	oesophagus_adenocarcinoma	0	0	0	0	0	0	0	0	3207.74	0	0	0	0	0	0	38727.6	0	0	0	0	0	0	0	0	0	0	0	0	0	0	0	0	0	0	0	0	0	3319.92	0	0	0	0	0	0	30495.7	0
DO227902	ICGC_ESAD_UK	12	oesophagus_adenocarcinoma	2387.44	328.484	0	0	819.865	0	0	2120.76	2440.58	0	0	535.48	553.142	251.729	0	3066.32	3713.32	0	0	0	0	0	0	0	0	56.282	0	0	330.656	2471.71	156.172	0	580.406	0	0	0	1238.81	1407.91	311.235	0	471.347	459.182	252.14	0	3296.06	3423.97
DO227908	ICGC_ESAD_UK	12	oesophagus_adenocarcinoma	363.462	213.262	728.606	53.336	0	550.234	0	1496.98	1045.32	136.944	0	332.553	0	0	133.619	4253.16	473.246	0	0	95.6762	0	0	3.77246	0	0	127.219	0	241.194	202.567	495.068	0	406.265	309.647	0	0	0	726.774	1562.13	263.941	0	316.226	351.045	183.636	0	3000.85	382.644
DO227911	ICGC_ESAD_UK	12	oesophagus_adenocarcinoma	1915.61	0	0	171.057	0	0	0	1672.36	2261.69	0	0	343.38	0	148.016	0	11490.8	711.883	0	0	317.235	0	0	0	0	830.755	0	0	0	0	1016.62	0	0	0	0	0	0	1508.24	2373.01	0	0	326.152	162.6	387.631	0	10141.8	821.709
DO227914	ICGC_ESAD_UK	12	oesophagus_adenocarcinoma	1175.34	0	0	0	0	0	0	958.135	933.663	0	0	194.699	0	330.887	0	6746.65	1121.34	0	0	0	0	0	0	0	0	0	0	0	0	841.913	0	0	0	0	175.613	0	767.907	953.471	0	0	71.9196	250.762	143.007	0	4523.52	887.328
DO227917	ICGC_ESAD_UK	12	oesophagus_adenocarcinoma	0	0	0	0	0	0	0	0	0	0	0	0	0	0	0	48202.8	3465.76	0	0	0	0	0	0	0	5711.35	0	0	0	0	0	0	0	0	0	0	0	0	0	0	0	0	0	0	0	38932.9	2157.37
DO227920	ICGC_ESAD_UK	12	oesophagus_adenocarcinoma	0	0	0	0	0	0	0	0	1790.99	0	0	456.528	575.208	0	0	19775.9	521.797	0	0	0	0	0	0	0	0	0	0	0	0	0	0	0	0	0	0	0	0	1722.8	0	0	219.529	289.191	0	0	16126.4	253.756
DO227922	ICGC_ESAD_UK	12	oesophagus_adenocarcinoma	1967.17	0	0	0	205.848	0	121.256	997.523	1178.47	0	0	0	347.556	0	0	2397.63	1150.63	0	0	0	0	180.931	0	0	0	0	0	229.345	0	1195.07	0	659.594	0	0	0	157.776	1078.02	432.964	140.353	0	0	691.738	0	0	2038.06	1248.69
DO227926	ICGC_ESAD_UK	12	oesophagus_adenocarcinoma	2060.87	106.701	0	0	186.461	0	0	0	0	0	0	50.5241	0	0	0	0	0	0	0	0	0	0	0	0	53.1573	0	0	0	0	1864.55	28.2709	0	0	0	0	0	0	0	119.827	0	53.7708	0	0	0	0	0
DO50306	ICGC_ESAD_UK	12	oesophagus_adenocarcinoma	3045.4	0	0	0	0	0	0	1267.77	1905.51	0	0	561.057	0	302.062	0	8289.53	430.875	0	0	262.08	0	0	0	0	612.108	129.136	0	415.184	0	3160.35	0	0	0	0	557.785	0	1345.74	1996.86	0	0	324.036	0	424.602	0	6413.37	295.585
DO50307	ICGC_ESAD_UK	12	oesophagus_adenocarcinoma	667.915	0	0	0	0	0	0	1687.28	3399.46	0	0	0	0	320.879	0	19684.6	0	0	0	0	0	0	0	0	1296.99	0	0	0	0	436.474	0	0	0	0	0	0	644.377	3374.77	0	0	0	381.836	1160.58	0	16531.6	0
DO50309	ICGC_ESAD_UK	12	oesophagus_adenocarcinoma	642.28	143.089	1123.68	0	1243.15	181.368	208.261	345.827	441.412	0	0	537.222	0	153.33	0	316.825	203.511	0	0	299.425	0	0	0	0	0	0	0	388.114	0	720.857	21.8921	712.548	0	1106.38	0	0	49.1284	808.476	0	0	284.966	0	5.21416	0	0	0
DO50311	ICGC_ESAD_UK	12	oesophagus_adenocarcinoma	3968.08	367.647	0	0	0	0	0	1100.79	1311.8	0	0	362.729	155.008	319.779	0	2014	260.743	0	0	0	0	0	0	0	206.202	191.565	0	346.545	564.012	3944.04	178.051	0	0	0	0	0	969.263	1031.05	0	0	350.618	349.347	427.547	0	1602.75	61.7674
DO50314	ICGC_ESAD_UK	12	oesophagus_adenocarcinoma	2601.05	344.595	307.399	0	408.881	0	0	1234.58	1121.31	0	293.77	513.933	426.917	320.14	0	2043.62	1282.86	0	0	186.452	0	0	0	0	0	171.251	0	436.709	227.194	2525.29	0	80.3218	0	404.169	200.621	0	1060.46	1853.48	0	0	428.995	561.529	86.5666	0	890.201	1034.47
DO50315	ICGC_ESAD_UK	12	oesophagus_adenocarcinoma	1486.81	0	577.831	0	917.938	216.487	0	2152.51	2219.36	0	0	656.196	0	46.0274	0	11554	675.157	0	0	197.202	0	0	0	0	48.0081	0	0	118.52	0	1101.61	0	155.446	0	0	0	0	2571.79	1648.67	0	0	460.765	134.504	538.652	0	9643	244.766
DO50316	ICGC_ESAD_UK	12	oesophagus_adenocarcinoma	0	0	0	0	0	1043.24	0	1487.83	2352.81	0	0	653.144	0	0	0	16096.6	0	0	0	0	0	0	0	0	911.304	0	0	0	0	0	0	0	0	0	794.331	0	1147.9	2816.19	0	0	464.704	0	0	0	13856.1	0
DO50318	ICGC_ESAD_UK	12	oesophagus_adenocarcinoma	2059.35	0	0	0	0	225.455	0	971.449	725.308	120.975	0	146.447	0	0	0	999.347	1182.67	56.1218	0	0	0	0	659.74	0	0	244.432	0	143.686	0	1756.25	0	0	0	0	570.2	0	1215.62	904.169	355.76	0	85.0141	0	0	0	861.622	1381.11
DO50319	ICGC_ESAD_UK	12	oesophagus_adenocarcinoma	0	0	0	0	0	0	0	4705.75	1594.47	0	0	0	0	0	0	11671.5	979.467	0	0	0	0	0	0	0	4614.6	0	0	733.363	4868.17	0	0	0	0	0	0	0	3170.14	197.752	0	0	0	0	0	0	8810.86	675.628
DO50320	ICGC_ESAD_UK	12	oesophagus_adenocarcinoma	0	0	0	0	0	0	0	541.595	2240.49	0	0	321.136	473.065	740.093	0	21871	570.24	0	0	0	0	0	0	0	940.776	0	0	403.117	0	0	0	0	0	0	0	0	592.554	2762.62	0	0	294.702	166.979	636.926	0	17124.3	159.171
DO50321	ICGC_ESAD_UK	12	oesophagus_adenocarcinoma	1289.04	224.921	0	0	0	0	0	806.255	446.238	0	0	566.231	0	1075.56	0	4135.41	845.254	0	0	0	0	0	0	0	0	0	0	158.501	225.963	1369.92	132.672	218.88	0	0	264.184	0	710.785	648.705	0	0	458.601	0	291.384	0	3082.52	541.293
DO50323	ICGC_ESAD_UK	12	oesophagus_adenocarcinoma	847.26	2012.12	5125.91	515.359	0	0	0	2641.57	4170.55	0	0	2202.04	0	715.938	0	16791.1	366.956	0	0	611.672	14.8535	0	415.921	0	804.829	0	0	0	0	618.379	1546.7	4122	127.748	0	0	0	3203.62	2762.21	0	0	1419	0	696.654	0	11453.2	0
DO50325	ICGC_ESAD_UK	12	oesophagus_adenocarcinoma	1155.54	0	0	0	0	0	0	1288.16	1851.21	0	0	0	0	763.427	0	15355.1	1360.34	0	0	0	0	0	0	0	414.656	0	0	0	0	494.931	0	0	0	0	0	0	920.115	1343.29	0	0	0	0	823.048	0	12338.7	1062.77
DO50326	ICGC_ESAD_UK	12	oesophagus_adenocarcinoma	2441.24	848.177	0	0	0	0	0	0	0	0	0	0	0	2086.91	0	32255.5	1783.15	0	0	0	0	0	0	0	3650.23	0	0	0	0	2296.93	199.549	0	0	0	0	0	0	1187.74	0	0	0	0	1529.95	0	26339.5	1219
DO50327	ICGC_ESAD_UK	12	oesophagus_adenocarcinoma	473.091	0	0	0	36.0808	107.544	110.958	846.669	694.217	0	0	134.191	0	191.872	0	3097.42	289.655	0	0	0	0	0	135.706	0	104.054	0	0	0	297.9	245.857	0	0	0	100.541	0	0	662.733	918.186	0	0	92.3498	0	0	0	2593.29	533.338
DO50328	ICGC_ESAD_UK	12	oesophagus_adenocarcinoma	745.434	0	528.137	0	0	0	0	1646.06	5576.91	0	0	878.856	0	549.616	0	17982.8	0	0	0	0	0	0	0	0	0	0	0	0	0	0	0	0	0	0	0	0	1820.81	5607.44	0	0	378.275	0	980.92	0	12911	0
DO50329	ICGC_ESAD_UK	12	oesophagus_adenocarcinoma	2313.7	0	0	0	0	0	0	396.378	1119.7	0	0	0	20.7731	242.476	0	6479.78	1765.48	0	0	0	0	0	0	0	355.788	0	0	0	0	1532.73	0	0	0	0	0	0	520.923	1224.48	0	0	0	245.348	496.981	0	4933.45	1516.1
DO50330	ICGC_ESAD_UK	12	oesophagus_adenocarcinoma	2157.49	5.95358	0	0	0	0	0	1197.92	1969.4	252.714	0	248.723	0	521.687	498.293	3952.4	2370	0	0	0	0	0	0	0	0	0	0	287.132	198.861	1934.55	143.575	148.5	0	0	0	0	1318.57	1100.34	0	0	121.846	220.568	111.306	0	3056.54	1722.52
DO50331	ICGC_ESAD_UK	12	oesophagus_adenocarcinoma	2628.17	0	0	0	0	661.501	0	1530.3	1341.54	261.185	0	0	251.945	236.403	410.215	860.465	1579.45	0	0	0	0	0	0	0	0	191.501	0	189.6	1298.1	3105.91	0	0	0	0	755.608	0	1496.64	1432.79	0	0	0	459.8	0	0	385.075	997.297
DO50332	ICGC_ESAD_UK	12	oesophagus_adenocarcinoma	2008.73	299.361	2692.09	0	0	0	0	2603.77	3450.45	0	0	1603.74	0	420.031	0	5530.92	1163.17	0	0	0	0	0	0	0	0	201.917	0	0	1024.11	1910.72	220.951	909.454	0	0	389.494	0	3075.14	4032.2	298.97	0	967.424	0	0	0	3689.08	733.523
DO50334	ICGC_ESAD_UK	12	oesophagus_adenocarcinoma	2688.19	0	293.877	0	2623.83	307.654	0	258.243	523.378	165.706	0	498.642	152.156	0	616.801	306.788	1065.08	0	0	0	0	0	0	0	160.531	367.613	123.513	495.75	248.759	2997.31	0	0	0	2182.85	0	136.464	555.975	854.516	254.829	0	321.958	536.634	0	487.706	296.487	1464.97
DO50336	ICGC_ESAD_UK	12	oesophagus_adenocarcinoma	1702.07	0	276.94	0	0	0	178.362	834.821	888.141	183.466	0	274.647	285.529	330.953	174.572	297.112	1267.61	0	0	0	0	0	0	0	0	0	0	311.399	502.854	1550.15	0	0	0	0	0	68.6919	998.102	719.354	217.528	0	210.692	0	197.274	105.175	474.554	960.076
DO50337	ICGC_ESAD_UK	12	oesophagus_adenocarcinoma	2472.08	223.578	0	0	1616.7	0	197.868	570.364	674.994	185.438	0	211.381	262.416	248.459	0	2532.68	1509.98	0	0	0	0	0	0	0	0	0	0	884.181	0	2694.82	25.0936	0	0	1011.01	239.19	0	563.387	658.512	415.151	0	230.761	98.5447	0	422.362	1472.23	1536.39
DO50338	ICGC_ESAD_UK	12	oesophagus_adenocarcinoma	0	0	0	0	0	0	0	2005.96	1941.07	0	0	302.363	208.993	571.66	0	12029.1	917.444	0	0	282.074	0	0	0	0	329.656	0	0	0	423.949	0	0	0	0	0	0	0	1655.85	1587.88	0	0	125.171	487.168	73.538	0	8926.47	388.524
DO50339	ICGC_ESAD_UK	12	oesophagus_adenocarcinoma	0	611.221	0	0	0	0	0	1776.72	2935.09	0	473.756	685.355	0	0	0	27377.7	0	0	0	0	0	0	0	0	854.86	0	0	0	0	0	813.629	0	0	0	0	0	814.903	3151.9	0	0	531.236	0	0	0	18594	0
DO50340	ICGC_ESAD_UK	12	oesophagus_adenocarcinoma	1925.52	0	0	0	0	0	0	1137.22	1627.88	0	0	176.061	186.052	214.719	0	1962.24	464.439	0	0	0	0	0	0	0	194.601	0	0	306.527	465.734	1555.67	0	0	0	0	0	0	1733.69	771.197	96.3823	0	98.1759	159.287	292.034	0	1207.93	278.399
DO50341	ICGC_ESAD_UK	12	oesophagus_adenocarcinoma	782.545	0	3129.66	0	0	0	0	2861.37	1563.97	0	520.032	492.625	0	0	0	6404.21	0	0	0	0	0	0	0	0	1080.9	0	0	1007.94	667.174	347.064	0	3917.82	0	0	445.493	0	2229.83	1363.41	0	0	189.275	0	0	0	5078.92	0
DO50342	ICGC_ESAD_UK	12	oesophagus_adenocarcinoma	0	0	0	0	0	0	0	0	5347.74	0	0	3419.44	0	0	0	52082.8	0	0	0	0	0	0	0	0	0	0	0	0	0	0	0	0	0	0	0	0	0	4689.7	0	0	1868.24	0	0	0	41374.7	0
DO50343	ICGC_ESAD_UK	12	oesophagus_adenocarcinoma	4191.84	0	518.269	0	0	0	0	1746.56	1246.41	0	0	317.805	0	609.597	0	6446.22	532.662	0	0	0	217.518	0	348.36	0	489.299	0	400.205	0	0	4716.04	0	0	0	677.882	0	0	1944.76	1784.14	0	0	291.266	0	0	0	3914.06	334.063
DO50345	ICGC_ESAD_UK	12	oesophagus_adenocarcinoma	0	0	0	0	0	0	0	0	3602.45	0	0	765.972	0	0	0	27969.6	0	0	0	0	0	0	0	0	0	0	0	0	185.446	0	0	0	0	0	0	0	0	3375.59	0	0	493.728	0	0	0	22027.7	0
DO50346	ICGC_ESAD_UK	12	oesophagus_adenocarcinoma	1439.85	0	852.589	0	0	1423.36	0	1864.85	2355.85	0	0	1105.23	0	0	0	15173.1	662.094	0	0	0	0	0	0	0	0	171.841	0	0	0	795.974	0	0	0	0	1187.6	0	2620.43	2748.5	0	0	845.483	0	705.038	0	12207.4	518.574
DO50348	ICGC_ESAD_UK	12	oesophagus_adenocarcinoma	1293.51	0	0	0	0	0	0	975.742	2919.41	680.997	0	0	944.154	274.907	0	7686.85	3481.42	0	0	0	0	0	0	0	0	0	0	0	309.603	1547.62	0	0	0	0	0	0	1263.5	2452.08	605.028	0	0	679.578	0	0	6298.16	2624.5
DO50349	ICGC_ESAD_UK	12	oesophagus_adenocarcinoma	1584.12	169.456	0	0	0	0	0	502.755	918.099	31.5133	0	268.622	0	373.324	0	1598.9	354.308	0	0	0	0	0	0	0	0	193.175	0	236.164	427.83	1296.57	41.1794	0	0	0	0	0	233.617	639.41	318.222	0	108.652	324.818	27.4804	0	1558.89	655.401
DO50350	ICGC_ESAD_UK	12	oesophagus_adenocarcinoma	284.881	0	0	209.473	0	0	0	307.102	915.516	0	0	174.069	0	314.864	0	6021.49	0	0	0	0	0	0	0	0	1078.07	0	0	0	238.057	81.6836	0	0	0	0	0	0	346.024	755.745	0	0	77.5506	0	0	0	4438.93	0
DO50354	ICGC_ESAD_UK	12	oesophagus_adenocarcinoma	545.512	384.065	896.85	0	218.268	229.307	140.772	689.888	205.954	0	0	136.426	0	0	0	432.882	76.8223	256.012	0	0	0	0	0	0	0	0	106.673	223.405	385.503	665.726	365.138	566.164	220.229	0	257.387	0	537.212	552.925	219.237	0	201.328	0	0	0	429.765	444.488
DO50355	ICGC_ESAD_UK	12	oesophagus_adenocarcinoma	0	0	0	0	0	0	0	0	3408.53	0	0	0	0	0	0	24999.2	0	0	0	0	0	0	0	0	4221.35	0	0	0	0	0	0	0	0	0	0	0	0	4224.16	0	0	0	0	0	0	18640.6	0
DO50356	ICGC_ESAD_UK	12	oesophagus_adenocarcinoma	34.6139	0	0	0	0	40.3153	0	0	0	0	0	0	0	0	0	0	0	0	0	0	0	0	0	0	0	0	0	0	0	0	0	0	0	0	2.04522	0	0	0	11.7799	0	0	12.4867	0	0	0	0
DO50357	ICGC_ESAD_UK	12	oesophagus_adenocarcinoma	1514.58	326.588	0	0	0	0	0	1420.57	1072.13	0	0	199.97	0	807.151	0	4948.76	1011.79	0	0	0	0	0	0	0	98.41	0	0	299.551	230.459	1168.52	55.4759	0	0	0	0	0	921.758	875.081	0	0	200.956	275.441	329.439	0	3340.36	1079.19
DO50362	ICGC_ESAD_UK	12	oesophagus_adenocarcinoma	3978.4	0	0	0	0	0	0	982.868	1293.73	0	0	258.452	0	425.813	0	2521.72	666.577	0	0	0	0	0	0	0	173.195	0	0	173.573	493.78	3605.93	0	0	0	0	0	0	1169.16	1473.94	165.655	0	170.054	213.179	318.692	0	2343.04	591.913
DO50364	ICGC_ESAD_UK	12	oesophagus_adenocarcinoma	0	0	0	0	0	0	0	822.801	1817.32	0	0	0	0	794.933	0	13090.9	271.987	0	0	0	0	0	0	0	2331.78	0	0	0	1746.89	0	0	0	0	0	0	0	657.883	1918.15	0	0	0	0	706.764	0	11875.9	161.076
DO50365	ICGC_ESAD_UK	12	oesophagus_adenocarcinoma	2619.15	316.234	0	0	0	0	0	1451.25	1180.25	0	0	409.809	101.908	375.775	0	5847.53	990.963	0	0	0	0	0	0	0	0	0	0	617.026	0	2227.38	135.252	0	0	0	0	0	557.347	1520.98	0	0	385.644	413.233	586.692	0	5080.18	581.231
DO50367	ICGC_ESAD_UK	12	oesophagus_adenocarcinoma	875.53	192.712	0	123.014	569.566	259.875	10.1289	632.521	0	7.21942	0	146.324	0	0	0	92.3446	141.276	0	0	0	0	0	0	0	0	0	74.267	113.477	0	1028.88	56.0928	0	0	533.913	0	104.377	319.259	0	307.093	0	101.43	0	0	0	240.731	413.016
DO50370	ICGC_ESAD_UK	12	oesophagus_adenocarcinoma	692.469	0	0	0	4.75771	267.199	0	180.945	579.256	0	0	94.1715	0	11.6692	370.285	189.388	1327.87	0	0	0	0	0	169.441	0	0	0	0	258.147	0	716.397	0	0	0	155.599	0	0	0	373.255	0	0	45.6272	0	206.194	0	28.1461	1210.94
DO50372	ICGC_ESAD_UK	12	oesophagus_adenocarcinoma	970.003	0	0	0	0	173.959	0	985.709	1418.35	0	0	687.551	185.073	0	0	8836.38	1327.46	0	0	449.871	0	269.174	0	0	68.3465	0	0	320.308	0	709.17	0	0	188.943	0	466.371	0	523.976	1526.87	0	0	494.539	19.0844	0	0	6666.47	978.249
DO50374	ICGC_ESAD_UK	12	oesophagus_adenocarcinoma	1242.8	0	0	0	0	0	0	2428.57	2860.1	166.666	0	707.597	373.3	276.226	0	11342	3633.05	0	0	333.396	0	0	0	0	510.412	0	0	0	0	0	0	0	0	0	524.588	0	2132.18	2642.33	236.756	0	593.677	1027.2	183.163	0	8840.25	3120.42
DO50381	ICGC_ESAD_UK	12	oesophagus_adenocarcinoma	1810.76	247.488	0	0	1453.54	0	0	967.276	885.265	528.729	0	265.971	0	0	0	846.789	1910.39	0	0	0	0	0	0	0	0	336.982	0	0	0	1285.55	130.043	0	634.635	1259.64	0	0	300.117	879.71	405.894	0	107.706	0	0	0	380.458	1540.18
DO50382	ICGC_ESAD_UK	12	oesophagus_adenocarcinoma	2572.71	407.162	0	0	943.925	0	0	1888.39	343.056	317.829	0	258.682	249.914	454.237	0	483.688	1658.63	0	0	0	0	0	0	0	0	0	0	469.732	0	3042.77	110.266	0	0	0	0	0	1890.55	227.579	68.5057	0	282.372	117.549	387.018	581.167	221.749	1103.99
DO50383	ICGC_ESAD_UK	12	oesophagus_adenocarcinoma	1923.92	296.802	231.493	0	75.7604	0	0	392.022	445.649	0	0	721.952	41.9349	0	0	1241.95	296.51	0	0	0	0	0	0	0	0	103.407	0	242.98	84.4075	2299.69	94.4621	0	101.739	0	0	0	78.0568	0	0	0	389.805	352.959	0	0	1055.02	164.865
DO50384	ICGC_ESAD_UK	12	oesophagus_adenocarcinoma	3576.22	0	0	0	0	0	0	0	2756.02	0	0	2495.4	0	0	0	26976.4	1352.2	0	0	0	0	0	0	0	2254.97	0	0	0	0	3775.89	0	0	0	0	0	0	0	3061.76	0	0	2027.72	0	0	0	21852.9	1055.54
DO50385	ICGC_ESAD_UK	12	oesophagus_adenocarcinoma	2823.85	0	0	0	187.441	703.517	164.919	1520.81	1480.32	304.231	0	288.607	0	94.042	0	3982.93	2029.7	0	0	0	0	0	219.022	0	0	203.011	0	432.699	231.396	2422.15	0	0	0	0	0	0	907.317	1281.2	128.257	0	172.012	368.995	328.881	0	3029.53	1744.29
DO50387	ICGC_ESAD_UK	12	oesophagus_adenocarcinoma	3015.05	2880.25	0	0	0	0	0	1574.27	2033.23	0	0	1223.31	482.865	367.199	0	7898.34	2390.26	0	0	0	0	0	0	0	270.013	0	0	499.563	0	2454.3	1787.85	0	0	0	0	0	1695.29	1655.43	0	0	684.691	530.67	573.827	0	5105.59	1888.43
DO50388	ICGC_ESAD_UK	12	oesophagus_adenocarcinoma	1100.74	802.755	0	0	1296.33	0	0	2487.72	1985.31	0	621.468	380.766	0	655.133	0	7856.9	1860.23	0	0	0	0	0	276.213	0	378.576	0	0	588.141	589.887	1129.13	419.836	0	0	564.094	0	0	1680.81	1035.57	0	0	359.97	0	478.173	0	5385.57	1369.23
DO50389	ICGC_ESAD_UK	12	oesophagus_adenocarcinoma	1489.66	0	0	0	0	0	0	2027.28	3335.12	0	0	435.722	0	280.836	327.851	11524.3	484.854	0	0	265.281	0	0	0	0	665.076	0	0	657.486	1385.15	937.278	0	0	0	0	0	0	2367.48	2466.29	0	0	377.19	373.771	595.271	0	9045.39	716.439
DO50390	ICGC_ESAD_UK	12	oesophagus_adenocarcinoma	1323.43	0	147.716	0	517.535	0	86.8232	667.254	145.291	0	0	59.4637	0	0	0	253.066	248.786	0	59.4583	101.859	67.5309	107.759	0	0	0	0	0	220.381	0	1491.31	0	0	0	372.653	0	27.3703	517.919	215.317	0	0	43.9673	0	0	0	98.6024	89.646
DO50392	ICGC_ESAD_UK	12	oesophagus_adenocarcinoma	514.724	0	347.877	321.839	0	0	68.6609	1628.24	515.868	0	0	316.521	113.471	0	160.849	1651.54	470.79	0	0	69.3051	0	0	69.1817	0	0	74.101	0	324.92	394.303	631.46	0	108.587	320.008	396.276	0	119.086	1302.25	688.66	0	0	229.049	469.663	0	0	1269.35	198.723
DO50393	ICGC_ESAD_UK	12	oesophagus_adenocarcinoma	524.237	514.657	3799.2	0	0	804.777	0	1412.32	2213.69	0	208.685	902.971	0	0	346.613	2105	390.35	0	0	0	0	0	626.906	0	0	21.6121	0	173.27	0	475.58	201.86	2691.81	0	0	581.067	0	1980.32	2753.32	0	430.599	501.188	0	0	0	1539.24	195.927
DO50395	ICGC_ESAD_UK	12	oesophagus_adenocarcinoma	94.556	0	0	0	216.291	295.473	0	162.122	433.756	0	0	66.7158	0	0	0	229.864	211.753	0	0	0	0	0	0	0	0	101.124	0	0	0	151.602	0	124.946	0	148.005	231.183	0	183.099	36.8026	0	0	31.7077	0	0	0	375.177	83.5798
DO50396	ICGC_ESAD_UK	12	oesophagus_adenocarcinoma	712.851	0	0	0	0	0	0	1075.02	1356.59	207.787	0	248.676	39.3811	494.833	449.937	3323.39	450.107	0	0	0	0	0	0	0	0	217.551	0	246.694	28.8368	523.144	0	0	0	0	202	0	901.815	540.997	339.302	0	223.603	677.315	0	0	2909.34	373.8
DO50398	ICGC_ESAD_UK	12	oesophagus_adenocarcinoma	0	0	0	0	0	0	0	0	1399.69	0	0	0	0	1337.16	0	24428.1	2092.02	0	0	0	0	0	0	0	1009.86	0	0	0	0	0	0	0	0	0	0	0	0	1145.01	0	0	0	0	723.801	0	19703.4	1700.21
DO50399	ICGC_ESAD_UK	12	oesophagus_adenocarcinoma	3490.9	0	0	0	186.19	0	0	611.254	1205.66	0	0	203.996	0	528.844	0	0	71.9367	0	0	176.855	0	0	0	0	0	207.639	162.04	0	415.522	3252.88	0	0	0	0	0	0	1014.04	749.71	0	0	161.276	157.198	1010.49	0	0	183.846
DO50401	ICGC_ESAD_UK	12	oesophagus_adenocarcinoma	3739.93	0	0	0	0	0	0	1246.87	1236.72	0	0	397.962	278.663	400.67	0	6681.52	2566.95	0	0	0	0	0	0	0	956.004	0	0	0	0	3781.16	0	0	0	0	770.411	0	609.507	895.641	0	0	130.79	209.768	64.3416	0	4040.45	2250.98
DO50402	ICGC_ESAD_UK	12	oesophagus_adenocarcinoma	844.254	0	612.03	0	0	0	86.9861	907.429	389.396	32.9032	0	295.188	126.802	235.174	0	539.135	337.301	0	0	0	0	0	308.193	0	0	80.0051	0	76.103	430.542	550.684	0	48.8105	0	125.804	0	80.9098	1221.68	246.186	178.664	0	130.393	0	307.624	0	604.414	226.792
DO50403	ICGC_ESAD_UK	12	oesophagus_adenocarcinoma	0	0	0	0	0	0	0	959.084	195.871	0	0	1105.75	0	0	0	17728.6	765.418	0	0	0	0	0	0	0	766.708	0	0	0	0	0	0	0	0	0	0	0	391.979	634.994	0	0	848.108	0	0	0	15052.9	380.522
DO50405	ICGC_ESAD_UK	12	oesophagus_adenocarcinoma	340.156	0	0	0	0	0	0	65.0069	532.299	95.0297	0	165.312	0	198.733	0	2851.56	118.77	0	0	0	0	0	0	0	0	0	0	0	0	367.048	0	0	0	0	185.181	0	143.262	380.976	37.8705	0	69.3705	0	0	0	1872.59	102.675
DO50406	ICGC_ESAD_UK	12	oesophagus_adenocarcinoma	0	0	0	0	0	0	0	0	7398.59	0	0	0	0	0	0	85924.5	4102.52	0	0	0	0	0	0	0	0	0	0	0	0	0	0	0	0	0	0	0	0	9801.42	0	0	0	0	0	0	66258.9	2556.86
DO50407	ICGC_ESAD_UK	12	oesophagus_adenocarcinoma	0	0	0	654.105	0	367.491	0	1416.94	3721.5	0	0	0	706.871	575.365	0	18211.2	1413.85	0	0	0	0	0	0	0	3752.01	0	0	0	0	0	0	0	0	0	0	0	2135.13	2903.15	0	0	0	339.919	429.935	0	13633.6	549.304
DO50408	ICGC_ESAD_UK	12	oesophagus_adenocarcinoma	1932.64	0	0	0	0	0	0	3054.07	2846	0	0	748.395	286.386	0	0	13366.7	1162.59	0	0	298.365	0	0	0	0	650.97	0	0	0	0	1711.39	0	0	0	0	0	0	2904.67	2520.63	0	0	476.252	356.124	0	0	9496.44	822.294
DO50409	ICGC_ESAD_UK	12	oesophagus_adenocarcinoma	1188.05	0	0	0	395.866	116.666	265.732	738.679	408.269	0	0	288.835	228.155	551.04	0	1245.88	1254.22	0	0	0	0	0	0	0	97.2993	150.128	0	190.48	0	1553.53	0	0	565.957	724.713	0	0	553.743	1017.54	0	0	130.9	0	167.728	0	684.188	920.462
DO50410	ICGC_ESAD_UK	12	oesophagus_adenocarcinoma	2306.02	0	0	0	0	0	0	1298.25	838.565	0	0	299.979	57.7432	0	0	6572.93	691.086	0	0	323.509	0	0	0	0	0	0	0	0	0	1590.63	0	0	428.72	0	0	0	1295.21	781.982	269.694	0	301.232	169.939	0	0	5575.12	745.04
DO50411	ICGC_ESAD_UK	12	oesophagus_adenocarcinoma	0	0	0	0	0	0	0	0	0	0	0	0	0	0	0	60007.6	0	0	0	0	0	0	0	0	0	0	0	0	0	0	0	0	0	0	0	0	0	0	0	0	0	0	0	0	45891.4	0
DO50412	ICGC_ESAD_UK	12	oesophagus_adenocarcinoma	2309.53	0	451.928	0	295.873	0	0	1182.92	1193.95	0	0	0	0	0	0	3131.26	2292.43	0	0	0	0	0	367.206	0	0	0	0	0	0	1912.25	0	1315.82	0	0	0	0	664.178	894.879	214.742	230.968	0	631.218	0	0	2604.28	2137.99
DO50434	ICGC_ESAD_UK	12	oesophagus_adenocarcinoma	2064.79	328.522	0	0	513.511	0	0	670.742	904	0	0	225.519	165.489	0	0	546.894	569.63	0	0	0	0	187.197	0	0	0	219.565	0	0	0	1765.09	224.559	326.092	0	0	0	0	657.135	763.958	0	0	189.96	122.271	0	288.301	257.399	161.165
DO50435	ICGC_ESAD_UK	12	oesophagus_adenocarcinoma	0	0	0	0	0	520.204	0	1015.49	1772.64	0	0	0	0	0	0	11283.9	561.748	0	0	0	0	0	0	0	451.881	0	0	0	971.699	0	0	0	0	0	739.512	0	1310.58	2128.81	0	0	0	0	0	0	10497.1	384.058
DO50436	ICGC_ESAD_UK	12	oesophagus_adenocarcinoma	1627.34	0	0	0	642.797	0	0	1435.62	1025.42	0	0	375.817	0	0	0	3591.5	556.857	0	0	352.494	0	0	0	0	658.431	0	188.319	350.401	0	938.566	0	823.151	0	0	370.411	0	1129.57	736.145	237.567	0	168.951	0	0	0	3270.96	674.641
DO50437	ICGC_ESAD_UK	12	oesophagus_adenocarcinoma	0	0	0	0	0	0	0	959.422	920.11	0	0	0	0	575.391	0	16217.5	671.225	0	0	0	0	0	0	0	0	0	0	0	0	0	0	0	0	0	0	0	853.022	682.839	0	0	0	0	1145.51	0	13489.3	326.124
DO50438	ICGC_ESAD_UK	12	oesophagus_adenocarcinoma	1189.4	0	0	0	0	0	0	1170.86	1394.73	0	0	0	0	0	0	13238.7	0	0	0	0	0	0	0	0	0	0	0	0	1751.08	1062.75	0	0	0	0	0	0	1230.47	1151.53	0	0	0	0	0	0	10115.7	0
DO50439	ICGC_ESAD_UK	12	oesophagus_adenocarcinoma	348.829	0	1533.23	0	0	0	0	1586.78	2359.15	0	0	253.947	90.4187	235.523	342.98	6709.04	0	0	0	148.954	0	0	0	0	0	0	0	0	738.332	181.712	0	1172.55	0	0	0	0	1113.79	2317.49	0	0	146.693	186.596	299.635	0	5115.54	0
DO50440	ICGC_ESAD_UK	12	oesophagus_adenocarcinoma	1251.98	0	0	0	0	0	0	894.056	1601.26	0	0	0	0	210.956	0	11311.5	589.865	0	0	0	0	0	0	0	0	0	0	441.259	0	1278.81	0	0	0	0	0	0	1376.69	1189.32	0	0	0	0	430.927	0	9095.98	401.608
DO50441	ICGC_ESAD_UK	12	oesophagus_adenocarcinoma	752.452	0	0	0	0	0	0	1302.98	2944.21	0	0	0	714.917	0	0	17957.7	2814.15	0	0	0	0	0	0	0	168.947	0	0	0	1451.45	765.483	0	0	0	0	0	0	1230.44	3315.47	0	0	0	295.832	0	0	14370.4	1642.33
DO50442	ICGC_ESAD_UK	12	oesophagus_adenocarcinoma	950.314	0	0	0	0	0	0	751.885	2142.78	0	0	0	0	879.822	0	26137.5	1197.35	0	0	0	0	0	0	0	3150.91	0	0	0	0	0	0	0	0	0	0	0	1056.28	2398.62	0	0	0	0	499.036	0	17420.1	270.709
DO50443	ICGC_ESAD_UK	12	oesophagus_adenocarcinoma	513.355	620.143	1376.34	0	0	146.254	0	1174.38	419.144	0	97.9007	505.836	0	0	122.774	0	0	95.6239	0	13.241	0	0	0	196.966	0	0	0	21.0453	479.835	658.959	289.664	1195.25	0	0	0	0	749.465	251.529	148.475	0	251.774	0	0	0	0	0
DO50444	ICGC_ESAD_UK	12	oesophagus_adenocarcinoma	2149.05	0	0	0	428.605	0	0	3030.01	2788.23	143.583	0	844.38	0	0	0	8826.38	2166.71	0	0	0	0	0	0	0	1156.42	0	0	269.145	0	1149.62	0	0	0	0	0	0	2539.51	2254.46	413.291	0	431.061	445.467	233.019	0	7411.85	1802
DO50445	ICGC_ESAD_UK	12	oesophagus_adenocarcinoma	1672.51	0	360.884	0	357.27	0	0	210.87	722.483	0	0	407.504	0	0	177.428	1559.11	944.731	0	0	297.787	0	0	0	0	94.3499	269.313	0	709.134	0	1454.92	0	0	0	0	0	0	313.016	1397.9	0	0	223.367	519.036	0	651.307	742.525	1186
DO50446	ICGC_ESAD_UK	12	oesophagus_adenocarcinoma	2626.84	451.713	0	0	0	0	0	0	1505.72	0	0	1264.44	0	483.175	0	5564.97	489.996	0	0	0	0	0	0	0	124.87	0	0	0	0	2413.69	333.883	0	0	0	0	0	0	1251.76	0	0	626.233	0	721.316	0	4500.26	355.88
DO50447	ICGC_ESAD_UK	12	oesophagus_adenocarcinoma	0	0	0	0	0	0	0	0	0	0	0	0	0	0	0	32932.1	0	0	0	0	0	0	0	0	0	0	0	0	0	0	0	0	0	0	0	0	0	0	0	0	0	0	0	0	28349	0
DO50448	ICGC_ESAD_UK	12	oesophagus_adenocarcinoma	745.33	0	0	0	0	201.466	0	1658.74	1240.58	0	0	541.563	227.958	403.727	325.59	5125.78	379.915	162.458	0	0	0	0	0	0	0	37.3475	0	132.444	0	1057.8	0	0	0	0	0	0	992.317	1407.87	0	0	189.478	260.704	526.003	76.3792	4214.54	596.235
DO50449	ICGC_ESAD_UK	12	oesophagus_adenocarcinoma	999.181	0	0	0	0	0	0	742.965	1501.89	0	0	0	88.8682	142.126	0	5414.23	493.961	338.118	0	275.228	0	0	0	0	888.563	0	0	528.009	0	945.94	0	0	0	0	0	0	1076.46	828.824	0	0	0	256.451	214.263	0	4546.84	787.985
DO50450	ICGC_ESAD_UK	12	oesophagus_adenocarcinoma	0	0	0	0	0	0	0	0	0	0	0	0	0	0	0	68451.9	0	0	0	0	0	0	0	0	0	0	0	0	0	0	0	0	0	0	0	0	0	0	0	0	0	0	0	0	50414.2	0
DO50451	ICGC_ESAD_UK	12	oesophagus_adenocarcinoma	997.057	0	0	0	0	0	0	832.793	3306.73	0	0	552.944	390.517	541.471	0	6064.21	291.234	0	0	348.566	0	0	0	0	205.651	0	0	152.599	0	983.297	0	0	0	0	687.669	0	1311.81	2673.28	0	0	481.12	857.345	15.6013	0	5620.89	251.932
DO50452	ICGC_ESAD_UK	12	oesophagus_adenocarcinoma	0	0	0	0	0	0	0	0	3525.65	0	2593.48	0	0	0	0	57639.2	0	0	0	0	0	0	0	0	22018.8	0	0	0	0	0	0	0	0	0	0	0	0	3601.13	0	2980.79	0	0	0	0	46232.5	0
DO50453	ICGC_ESAD_UK	12	oesophagus_adenocarcinoma	1238.87	435.982	0	0	0	310.894	0	952.287	1329	0	0	0	0	315.05	0	6480.83	830.275	0	0	205.14	0	0	0	0	385.984	0	0	570.268	0	1473.71	660.115	0	0	0	207.549	0	1138	1064.65	0	0	0	278.779	0	0	5229.23	769.522
DO50454	ICGC_ESAD_UK	12	oesophagus_adenocarcinoma	4572.79	1228.95	0	0	600.379	0	690.548	1723.01	1614.2	0	0	2138.04	129.278	0	0	3846.76	1648.97	528.177	0	0	0	0	0	0	0	0	0	1227.01	0	3842.16	1284.35	0	0	1117.35	0	219.872	1529.6	615.355	0	0	1157.09	860.878	0	0	3288.51	1541.41
DO222354	ICGC_LICA_FR	13	liver	0	0	950.706	0	3328.62	0	0	1112.51	1079.54	0	5139.87	0	0	0	1178.92	0	0	0	0	0	449.638	0	1440.14	0	0	342.426	0	714.457	0	0	0	744.706	0	2397.93	0	0	425.012	745.773	0	4344.66	0	234.88	0	2041.15	0	0
DO222355	ICGC_LICA_FR	13	liver	0	0	88.6077	144.02	354.474	0	0	0	99.8918	0	103.452	43.5978	0	41.8903	296.839	0	75.9422	0	0	51.709	0	51.1282	0	0	0	160.038	0	19.9935	0	0	0	151.717	0	653.61	0	0	173.519	62.3349	0	286.704	26.6955	0	195.867	0	0	15.8795
DO222357	ICGC_LICA_FR	13	liver	192.911	0	933.86	0	133	0	25.0597	0	153.283	0	647.256	0	0	75.4954	362.234	0	192.181	56.9442	0	0	88.798	0	0	0	0	186.626	0	0	0	94.6157	0	947.498	0	2.14265	0	148.358	0	459.746	0	1014.82	0	0	0	558.438	0	37.4214
DO222358	ICGC_LICA_FR	13	liver	0	109.913	76.2668	0	3406.05	0	0	1078.87	959.588	0	3112.59	0	0	255.23	1637.29	0	193.031	579.179	94.294	115.274	1305.3	175.693	0	0	0	0	0	326.837	0	0	127.494	678.14	351.578	3316.11	0	0	577.188	359.355	0	2980.17	0	0	426.515	1485.38	0	0
DO44634	ICGC_LICA_FR	13	liver	0	0	0	179.997	1728.26	0	0	282.775	0	168.46	262.923	260.658	60.1526	222.566	373.55	0	547.312	103.467	0	0	0	0	0	214.165	0	245.288	0	219.625	0	0	0	482.969	0	2175.87	0	0	69.6504	0	227.856	0	90.9391	252.993	163.743	0	0	480.391
DO44740	ICGC_LICA_FR	13	liver	176.262	69.8151	522.941	1541.52	0	364.469	217.385	218.849	0	0	628.796	0	0	0	2441.94	0	0	774.235	0	164.342	0	0	104.71	0	0	160.445	0	0	0	338.559	79.6548	0	1324.87	825.078	147.569	0	888.151	0	0	695.109	0	0	0	1761.73	0	0
DO44744	ICGC_LICA_FR	13	liver	41.581	0	0	592.31	0	113.522	0	1343.33	160.482	0	150.073	243.76	76.0636	129.876	3213.75	0	0	0	0	209.084	0	0	0	0	0	87.6479	0	310.677	0	200.102	0	0	1275.14	875.429	0	0	251.308	0	0	15.3621	98.2265	0	132.501	2258.97	0	0
DO44792	ICGC_LICA_FR	13	liver	0	268.202	321.483	3881.19	2115.49	648.218	0	365.526	52.5224	0	1636.09	0	0	0	3978.5	0	0	0	63.0458	0	0	0	305.524	226.745	0	0	365.831	472.344	0	0	72.2423	0	3720.64	339.426	209.337	0	419.353	307.193	0	2082.3	194.071	0	0	5381.67	0	0
DO44798	ICGC_LICA_FR	13	liver	135.627	0	0	413.878	960.694	108.262	0	1014.68	0	0	481.102	98.1618	0	0	1473.6	0	0	327.552	0	0	95.8027	0	406.502	329.78	0	116.629	0	16.6225	0	28.2747	0	485.472	348.161	1057.31	143.617	0	452.402	43.1869	0	454.694	122.783	0	0	980.764	0	0
DO44802	ICGC_LICA_FR	13	liver	0	0	0	1771.49	870.84	0	164.864	899.218	0	0	387.336	0	0	0	3811.22	0	290.786	446.565	0	0	0	0	0	757.49	0	0	0	0	0	0	0	0	1229.68	716.266	0	228.614	515.736	0	0	73.5409	0	0	0	3485.98	0	0
DO44806	ICGC_LICA_FR	13	liver	0	55.4468	0	2044.52	173.623	330.745	160.845	117.753	0	0	244.445	124.536	0	0	2506.81	0	0	338.537	0	341.923	0	10.3634	0	120.346	0	0	0	0	0	179.581	150.459	0	789.296	0	0	114.734	939.042	0	0	81.6281	45.0186	0	0	2347.65	0	0
DO44808	ICGC_LICA_FR	13	liver	242.694	100.598	0	794.365	1433.13	0	71.5602	378.088	0	0	441.155	54.92	0	0	1538.96	0	0	0	0	330.398	74.3099	0	251.111	0	0	241.185	68.6851	0	0	38.827	72.3665	0	337.742	1785.77	0	118.591	1095.54	0	0	0	146.048	0	0	701.602	0	86.8847
DO44828	ICGC_LICA_FR	13	liver	0	0	0	1618.68	381.738	0	0	0	0	0	2134.57	0	0	0	5051.75	0	0	1507.65	0	2317.06	0	980.898	250.77	0	0	82.2602	0	1047.33	0	0	0	0	1312.37	2872.53	0	0	0	0	0	2475.99	0	0	0	3187.01	0	0
DO44832	ICGC_LICA_FR	13	liver	0	0	0	4087.83	0	0	0	1911.95	0	0	2682.65	0	0	0	7860.91	0	883.303	0	986.641	0	4740.43	0	0	0	0	272.118	493.283	0	0	0	0	0	4524.97	0	0	0	1390.86	0	0	2701.92	0	0	235.246	6870.51	0	951.295
DO45029	ICGC_LINC_JP	14	liver	340.481	0	471.508	415.077	490.721	0	0	0	0	0	565.728	64.8569	0	194.583	827.709	0	0	109.801	0	0	0	0	0	0	51.7751	272.513	339.958	445.681	161.948	196.284	0	19.8883	567.637	1425.03	0	0	0	0	0	504.063	89.6174	0	0	90.3344	0	0
DO45031	ICGC_LINC_JP	14	liver	108.854	123.321	0	662.48	672.64	298.728	0	800.729	0	0	736.948	69.1317	0	0	1168.34	0	0	526.257	0	0	0	0	161.173	0	0	471.035	0	227.141	0	22.8204	36.1256	0	83.3762	0	0	0	910.512	145.498	0	1005.53	41.9809	73.6419	0	1903.46	0	0
DO45033	ICGC_LINC_JP	14	liver	422.583	0	589.542	298.155	0	0	0	0	111.843	0	1306.04	24.6873	0	0	1045.54	0	28.0284	0	0	108.285	109.354	228.962	0	0	0	267.261	181.173	240.804	0	152.488	0	404.41	140.457	514.293	0	0	312.025	53.4295	0	1846.65	120.315	129.114	0	348.059	0	225.436
DO45035	ICGC_LINC_JP	14	liver	165.596	0	82.1286	788.587	657.089	0	196.184	717.074	45.941	0	1961.7	0	0	0	559.31	0	141.888	0	0	0	0	157.121	0	0	81.6071	380.424	0	424.431	241.102	0	0	307.433	413.26	53.0034	149.354	21.0572	404.973	260.012	0	1579.81	0	187.612	0	1631.49	0	6.14574
DO45037	ICGC_LINC_JP	14	liver	0	227.276	890.933	425.111	323.58	0	0	313.865	0	0	694.313	0	0	255.927	500.205	0	169.318	0	0	0	0	0	217.345	0	0	419.869	266.234	612.285	0	0	61.0513	509.014	357.076	872.321	0	0	308.897	0	0	1499.78	0	0	97.5528	100.158	0	66.7785
DO45039	ICGC_LINC_JP	14	liver	0	332.229	0	994.928	2968.1	0	355.48	883.014	366.252	0	1507.07	232.284	0	74.0555	1305.77	0	1043.62	0	0	0	0	227.091	0	0	0	0	254.251	0	0	0	338.211	0	703.346	3999.08	0	532.744	1182.51	355.741	0	1565.17	166.088	0	126.337	30.6372	0	831.801
DO45041	ICGC_LINC_JP	14	liver	792.041	0	0	578.09	717.711	0	0	327.19	985.717	0	1864.85	0	403.396	1491.72	405.238	0	0	0	1652.86	2374.24	0	0	438.993	0	0	422.215	458.347	74.3427	638.176	0	0	0	651.896	461.288	2515.65	0	450.148	213.259	0	1615.04	0	1156.56	209.767	441.081	0	197.677
DO45043	ICGC_LINC_JP	14	liver	295.126	0	212.303	1271.75	883.361	0	0	129.699	683.52	0	2342.09	318.626	0	0	700.378	0	287.554	0	161.689	0	0	0	0	0	0	548.429	0	80.4599	0	0	0	0	105.853	1546.89	0	0	1365.93	290.053	0	2151.88	114.685	0	0	77.5209	0	91.6234
DO45045	ICGC_LINC_JP	14	liver	108.265	106.001	0	323.139	1503.95	205.507	0	378.741	0	0	387.051	27.6919	0	0	1224.24	0	166.623	0	0	162.227	0	0	0	0	0	392.507	0	192.745	0	184.424	39.1621	0	0	1800.66	0	0	797.073	93.185	0	0	75.7411	76.7049	0	815.498	0	382.342
DO45047	ICGC_LINC_JP	14	liver	0	0	758.957	173.162	1169.96	0	0	205.166	0	133.149	0	0	0	0	0	0	335.693	0	0	0	0	0	0	0	0	487.896	1365.09	156.491	0	0	0	159.411	72.7719	1145.49	0	0	179.369	244.357	174.431	299.118	0	0	124.866	0	0	272.241
DO45049	ICGC_LINC_JP	14	liver	256.402	148.606	824.342	1175.39	879.343	707.591	0	1951.69	334.289	0	2378.36	152.527	0	45.1579	4138.22	0	263.67	0	0	0	0	0	0	0	0	329.322	0	0	0	0	0	0	236.659	2575.25	518.883	0	2499.11	0	0	1561.32	107.875	0	443.589	1961.63	0	97.4284
DO45051	ICGC_LINC_JP	14	liver	351.383	0	902.272	311.391	0	0	0	0	313.181	0	1255.6	0	0	0	568.799	0	0	0	18.1134	0	201.633	0	0	0	0	55.9471	333.093	0	0	368.172	0	1013.59	242.033	0	57.9947	0	356.092	142.693	0	1644.48	0	0	0	767.955	0	0
DO45053	ICGC_LINC_JP	14	liver	0	0	1123.69	1423.05	0	22.7904	149.789	2359.68	64.638	0	1174.73	213.569	90.3705	306.112	927.587	0	242.146	0	0	0	28.0873	150.556	327.906	0	0	0	0	553.873	0	0	0	879.412	1812.35	0	366.736	0	1371.21	383.749	0	1274.25	50.166	165.242	218.847	1014.73	0	0
DO45055	ICGC_LINC_JP	14	liver	185.95	0	0	404.92	1431.59	0	205.791	127.467	0	0	206.254	0	0	0	0	0	0	0	316.892	0	74.0537	132.757	91.0417	68.6769	0	221.922	284.469	0	0	1.32878	0	0	0	1644.13	242.514	0.519602	683.245	0	0	104.833	0	0	0	0	0	0
DO45057	ICGC_LINC_JP	14	liver	0	0	926.597	1186.58	651.448	0	119.05	904.328	0	78.1393	1709.51	0	0	0	2099.51	0	0	499.172	0	136.251	68.5675	5.917	0	0	0	138.091	0	324.488	0	0	0	786.734	1173	1307.87	0	0	1171.76	0	0	1767.12	0	0	0	1655.45	0	0
DO45059	ICGC_LINC_JP	14	liver	313.463	0	0	0	583.611	0	45.3278	78.7388	0	0	197.581	0	0	0	893.271	0	0	21.335	0	0	0	45.7735	0	0	0	221.84	0	0	0	148.684	0	0	0	815.664	67.1614	76.2548	192.416	0	0	434.193	0	0	0	423.566	0	0
DO45061	ICGC_LINC_JP	14	liver	264.932	0	177.032	0	711.269	115.539	50.704	350.106	0	0	0	0	0	0	0	0	59.1464	0	0	29.7473	0	0	0	0	0	189.807	127.472	53.0195	0	290.199	99.2333	239.173	0	459.963	144.781	0	44.7715	0	0	37.6795	0	0	0	362.097	0	65.9897
DO45064	ICGC_LINC_JP	14	liver	0	27.8893	0	446.744	0	18.8939	0	692.377	0	0	2235.98	0	148.076	153.089	2455.07	0	137.097	0	0	120.013	0	0	0	0	0	0	0	245.96	0	0	200.643	0	860.368	0	204.868	0	0	0	0	1684.22	0	138.134	178.092	2315.05	0	0
DO45065	ICGC_LINC_JP	14	liver	0	114.479	0	142.151	1126.14	17.2243	90.1722	531.706	0	99.9786	0	114.372	0	75.7422	475.515	0	0	0	0	0	0	119.131	0	0	0	93.1417	0	155.061	0	0	2.66081	0	168.441	1588.74	127.616	0	0	0	78.8346	0	61.6205	0	59.7498	147.347	0	0
DO45067	ICGC_LINC_JP	14	liver	413.167	0	81.1834	393.477	918.734	0	212.306	102.562	0	0	218.025	84.5068	81.2747	149.169	911.46	0	0	55.3201	0	102.34	0	0	0	0	0	98.7147	0	111.501	0	20.5907	0	0	0	1365.61	0	29.9054	435.535	77.2846	0	243.86	55.0303	0	23.7833	698.397	0	0
DO45069	ICGC_LINC_JP	14	liver	0	0	0	112.702	1547.22	0	0	629.81	0	0	3269.72	36.515	0	180.261	606.589	0	418.163	117.589	0	214.415	221.167	175.094	0	0	0	68.9433	0	203.13	0	0	0	205.588	439.794	962.066	149.772	0	0	0	129.653	2678.77	113.258	0	0	1760.66	0	158.947
DO45071	ICGC_LINC_JP	14	liver	328.601	31.512	0	908.801	1311.16	0	0	188.648	0	0	1225.7	0	0	0	966.308	0	0	62.1498	111.797	252.75	0	0	281.847	0	0	151.825	0	0	0	0	114.678	0	654.616	2165.17	0	116.84	613.724	0	0	745.556	0	0	0	0	0	0
DO45073	ICGC_LINC_JP	14	liver	160.987	60.1251	0	692.628	0	0	0	0	0	0	2428.85	0	0	0	2461.09	0	0	0	0	61.8488	0	0	0	0	0	0	0	0	0	53.8708	0	0	451.424	1202.89	153.213	0	73.6175	0	0	2309.55	0	107.963	0	1389.26	0	0
DO45075	ICGC_LINC_JP	14	liver	277.815	41.5828	857.669	1190.29	439.246	0	0	93.9154	0	0	1853.91	0	0	0	1837.36	0	222.524	0	0	141.92	0	123.97	0	0	0	316.733	55.9804	54.5526	0	0	175.018	582.023	216.153	953.445	0	0	866.771	128.75	0	1425.11	0	0	0	1438.25	0	91.4093
DO45077	ICGC_LINC_JP	14	liver	313.908	116.125	893.605	22.8289	408.645	0	0	37.5236	241.158	0	648.047	137.825	0	0	1970.71	0	111.481	102.625	0	0	0	133.554	0	0	0	202.08	0	0.463373	0	25.0401	165.987	310.697	293.794	1756.19	251.05	0	365.021	0	0	476.983	107.973	0	251.59	385.664	0	222.625
DO45079	ICGC_LINC_JP	14	liver	333.027	0	0	702.296	353.404	0	281.524	111.22	179.826	138.18	233.097	0	0	262.197	2087.39	0	315.822	0	0	0	116.007	144.822	0	0	0	148.731	0	119.095	0	101.565	0	0	966.362	762.748	340.767	57.0823	173.43	0	0	595.956	0	0	0	2178.07	0	66.3955
DO45081	ICGC_LINC_JP	14	liver	9.63839	0	0	809.208	702.358	18.3105	95.6178	354.372	0	135.991	3409.14	0	0	0	3316.95	0	0	0	0	0	136.043	0	0	0	0	0	221.883	0	0	127.35	0	0	0	0	101.873	0	809.748	0	0	3717.51	0	0	0	3986.23	0	0
DO45083	ICGC_LINC_JP	14	liver	223.981	0	157.972	634.345	441.853	257.989	58.5375	547.489	0	0	2508.72	0	0	140.099	3044.16	0	26.2959	0	0	153.162	154.48	0	641.988	0	0	16.4766	0	82.3118	0	652.201	0	0	776.052	0	0	340.736	0	0	0	2023.61	0	0	25.589	2786.18	0	174.474
DO45085	ICGC_LINC_JP	14	liver	476.672	64.92	0	936.122	0	108.137	0	620.127	0	0	1687.32	0	0	385.787	1646.04	0	259.05	0	0	0	0	0	143.476	0	0	345.742	121.703	97.6965	177.501	376.985	140.666	333.388	824.516	849.628	0	92.4536	0	0	0	1503.68	0	58.3381	0	1493.21	0	37.0903
DO45087	ICGC_LINC_JP	14	liver	0	0	0	866.725	0	0	0	215.184	0	0	4339.78	0	0	0	1928.69	0	0	2764.8	0	0	125.962	0	371.784	0	0	109.904	120.006	429.725	0	0	0	0	450.217	0	0	0	587.48	0	0	3250.11	0	0	0	1289.5	0	0
DO45089	ICGC_LINC_JP	14	liver	0	90.9464	714.129	1023.94	28.3941	0	0	1111.74	179.763	0	432.297	0	0	297.697	1758.87	0	56.5366	157.506	40.8902	0	0	112.223	161.183	0	0	0	0	0	216.899	0	211.066	611.356	892.502	306.365	0	0	1229.46	0	0	381.277	0	0	107.532	868.949	0	436.392
DO23508	ICGC_LIRI_JP	15	liver	0	0	0	3114.41	0	0	0	2900.1	0	0	3692.57	0	415.076	0	2075.64	0	0	0	0	0	990.317	663.183	0	0	0	0	0	0	0	0	0	1014.87	1516.48	0	0	0	3086.86	0	0	3334.87	0	528.184	0	2071.37	0	0
DO23509	ICGC_LIRI_JP	15	liver	0	194.012	682.611	0	0	0	0	1510.39	0	0	4389.59	0	0	0	1760.64	0	0	182.839	217.86	236.63	137.13	0	221.312	0	0	0	0	145.433	0	0	121.963	307.954	147.846	243.255	0	0	1158.12	0	0	3442.87	0	216.705	0	1224.96	0	0
DO23510	ICGC_LIRI_JP	15	liver	258.605	0	0	352.174	1626.55	0	0	0	0	0	680.024	53.2275	0	0	405.302	0	126.928	0	0	394.771	57.8291	14.0546	152.574	0	0	32.6595	0	0	0	118.782	0	88.0117	250.764	1589.26	0	0	108.775	246.437	0	322.25	8.09542	0	0	0	0	226.716
DO23511	ICGC_LIRI_JP	15	liver	126.486	77.8592	404.116	345.706	841.681	0	78.1713	310.002	84.9192	0	2144.32	0	0	0	1351.48	0	165.341	0	0	434.699	0	0	0	0	0	7.73303	0	0	0	0	81.9942	434.841	0	1049.97	127.793	15.9692	414.777	0	0	1523.49	0	0	111.734	950.112	0	176.685
DO23512	ICGC_LIRI_JP	15	liver	0	0	524.546	1017.69	332.918	0	0	56.747	0	0	1576.32	0	0	0	1483.66	0	0	512.336	0	0	0	0	0	0	0	60.2851	0	278.588	0	0	0	570.765	1270.75	0	0	0	0	0	0	1550.06	0	0	0	1737.85	0	0
DO23513	ICGC_LIRI_JP	15	liver	139.805	0	0	2490.64	0	273.242	0	424.341	0	0	2569.5	140.466	0	0	2941.55	0	18.0921	245.278	0	281.525	0	0	0	19.2879	0	306.194	0	0	0	0	0	0	1032.31	769.312	198.524	118.798	1909.69	0	0	2511.37	106.502	179.053	0	1189.03	0	118.853
DO23514	ICGC_LIRI_JP	15	liver	128.272	0	0	432.983	682.359	0	0	153.937	178.348	0	843.732	0	0	0	2108.94	0	195.276	532.641	0	0	671.267	0	0	0	0	76.2599	0	129.282	0	0	0	0	0	1352.27	205.835	0	197.771	0	0	808.231	0	0	0	1489.9	0	103.355
DO23515	ICGC_LIRI_JP	15	liver	399.039	143.977	0	258.991	1330.91	0	0	460.719	0	0	0	170.543	0	523.481	432.731	0	299.258	0	0	0	0	54.3624	148.379	71.2582	0	0	0	0	0	368.258	93.8711	0	44.3474	1576.11	0	0	513.83	0	0	0	38.0261	0	10.6416	2.86629	0	152.491
DO23516	ICGC_LIRI_JP	15	liver	0	0	1578.63	1444.59	0	0	0	981.732	240.535	0	4328.06	0	479.308	0	1995.13	0	0	0	981.412	0	911.987	0	0	0	0	0	0	521.447	0	0	0	880.372	1522.42	0	0	0	953.542	639.837	0	4060.03	0	421.911	0	2303.73	0	0
DO23517	ICGC_LIRI_JP	15	liver	86.2515	156.672	859.766	299.15	0	0	0	590.007	0	0	767.774	0	0	0	1992.89	0	287.389	530.602	0	0	0	0	0	0	0	0	0	253.234	0	335.725	0	151.72	0	101.7	0	0	592.567	0	0	939.402	0	0	0	1855.73	0	225.192
DO23518	ICGC_LIRI_JP	15	liver	64.2879	175.402	0	1696.06	0	233.553	221.694	0	0	0	0	0	0	0	2216.17	102.778	0	0	384.606	362.933	0	181.72	0	0	0	0	0	413.49	0	210.096	143.292	0	1488.78	850.167	280.595	121.895	0	210.283	0	185.009	0	225.366	112.5	1120.59	31.3489	0
DO23519	ICGC_LIRI_JP	15	liver	180.179	0	599.906	0	0	0	0	317.202	0	0	4031.38	0	0	0	2038.74	0	214.982	0	0	0	0	0	0	0	0	0	228.441	0	0	238.549	0	683.763	129.581	0	0	0	0	0	0	3443.3	0	0	0	1757.6	0	261.317
DO23520	ICGC_LIRI_JP	15	liver	0	0	278.997	228.797	566.645	0	0	0	0	54.0409	140.929	50.0222	0	0	400.465	0	41.2722	0	0	0	0	0	0	0	0	0	0	95.8217	80.3253	0	0	0	187.957	845.394	0	0	0	0	0	469.077	10.7967	122.3	0	439.038	0	15.8235
DO23521	ICGC_LIRI_JP	15	liver	174.756	4.20138	410.092	1257.13	0	0	131.544	799.036	0	0	3320.01	0	0	264.048	1929.86	0	169.629	0	0	0	145.013	0	101.036	0	0	0	0	0	0	279.505	85.1855	494.587	646.923	293.435	41.741	78.3867	953.841	0	0	2495.32	0	167.77	63.3303	1377.67	0	0
DO23522	ICGC_LIRI_JP	15	liver	0	0	576.556	262.377	576.662	0	0	1519.3	0	130.864	1722.94	0	0	0	1618.75	0	84.0759	0	0	0	465.105	129.257	0	0	0	87.6686	125.346	60.8339	0	354.159	0	78.8391	413.918	0	0	0	822.502	0	0	1387.06	0	115.024	0	1429.29	0	0
DO23523	ICGC_LIRI_JP	15	liver	0	0	0	0	0	0	0	62.4409	0	27.2849	172.938	0	0	0	142.847	0	0	21.1493	0	0	0	27.525	0	0	0	0	0	64.7045	0	46.0216	0	0	118.248	0	0	0	27.2812	0	0	74.0348	0	0	0	0	0	0
DO23524	ICGC_LIRI_JP	15	liver	0	56.4067	0	195.1	965.955	123.622	0	427.42	0	0	1842.5	148.249	95.8103	0	1024.5	0	282.366	164.884	72.7953	0	99.3097	0	0	0	0	112.884	0	0	0	380.263	162.32	0	253.142	384.042	0	0	143.535	0	0	1465.12	0	0	0	1883.28	0	27.4999
DO23525	ICGC_LIRI_JP	15	liver	154.425	0	834.294	138.424	807.997	0	140.708	1426.17	79.527	0	2962.98	208.659	0	162.146	2059.33	0	0	0	0	95.0742	0	330.156	0	0	0	0	0	127.862	0	62.8118	139.052	643.139	1101.19	0	0	0	618.689	358.202	95.0575	2513.65	161.582	113.533	0	2721.72	0	286.995
DO23526	ICGC_LIRI_JP	15	liver	237.968	0	248.855	0	237.973	0	0	368.884	160.717	0	2186.43	0	0	0	0	0	0	0	0	150.494	89.3358	0	88.1009	0	0	81.3082	5.74423	228.161	0	195.206	0	515.17	201.836	0	0	0	94.9888	0	0	1397.72	0	0	0	368.922	0	0
DO23527	ICGC_LIRI_JP	15	liver	245.408	114.565	94.8985	0	0	0	0	433.505	0	0	1290.69	41.3	0	0	2182.23	0	187.646	371.886	0	0	135.201	0	0	0	0	1.31867	0	0	0	202.734	21.405	0	243.965	595.893	0	0	0	0	0	1336.74	42.6023	0	147.196	1201.67	0	0
DO23528	ICGC_LIRI_JP	15	liver	487.307	0	132.938	107.746	128.531	0	0	241.425	0	0	47.7863	0	0	0	674.599	0	0	0	144.627	0	0	164.575	0	0	0	0	0	0	0	252.183	0	138.543	0	39.655	0	0	342.889	0	0	106.317	0	0	0	531.823	0	0
DO23529	ICGC_LIRI_JP	15	liver	21.7612	0	0	102.878	380.467	0	4.54205	39.6549	0	0	171.923	0	321.19	57.7025	716.255	0	79.8785	0	0	134.797	40.0625	0	42.8003	0	0	66.2613	0	0	0	111.902	0	142.611	2.02647	122.759	0	116.136	270.798	0	0	229.827	0	0	0	699.438	0	0
DO23530	ICGC_LIRI_JP	15	liver	0	0	33.9819	0	0	0	0	0	0	0	0	0	0	5.7447	0	0	0	0	0	8.50577	0	18.6881	0	0	0	0	0	0	0	0	0	0	0	0	0	0	22.3804	0	0	0	0	0	46.7794	0	0	0
DO23531	ICGC_LIRI_JP	15	liver	0	0	0	0	0	0	0	0	0	0	0	0	0	0	0	0	0	0	0	0	0	0	0	0	0	0	0	0	0	0	0	0	20.3634	0	0	0	0	0	0	0	0	0	29.3756	0	0	0
DO23532	ICGC_LIRI_JP	15	liver	156.15	0	408.851	0	0	0	78.7963	583.212	0	0	1313.46	43.9579	0	0	603.726	0	240.96	255.205	0	0	0	92.2217	0	0	0	0	0	0	0	256.661	0	533.418	233.715	348.209	0	0	74.2899	0	0	1266.3	0	0	0	579.374	0	217.134
DO23533	ICGC_LIRI_JP	15	liver	0	228.507	0	906.316	1915.19	0	0	432.352	0	0	1327.39	0	0	0	764.331	0	360.816	520.744	0	0	35.3307	0	130.893	0	0	0	0	263.088	0	0	220.497	0	450.023	2756.27	0	0	283.783	0	119.118	1252.68	0	0	0	798.236	0	300.997
DO23534	ICGC_LIRI_JP	15	liver	313.076	0	0	561.825	12.8355	0	0	1203.64	0	0	2189.39	60.9201	64.6571	0	3454.82	0	468.614	0	0	0	90.6209	165.474	0	0	93.9367	0	94.8551	11.4499	0	89.8532	0	0	188.583	566.66	0	0	1430.49	0	0	2476.36	120.675	0	0	2438.79	0	569.69
DO23535	ICGC_LIRI_JP	15	liver	58.9402	133.456	0	0	554.663	0	0	777.344	0	0	1555.41	0	0	0	1488.08	0	0	365.166	0	0	0	0	251.326	70.5895	0	88.0808	0	0	0	152.966	162.249	0	213.565	1035.24	0	0	670.126	0	0	1209.87	0	0	0	1280.21	0	0
DO23536	ICGC_LIRI_JP	15	liver	44.7538	55.0241	0	320.204	0	0	0	84.8429	0	131.095	6094.11	143.228	110.745	0	2855.21	0	262.861	0	0	0	0	342.571	0	0	0	0	114.566	0	0	384.077	157.95	0	509.282	235.034	0	0	0	0	0	4832.2	35.5986	0	0	2329.27	0	0
DO23537	ICGC_LIRI_JP	15	liver	354.8	0	0	573.98	0	0	0	1437.01	0	0	4691.51	256.608	0	0	2612.44	0	182.468	428.135	0	0	143.471	0	525.438	0	0	101.153	0	81.9678	265.6	0	0	0	1529.52	1641.55	112.204	0	594.504	0	0	3823.74	35.991	0	0	746.184	0	0
DO23538	ICGC_LIRI_JP	15	liver	465.933	0	302.82	18.9989	1522.63	0	0	0	0	0	1630.95	0	83.1143	0	204.309	0	0	211.779	0	95.1919	0	0	0	0	0	87.6048	122.662	112.211	0	119.165	0	0	404.636	1123.82	89.7419	0	337.776	0	0	1157.19	0	0	145.215	466.411	0	73.662
DO23539	ICGC_LIRI_JP	15	liver	0	153.615	493.158	1229.96	533.981	232.844	0.589391	1127.54	0	0	1422.28	99.3231	0	0	480.762	0	0	287.761	0	5.89406	0	0	0	0	109.485	240.182	0	0	0	0	0	463.293	635.678	1015.13	19.7183	194.632	1186.48	205.376	0	1465.07	58.266	0	0	348.878	0	0
DO23540	ICGC_LIRI_JP	15	liver	0	10.3438	516.003	1552.21	2175.88	0	0	331.09	0	0	3671.3	122.38	0	0	1442.7	0	0	0	0	190.955	0	0	0	0	0	0	0	417.907	0	0	139.043	0	1802.13	2633.45	0	0	0	0	0	3102.95	72.7071	255.811	0	1027.99	0	0
DO23541	ICGC_LIRI_JP	15	liver	0	0	0	0	0	0	107.454	853.569	0	0	3136.96	151.973	330.519	0	2114.16	0	198.379	0	0	0	0	0	0	0	0	111.538	0	0	0	0	0	0	0	926.416	0	0	888.052	0	0	2425.78	10.4447	73.817	0	866.131	0	18.0054
DO23542	ICGC_LIRI_JP	15	liver	260.299	0	390.456	686.177	683.951	0	0	0	0	0	1770.69	95.4914	0	59.253	2859.95	0	245.511	336.332	0	71.7785	58.8645	36.6669	0	0	0	184.817	0	0	0	345.742	0	0	1209.72	0	0	0	0	0	0	1657.53	10.774	0	0	3164.43	0	259.779
DO23543	ICGC_LIRI_JP	15	liver	0	0	0	2164.19	1197.43	0	0	2272.23	0	0	4172.48	168.703	198.173	0	5034.54	0	0	861.188	0	75.7478	92.8729	0	0	0	0	190.633	0	582.58	0	0	0	0	874.715	1402.03	0	0	2313.61	0	0	3753.13	240.234	173.721	0	4761.1	0	0
DO23544	ICGC_LIRI_JP	15	liver	272.278	37.5992	0	832.185	24.5626	0	183.267	403.639	0	0	3894.22	0	0	0	3084.76	0	230.558	381.17	0	0	1137.31	0	140.106	0	0	190.303	0	0	0	49.9737	166.494	472.888	314.387	904.119	0	0	617.652	0	0	2913.49	0	0	0	2052.6	0	0
DO23545	ICGC_LIRI_JP	15	liver	198.203	0	392.744	346.839	0	0	0	953.475	0	0	4502.16	128.849	0	0	3864.18	0	261.803	308.99	0	0	142.359	0	289.944	0	0	0	0	77.2733	0	0	0	0	629.699	604.957	187.755	0	567.913	0	0	3895.47	129.386	0	0	2356.46	0	0
DO23546	ICGC_LIRI_JP	15	liver	158.092	80.502	388.02	279.859	592.534	0	0	172.335	0	0	878.071	0	0	0	728.07	0	0	0	0	0	0	43.6578	0	0	0	70.4045	0	127.619	0	40.5399	0	31.5894	339.709	995.516	0	0	82.9556	274.405	63.699	1136.47	0	137.266	0	452.724	0	49.0457
DO23547	ICGC_LIRI_JP	15	liver	0	0	0	0	0	0	0	0	0	0	200.539	0	0	0	91.6303	0	0	0	73.1695	0	0	0	0	74.3115	0	0	0	46.7734	0	0	0	119.886	38.5865	0	0	0	0	0	0	0	0	0	21.5154	0.72769	0	0
DO23548	ICGC_LIRI_JP	15	liver	303.462	0	0	50.806	0	0	127.625	821.653	0	0	934.596	0	0	0	1530.49	0	341.1	973.012	0	203.728	694.33	0	143.97	0	0	0	0	65.4368	0	22.8699	0	119.26	449.025	0	0	16.3908	703.869	0	0	907.974	0	0	0	637.465	0	121.223
DO23549	ICGC_LIRI_JP	15	liver	135.266	0	0	474.884	823.363	133.418	0	0	0	0	1253.04	0	0	0	1123.86	0	0	0	0	33.1742	0	224.742	0	0	0	97.1545	0	164.733	0	206.184	0	0	378.494	0	0	0	166.106	0	0	1467.22	0	0	0	1688.14	0	123.707
DO23550	ICGC_LIRI_JP	15	liver	0	29.8917	25.4524	1181.17	0	0	0	754.571	0	0	1698.43	106.424	0	0	1930.52	0	0	0	348.302	0	0	0	0	211.518	0	5.34813	104.971	0	0	0	140.326	278.808	613.513	1557.25	0	0	323.785	0	0	862.645	0	0	0	751.819	0	0
DO23551	ICGC_LIRI_JP	15	liver	232.222	69.8606	0	323.073	0	0	81.7852	1071.42	0	0	1810.18	88.4141	219.228	0	3024.56	0	0	255.261	0	0	0	0	0	819.969	0	0	0	0	0	0	7.76069	377.549	54.3224	0	298.514	182.545	1313.86	0	0	1163.56	0	0	0	2578.68	0	0
DO23552	ICGC_LIRI_JP	15	liver	115.736	79.0712	127.516	648.481	792.772	0	0	0	0	0	360.653	69.2758	0	0	1198.64	0	80.5203	304.84	0	0	0	0	0	427.499	0	0	57.4533	0	0	190.836	33.9015	0	195.357	1197.53	0	0	296.941	0	0	476.487	63.4955	0	0	1139.94	0	173.599
DO45091	ICGC_LIRI_JP	15	liver	0	196.838	1073.6	682.058	1151.97	0	0	840.459	0	0	3675.86	0	0	0	2249	0	51.159	1064.02	0	362.234	130.948	0	0	0	0	217.032	0	513.981	0	145.742	168.084	19.0253	147.336	368.314	0	0	1855.87	159.131	0	4504.42	0	126.116	0	3043.39	0	158.054
DO45092	ICGC_LIRI_JP	15	liver	216.101	0	0	434.229	603.564	0	0	1015.88	0	0	4790.33	223.827	138.77	0	1121.75	0	219.534	0	0	0	0	0	0	169.392	0	126.514	0	0	0	255.379	0	0	647.736	334.509	0	0	746.253	0	128.388	3664.89	63.1926	0	0	833.432	0	135.27
DO45093	ICGC_LIRI_JP	15	liver	145.233	0	461.22	641.762	257.48	0	0	286.892	341.159	0	878.738	68.726	0	0	956.994	455.25	0	32.5825	0	0	0	0	235.169	0	0	0	0	0	0	155.286	51.6115	166.69	508.908	764.719	0	49.173	337.677	0	0	493.804	0	81.8261	0	300.205	647.396	0
DO45094	ICGC_LIRI_JP	15	liver	0	71.5882	559.511	1332.75	0	0	0	165.898	237.483	0	2879.74	0	0	0	1984.65	140.841	146.997	1237.25	0	193.74	181.473	0	99.2698	0	0	199.655	219.199	342.546	0	0	117.68	41.289	1238.99	797.286	0	0	290.456	313.44	0	2800.1	0	106.637	0	1288.03	0	0
DO45095	ICGC_LIRI_JP	15	liver	96.2309	0	31.3635	0	0	0	0	0	0	0	344.172	19.3892	0	0	671.812	0	32.1052	0	0	28.1046	0	41.6354	0	0	0	0	39.6827	0	0	0	0	0	0	519.713	0	0	0	122.734	0	494.487	33.8767	60.3601	0	0	0	69.0933
DO45096	ICGC_LIRI_JP	15	liver	0	461.876	0	3307.06	452.273	0	0	2089.41	0	0	7192.7	0	0	0	6816.72	0	0	1726.55	0	0	672.037	0	0	0	0	368.062	0	960.726	0	0	279.975	0	2169.24	3503.65	0	0	2939.71	0	0	6824.05	0	0	0	4438.46	0	468.965
DO45097	ICGC_LIRI_JP	15	liver	323.77	122.929	333.81	448.452	2216.08	0	0	434.05	240.989	0	1868.15	128.943	0	0	691.839	0	0	0	0	0	307.52	136.641	0	0	0	127.137	257.092	312.716	0	345.028	290.455	404.837	658.282	2386.62	0	0	58.6476	207.183	0	2306.07	2.02835	0	0	439.461	0	0
DO45099	ICGC_LIRI_JP	15	liver	206.59	144.8	0	294.012	0	0	0	520.537	96.9251	0	1021.61	0	3.93054	0	1591.01	0	117.673	295.423	0	0	0	80.4217	256.94	0	0	22.4159	0	143.048	0	3.5262	0	0	228.553	137.121	0	0	130.287	151.479	0	922.415	0	129.798	0	1081.74	0	0
DO45101	ICGC_LIRI_JP	15	liver	157.338	0	433.94	0	0	0	0	0	0	156.295	2330.83	0	0	0	1392.63	0	59.1234	0	0	0	0	56.4165	0	0	0	101.025	275.771	0	0	309.708	0	565.143	0	0	0	0	0	0	0	2088.72	0	0	0	1294.96	0	57.9724
DO45103	ICGC_LIRI_JP	15	liver	260.274	0	0	80.6173	0	0	0	235.42	0	0	0	30.3425	0	55.2975	1128.06	0	0	63.8318	0	64.3766	0	0	252.047	0	0	0	0	0	0	346.416	0	0	124.195	1200.6	0	0	0	0	0	0	0	0	0	121.155	0	0
DO45105	ICGC_LIRI_JP	15	liver	80.5146	0	288.462	336.286	1027.66	0	0	1220.44	0	0	2268.13	236.63	134.591	109.719	1918.64	0	0	0	0	199.323	0	19.4568	0	0	0	235.076	0	210.699	0	0	0	0	0	190.487	0	0	1363.28	0	99.8389	1973.85	196.247	325.055	0	3099.59	0	138.444
DO45107	ICGC_LIRI_JP	15	liver	58.4564	0	0	0	225.011	0	0	368.39	0	0	1458.85	0	0	126.538	2061.18	0	199.485	0	0	108.138	48.1867	59.1029	0	0	0	70.2944	0	235.23	0	0	0	0	0	158.904	0	0	251.511	0	0	1249.74	0	117.122	0	2291.37	0	0
DO45109	ICGC_LIRI_JP	15	liver	0	29.4432	85.044	157.502	0	0	0	0	0	0	242.985	0	0	35.3583	137.653	30.9725	46.7128	18.7355	0	0	0	0	0	0	0	0	0	0	0	0	0	3.47728	138.896	0	0	0	0	45.4594	0	376.887	0	0	0	60.1866	0	0
DO45111	ICGC_LIRI_JP	15	liver	4.51657	0	0	1578.49	2362.08	125.634	27.3592	1352.73	0	0	2342.33	32.8409	124.793	0	1445.78	0	0	82.3929	0	0	282.056	207.883	0	0	0	56.0732	0	265.803	0	223.326	0	0	1440.2	1738.12	0	218.419	1905.26	0	134.768	2074.72	149.013	33.034	0	1736.07	0	0
DO45113	ICGC_LIRI_JP	15	liver	41.7902	0	188.657	43.3241	251.368	0	157.612	74.182	0	45.3279	1359.99	41.5897	0	181.572	853.929	0	0	0	0	0	48.473	0	0	157.756	122.508	0	59.4974	0	0	0	0	204.673	0	380.289	0	11.6854	221.89	0	19.2669	1020.89	0	0	0	864.49	0	0
DO45115	ICGC_LIRI_JP	15	liver	0	298.375	353.117	1709.83	1475	0	300.365	721.41	240.499	0	1853.27	243.103	0	0	1084.66	0	340.047	676.746	0	0	0	0	0	401.533	0	37.4043	0	444.885	0	0	62.4831	0	1078.45	1894.38	0	119.16	1384.87	495.138	0	2875.47	154.027	0	0	174.262	0	188.112
DO45117	ICGC_LIRI_JP	15	liver	0	109.156	839.929	0	800.353	0	0	989.022	507.443	234.286	1488.1	235.781	399.02	0	1169.58	0	564.868	0	0	0	0	169.846	125.664	0	0	172.487	0	0	0	0	140.51	584.05	1043.98	471.881	530.223	0	484.687	28.4714	83.2194	1501.61	165.44	0	0	1096.92	0	119.088
DO45119	ICGC_LIRI_JP	15	liver	0	177.568	1097.81	1255.76	2022.03	0	314.253	646.589	257.605	0	2138.54	117.534	502.617	0	2081.73	0	666.517	311.07	0	15.6825	255.913	0	310.989	0	0	334.864	0	0	0	0	246.6	1537.79	745.498	2077.21	0	57.2769	518.363	489.024	0	1963.15	297.412	0	0	1738.09	0	396.999
DO45121	ICGC_LIRI_JP	15	liver	286.427	0	249.682	446.927	0	0	0	158.065	0	0	282.208	102.617	0	0	1050.25	0	0	142.944	247.25	102.192	0	48.9415	289.062	62.9998	0	0	62.7197	186.565	0	48.3908	0	0	0	0	0	0	56.5201	0	0	349.907	0	0	0	1106.6	0	0
DO45123	ICGC_LIRI_JP	15	liver	386.903	0	74.4245	610.883	216.088	0	38.5595	496.803	122.263	0	568.542	109.975	0	50.6741	1484.36	0	0	0	0	0	76.4986	61.1668	0	0	0	0	195.911	159.459	0	321.609	0	139.515	225.729	0	0	164.562	911.451	0	0	1084.81	42.2439	0	0	1610.95	0	0
DO45125	ICGC_LIRI_JP	15	liver	0	60.9595	250.005	483.355	0	0	0	710.738	0	0	10.8819	0	0	57.4608	737.534	0	0	0	0	0	0	144.923	149.836	0	0	95.8661	305.4	0	0	0	91.9723	300.445	415.122	689.485	0	0	1008.1	0	0	309.412	0	0	0	189.97	0	72.0934
DO45127	ICGC_LIRI_JP	15	liver	0	106.265	1268.67	1879.05	0	0	0	1789.45	0	0	2933.94	138.562	143.636	135.023	3500.71	0	614.818	0	355.543	0	1380.19	0	0	0	0	0	0	0	0	0	77.3526	1018.15	1171.08	1197.42	0	0	1828.24	0	0	3042.39	97.2243	442.72	10.312	2695.47	0	544.779
DO45129	ICGC_LIRI_JP	15	liver	110.27	51.1289	155.248	189.622	0	0	0	436.296	0	0	1243.8	0	0	115.522	1644.08	0	0	197.461	0	0	0	0	0	272.559	0	0	0	0	0	0	148.77	0	218.959	0	0	0	353.165	0	0	980.987	0	0	60.7202	1669.6	0	0
DO45131	ICGC_LIRI_JP	15	liver	0	106.254	0	55.8908	273.138	0	0	434.311	0	0	573.8	51.0973	0	190.604	2319.28	0	0	59.1756	0	0	0	0	0	223.795	0	0	201.359	0	0	0	113.488	0	189.763	877.086	0	0	501.997	0	0	434.761	15.5482	0	47.1896	1115.38	0	0
DO45133	ICGC_LIRI_JP	15	liver	154.278	0	230.509	430.203	333.296	0	175.999	0	0	0	2648.78	63.1628	321.709	0	1761.52	0	518.231	0	0	0	0	0	0	0	0	0	0	166.115	0	33.2147	0	0	0	302.892	83.8954	0	1069.82	0	0	3020.4	3.37727	0	0	1538.06	0	130.258
DO45135	ICGC_LIRI_JP	15	liver	129.995	18.0015	143.301	0	8.1747	0	156.751	581.732	0	87.2809	0	0	0	0	525.245	0	481.026	128.167	183.302	0	0	0	0	0	0	3.38669	0	42.0144	376.578	234.176	58.7592	0	0	0.0400737	0	66.0658	0	0	0	0	0	0	0	427.933	0	313.449
DO45137	ICGC_LIRI_JP	15	liver	216.348	0	0	355.229	0	0	0	833.369	47.3979	0	279.961	80.3529	0	82.4624	980.827	0	106.361	64.9288	0	159.222	0	86.0234	104.397	0	0	0	0	0	0	366.98	0	54.1422	500.905	0	0	0	315.733	46.2627	0	0	87.97	166.58	0	658.206	0	0
DO45139	ICGC_LIRI_JP	15	liver	0	0	651.688	2706.18	0	0	0	1416.22	0	0	8042.27	184.685	0	0	4150.21	0	0	616.637	0	0	7.11969	0	0	0	0	276.456	0	269.138	0	0	304.965	1147.93	824.289	0	0	0	3125.01	0	0	6951.69	36.7589	292.318	0	3732.53	0	0
DO45141	ICGC_LIRI_JP	15	liver	0	168.368	291.141	1760.01	2291.63	358.029	68.2297	134.313	0	121.953	1433.14	0	97.2675	381.598	1330.14	0	287.641	0	0	0	0	0	0	0	0	0	101.079	0	0	0	0	356.934	290.389	1365.37	257.205	175.257	1244.63	0	11.1432	1755.34	0	307.375	19.1476	2667.19	0	0
DO45143	ICGC_LIRI_JP	15	liver	331.172	25.3397	0	350.905	1147.91	0	0	61.3633	89.5729	0	93.6616	93.5995	0	152.917	539.091	0	0	121.418	0	58.3762	0	79.123	55.7237	0	0	0	0	23.6713	0	0	102.017	373.681	0	223.227	0	0	507.186	8.00896	0	0	0	0	0	958.56	0	0
DO45145	ICGC_LIRI_JP	15	liver	0	10.2477	455.653	2350.29	360.768	143.896	0	2161.28	0	114.311	3530.86	97.8884	0	0	2522.43	0	0	241.267	653.429	0	0	0	0	0	0	0	188.87	358.744	0	0	201.594	19.1676	2453.91	0	0	0	1166.43	0	0	2996.17	102.378	227.158	0	3140.24	0	0
DO45147	ICGC_LIRI_JP	15	liver	0	0	966.369	300.666	1169.48	89.9367	0	716.257	47.2168	0	345.281	179.352	0	177.012	1597.95	0	132.953	0	52.853	0	0	0	384.508	0	0	0	0	0	224.778	0	0	828.154	75.0858	942.199	0	0	210.366	147.198	0	136.202	88.9721	129.629	0	1793.83	0	147.454
DO45149	ICGC_LIRI_JP	15	liver	3.52247	85.2238	0	28.8736	811.838	0	0	1527.82	120.877	0	1348.25	0	0	379.762	1250.12	0	0	88.3306	0	173.757	0	0	325.093	115.053	0	0	0	0	0	200.162	0	0	443.34	770.19	0	114.666	841.826	0	0	606.403	0	0	294.954	767.031	0	0
DO45151	ICGC_LIRI_JP	15	liver	220.902	0	101.833	0	0	0	0	927.877	0	0	5507.38	0	0	0	5061.82	0	108.576	0	0	0	0	0	467.146	0	0	0	323.877	225.679	0	399.519	0	208.966	0	1174.95	0	0	0	0	0	4327.45	0	221.912	0	3939.83	0	100.205
DO45153	ICGC_LIRI_JP	15	liver	0	73.1492	232.23	0	0	0	0	796.313	0	0	2166.69	0	216.993	0	1118.73	0	66.3855	0	0	0	105.253	105.417	0	0	0	0	291.955	0	0	0	7.483	147.428	614.646	0	0	0	209.371	0	0	2168.17	0	28.5287	0	1063.49	0	0
DO45155	ICGC_LIRI_JP	15	liver	0	0	0	1986.91	0	0	98.8775	1040.7	0	70.9091	4264.07	0	0	0	1463.25	0	0	0	0	0	103.531	227.603	0	0	0	0	302.45	0	0	0	0	0	1551.59	0	0	7.9029	1507.43	0	0	4222.79	0	0	0	1287.21	0	0
DO45157	ICGC_LIRI_JP	15	liver	0	0	208.143	86.7261	0	0	0	257.197	0	0	386.578	0	0	78.4314	88.3463	0	0	0	100.855	0	0	0	0	0	0	0.675124	405.097	0	0	0	0	424.828	87.8713	0	0	51.5604	141.574	0	0	300.95	0	0	0	23.5092	0	0
DO45159	ICGC_LIRI_JP	15	liver	0	0	205.689	232.933	0	0	4.11109	736.239	0	0	1781.99	44.2645	0	0	1804.69	0	239.061	0	0	363.501	0	46.0362	138.357	0	0	0	225.28	80.8598	0	114.002	0	302.679	703.476	407.303	0	140.469	99.7054	0	0	1372.8	25.2587	0	0	1009.23	0	77.4206
DO45161	ICGC_LIRI_JP	15	liver	145.717	90.2983	0	687.882	955.344	0	0	1050.09	92.3734	0	2212.37	135.014	0	0	1344.24	0	337.049	354.164	0	0	0	0	0	0	0	0	0	305.006	0	280.818	117.572	0	1579.72	1387.14	89.8578	0	0	0	0	1880.05	106.364	0	0	988.68	0	0
DO45163	ICGC_LIRI_JP	15	liver	0	98.1654	25.3421	886.684	737.546	0	0	865.005	0	0	1735	123.621	0	0	2843.62	0	0	1010.02	0	751.7	0	0	0	0	0	106.833	0	0	0	0	161.762	41.1403	1230.51	1124.14	275.236	0	497.041	0	0	1278.53	23.3841	0	0	1584.4	0	0
DO45165	ICGC_LIRI_JP	15	liver	0	110.869	255.007	0	428.736	0	0	312.471	0	0	585.144	0	0	0	1106.63	0	212.958	260.48	136.433	269.899	690.903	0	0	0	0	36.1911	0	98.5025	0	0	0	0	0	895.947	0	0	18.6189	222.826	0	423.158	0	0	91.7806	0	0	262.106
DO45167	ICGC_LIRI_JP	15	liver	146.074	0	147.456	74.8497	0	0	0	0	0	0	49.1269	0	47.3076	0	357.244	0	0	40.6952	89.0428	0	0	0	149.064	0	0	0	0	0	37.1327	217.603	0	0	0	0	0	0	0	57.3063	0	17.9812	0	0	0	273.184	0	45.1833
DO45169	ICGC_LIRI_JP	15	liver	0	0	610.875	2293.09	0	0	314.132	2623.21	0	0	1777.68	0	0	0	1060.76	0	0	0	0	0	461.967	1152.65	0	35.9466	0	0	0	0	118.513	0	0	523.3	1608.51	0	0	177.484	2497.44	0	0	1992.2	0	160.754	0	1528.85	0	0
DO45171	ICGC_LIRI_JP	15	liver	209.098	0	380.901	0	0	0	0	478.158	78.6669	0	758.295	0	0	0	1773.04	0	111.373	286.978	0	0	0	188.211	285.662	0	0	99.5896	0	95.7842	0	351.52	0	0	0	287.745	0	0	780.565	168.045	0	1232.02	0	0	0	772.087	0	0
DO45173	ICGC_LIRI_JP	15	liver	0	0	1172.21	1089.65	0	0	0	554.257	232.341	0	3178.37	221.677	0	0	2975.07	0	258.308	592.137	0	0	229.715	0	0	0	0	136.488	0	238.155	0	0	0	639.316	880.41	580.619	0	0	1254.29	68.3412	0	2681.54	249.639	0	0	1791.1	0	286.957
DO45175	ICGC_LIRI_JP	15	liver	75.5496	0	0	11.3129	1557.85	157.277	32.8013	640.038	0	0	1376.39	108.766	0	0	1142.95	0	0	0	327.642	0	170.268	0	274.376	0	0	96.3878	0	0	0	222.006	0	0	435.998	0	0	164.374	444.881	0	0	1125.92	131.391	0	69.2967	2464.99	0	0
DO45177	ICGC_LIRI_JP	15	liver	335.596	0	372.101	386.63	0	0	0	324.94	0	0	1091.61	0	30.2919	0	1070.02	0	189.629	0	0	0	0	0	109.175	0	0	253.226	0	0	0	104.299	0	230.053	488.647	867.331	109.517	0	101.319	0	0	894.481	0	176.627	0	315.407	0	57.6297
DO45179	ICGC_LIRI_JP	15	liver	333.47	0	121.496	517.045	0	0	0	56.9746	0	0	2260.03	117.687	0	0	2349.85	0	0	0	0	0	0	0	149.011	0	0	55.3428	118.235	0	0	109.686	0	0	358.755	740.261	310.066	0	0	0	0	2144.49	0.150926	0	0	1444.55	0	0
DO45181	ICGC_LIRI_JP	15	liver	363.596	12.9148	0	692.782	2074.13	0	110.142	77.6063	0	0	2192.7	0	0	107.759	337.093	0	245.628	0	0	0	117.602	0	7.34589	0	0	194.928	0	92.4469	0	200.939	82.231	0	743.561	1461.12	0	28.9601	223.17	0	0	1514.72	0	0	59.3794	1309.34	0	194.083
DO45183	ICGC_LIRI_JP	15	liver	199.334	0	0	509.488	481.896	0	158.839	464.036	0	0	764.552	0	91.6003	163.599	965.65	0	0	0	0	100.35	243.686	0	0	0	0	117.957	68.0804	0	313.084	294.984	75.685	0	687.084	503.216	198.267	0	260.686	0	0	405.783	0	0	0	1388.38	0	0
DO45185	ICGC_LIRI_JP	15	liver	187.849	0	1139.96	964.473	0	0	0	544.253	0	0	3799.38	0	0	0	1301.68	0	0	1044.68	0	0	86.7825	0	0	0	0	0	0	0	0	0	0	610.746	783.282	0	0	0	798.594	0	0	3890.72	0	0	0	1744.93	0	0
DO45187	ICGC_LIRI_JP	15	liver	318.281	32.3912	280.642	39.6127	441.961	0	0	76.2404	0	0	0	0	0	0	0	0	56.0107	48.3781	0	0	0	0	0	0	0	0	0	92.0385	178.219	96.4171	22.7491	230.694	0	412.572	134.016	0	11.3714	0	0	0	0	0	0	0	0	9.25859
DO45189	ICGC_LIRI_JP	15	liver	459.787	0	96.6452	214.956	1023.26	33.6504	3.05991	0	0	0	125.813	75.2475	251.548	113.332	0	0	258.293	0	64.4029	0	61.5606	0	0	0	0	0	0	0	0	430.97	0	59.4281	90.6027	831.815	79.2948	89.5685	311.146	0	0	99.319	79.6482	0	0	0	0	31.0375
DO45191	ICGC_LIRI_JP	15	liver	140.808	0	302.271	183.565	703.502	77.6505	0	0	0	70.2102	296.063	82.8964	0	0	212.639	0	114.899	195.376	0	0	0	0	0	0	0	61.5679	0	217.013	0	182.333	0	0	255.484	449.863	0	0	0	0	0.717894	387.239	20.5855	0	0	374.966	0	46.3223
DO45193	ICGC_LIRI_JP	15	liver	228.211	0	0	312.827	0	0	73.8973	617.553	0	15.8217	1263.26	0	63.3858	0	1969.07	0	227.354	0	0	0	76.4991	171.743	241.032	0	0	0	98.7368	55.9325	0	372.123	0	271.733	388.874	299.236	0	135.055	322.749	82.6647	169.797	1070.77	0	0	0	1389.91	0	333.68
DO45195	ICGC_LIRI_JP	15	liver	156.932	0	18.4201	0	172.86	0	0	178.304	61.656	0	0	0	0	0	57.0076	0	0	0	37.2506	0	0	0	0	26.3768	0	24.1484	6.78897	0	0	155.435	0	102.558	0	0	0	0	0	0	0	0	0	0	0	228.139	0	0
DO45197	ICGC_LIRI_JP	15	liver	0	0	619.326	0	1144.17	0	0	1884.12	0	0	3443.73	0	0	0	246.726	0	0	0	0	198.443	111.112	0	288.375	0	0	0	0	225.231	0	0	0	679.725	0	107.524	0	0	1734.28	0	0	2940.02	0	0	0	1475.94	0	0
DO45199	ICGC_LIRI_JP	15	liver	0	0	154.91	390.226	0	0	0	953.546	0	0	5541.36	0	227.665	0	1943.67	0	0	0	0	0	23.1882	0	231.205	314.73	0	0	0	0	0	0	0	0	606.902	0	0	0	210.834	0	0	4925.23	0	473.598	0	1107.45	0	0
DO45201	ICGC_LIRI_JP	15	liver	234.65	28.4502	307.514	1185.69	1804.55	0	109.595	134.819	0	0	2118.4	0	0	0	176.19	0	81.8441	0	18.0314	0	0	193.089	31.1331	66.0603	0	158.487	0	206.405	0	128.338	144.007	14.3255	607.016	0	0	10.7225	1263.77	0	0	2065.82	0	0	0	2009.94	0	0
DO45203	ICGC_LIRI_JP	15	liver	239.123	0	462.184	0	1622.99	0	0	709.481	0	0	1402.43	136.845	0	60.5304	228.894	0	169.63	0	0	116.733	151.124	4.17429	0	0	0	0	0	335.123	0	181.751	0	211.166	0	290.08	0	0	679.701	0	0	1331.88	117.331	0	0	1508.51	0	83.6268
DO45205	ICGC_LIRI_JP	15	liver	152.152	0	0	77.7793	0	0	0	654.946	0	0	1614.33	0	0	0	2041.13	0	0	189.223	0	0	0	124.462	94.7621	0	0	0	75.9481	95.3978	0	97.2329	0	0	228.218	0	0	0	0	0	0	1761.62	0	0	33.9833	2289.97	0	74.9571
DO45207	ICGC_LIRI_JP	15	liver	385.536	0	0	347.751	0	0	0	1497.31	126.699	0	3775.43	266.985	0	0	2434.58	0	0	240.816	0	0	0	0	0	0	0	163.906	0	0	369.416	9.99805	0	431.996	1524.43	765.298	0	0	401.467	0	0	2832.81	72.3752	0	0	2054.42	0	0
DO45209	ICGC_LIRI_JP	15	liver	121.636	76.7992	322.094	1218.9	378.889	0	0	108.999	425.431	0	1197.43	0	0	58.9142	1364.72	537.881	0	0	0	0	0	59.6425	307.62	0	383.904	160.106	60.5629	0	67.1243	0	0	0	540.126	0	163.485	0	743.473	38.15	0	1349.63	0	273.239	50.733	1450.47	484.449	95.8288
DO45211	ICGC_LIRI_JP	15	liver	1194.5	154.08	0	0	0	83.6586	0	537.253	2.24706	0	0	43.7673	0	86.1136	0	0	99.6804	0	0	174.958	58.1092	0	0	0	0	0	0	173.9	151.056	990.687	38.4891	0	150.159	190.457	108.094	0	182.33	95.9455	82.1111	0	68.8078	0	0	0	0	0
DO45213	ICGC_LIRI_JP	15	liver	0	0	0	107.529	0	0	0	1027.12	0	0	2568.38	120.133	0	217.865	2766.31	0	0	0	331.819	0	0	0	339.018	324.145	0	54.8397	0	28.788	0	0	0	0	0	1036.91	0	0	450.932	0	0	2127.17	0	0	0	1795.02	0	0
DO45215	ICGC_LIRI_JP	15	liver	188.893	0	108.667	0	65.5603	0	59.2531	238.185	0	0	1543.75	0	0	0	808.213	0	0	0	0	0	0	0	0	0	0	0	56.1368	0	0	31.1846	0	0	90.5101	0	0	0	165.701	0	0	1330.62	0	0	0	864.72	0	0
DO45217	ICGC_LIRI_JP	15	liver	487.397	0	0	393.239	0	0	145.068	0	0	0	567.077	53.4185	0	0	1488.69	0	57.1829	0	0	0	84.9605	0	0	0	0	0	0	177.377	0	216.364	0	0	0	1028.8	0	51.8012	73.3698	0	0	891.206	125.07	0	0	913.021	0	139.137
DO45219	ICGC_LIRI_JP	15	liver	160.745	167.379	278.485	460.946	1739.86	95.4928	0	104.297	0	0	344.419	88.1305	0	0	393.674	0	0	0	0	0	0	0	264.737	0	0	0	0	192.366	0	34.3422	4.91054	0	622.418	1361.94	0	0	0	0	0	831.364	105.4	0	0	735.235	0	0
DO45221	ICGC_LIRI_JP	15	liver	496.918	0	0	171.107	0	0	0	116.138	0	0	1920.59	79.6957	118.027	61.8533	2429.78	0	386.162	0	0	0	0	0	0	0	0	0	0	0	0	0	0	0	55.3333	407.611	244.663	125.376	350.971	0	0	1615.32	13.358	0	0	1060.78	0	391.741
DO45223	ICGC_LIRI_JP	15	liver	0	0	0	0	0	0	0	0	0	0	582.349	0	134.898	30.614	25.5509	0	134.353	0	0	0	63.6278	0	0	0	0	0	5.38804	0	0	0	0	0	0	0	0	0	106.2	0	0	612.951	0	0	77.1507	411.612	0	48.6478
DO45225	ICGC_LIRI_JP	15	liver	0	238.863	954.161	103.692	0	0	0	1283.24	0	0	3014.52	114.894	0	0	1577.87	0	291.079	364.65	0	0	45.1253	0	0	0	0	0	0	0	0	0	0	864.306	221.816	0	0	118.78	1118.08	343.583	0	2489.15	64.6177	0	0	1370.41	0	285.39
DO45227	ICGC_LIRI_JP	15	liver	306.475	0	411.207	151.826	0	0	0	560.706	0	0	3359.27	116.523	0	0	1362.47	0	274.725	0	117.022	0	23.9812	0	0	775.358	0	0	200.013	0	0	556.13	0	115.468	0	0	0	0	901.637	0	0	3105.46	47.0931	0	0	1460.96	0	0
DO45229	ICGC_LIRI_JP	15	liver	0	60.9227	97.923	453.168	19.2058	0	0	667.871	0	0	0	35.5336	0	0	1807.29	0	434.318	64.5268	0	0	0	243.726	0	0	0	72.0006	0	4.87343	0	69.2492	44.4554	0	942.721	1583.24	0	0	1.44019	0	0	358.788	83.1353	0	0	59.0881	0	224.749
DO45231	ICGC_LIRI_JP	15	liver	5.56412	129.938	0	236.043	42.0104	81.6382	0	832.628	0	0	846.35	0	165.352	0	804.067	0	0	179.625	0	0	0	100.532	0	0	0	0	140.739	0	0	64.7044	0	0	488.154	155.151	0	86.4898	731.957	39.8198	0	753.293	139.239	0	0	450.212	0	0
DO45233	ICGC_LIRI_JP	15	liver	121.082	0	0	84.5056	365.421	0	0	519.893	0	0	67.9275	22.0949	0	0	179.288	0	0	80.256	0	0	0	37.4544	0	0	0	0	0	84.1712	0	107.084	0	220.407	50.9418	377.293	0	93.0982	297.443	0	0	402.511	60.9722	75.013	0	0	0	56.983
DO45235	ICGC_LIRI_JP	15	liver	117.13	0	0	8.41879	0	0	0	500.176	86.7098	0	1764.2	0	0	0	998.11	0	150.403	0	0	0	0	0	260.531	0	0	0	0	0	0	148.331	0	0	256.889	84.4158	0	0	0	0	0	1223.2	0	0	0	799.867	0	31.0995
DO45237	ICGC_LIRI_JP	15	liver	0	178.572	1859.81	700.09	0	0	192.431	2217.82	18.2207	0	1445	296.729	0	0	1116.36	752.596	236.46	164.895	0	0	0	169.883	0	358.734	1143.05	0	0	0	149.257	0	92.8057	1589.05	662.489	808.265	0	86.2652	1869.04	1102.83	0	1268.76	159.077	0	0	0	544.469	0
DO45239	ICGC_LIRI_JP	15	liver	298.946	0	0	575.433	506.374	0	88.1569	164.678	166.115	76.6839	354.111	11.5018	0	96.3427	315.008	0	87.6169	142.31	0	158.512	0	0	340.612	0	0	51.2127	0	274.257	0	50.7553	0	0	557.816	101.961	0	142.64	0	0	16.742	37.494	68.8375	99.5954	0	985.622	0	54.8854
DO45241	ICGC_LIRI_JP	15	liver	0	0	167.471	394.781	56.5995	0	116.715	129.756	77.4196	0	1164.9	119.128	0	0	932.496	0	57.7566	142.666	0	0	0	0	0	326.814	0	76.9162	0	57.6355	0	0	193.021	117.703	349.347	607.101	0	0	368.241	56.7767	0	710.225	85.1226	0	0	446.542	0	217.974
DO45243	ICGC_LIRI_JP	15	liver	201.733	0	390.786	370.534	356.174	0	0	210.362	0	0	936.128	0	0	108.141	854.899	0	0	0	75.1098	0	110.542	0	0	0	0	321.791	0	0	0	445.542	0	0	293.191	762.289	0	131.483	704.188	0	0	1156.69	0	252.792	22.8297	810.721	0	0
DO45245	ICGC_LIRI_JP	15	liver	446.035	0.250615	149.669	0	0	0	0	0	141.002	0	0	91.001	0	98.4151	69.3756	130.829	54.0446	0	0	0	0	0	0	106.235	0	59.2985	0	0	0	516.299	91.1635	0	0	0	0	0	340.036	121.416	61.5057	0	42.9081	0	195.433	102.724	111.129	20.1645
DO45247	ICGC_LIRI_JP	15	liver	210.918	0	0	0	446.914	5.4289	0	91.4681	0	0	1056.79	54.772	0	0	758.841	0	0	192.463	1.10889	0	162.609	0	165.509	0	0	118.33	0	0	0	269.562	0	0	0	438.077	108.807	0	47.411	0	0	840.47	5.71756	0	0	856.536	0	0
DO45249	ICGC_LIRI_JP	15	liver	60.3966	0	0	0	0	0	86.523	71.7046	0	0	0	1.44301	0	0	0	0	0	74.7042	35.5559	0	0	20.8982	0	0	0	0	0	0	23.3714	49.053	0	25.7394	0	0	0	0	106.926	0	0	17.6764	23.6345	0	0	0	0	0
DO45251	ICGC_LIRI_JP	15	liver	302.85	0	173.302	108.093	255.55	0	143.625	79.7938	0	0	16.2454	0	0	0	114.513	0	71.7099	0	39.5719	172.972	11.5552	0	0	0	0	0	0	0	0	304.636	0	0	0	82.9036	0	62.8616	169.471	56.1761	0	0.247546	0	0	0	365.141	0	12.5866
DO45253	ICGC_LIRI_JP	15	liver	607.464	25.9217	423.454	298.517	349.606	253.931	0	164.466	0	0	736.95	0	0	0	520.162	0	211.878	0	0	300.708	0	0	0	0	0	0	0	0	185.011	212.165	146.898	0	128.427	234.691	0	0	197.642	160.075	0	238.719	0	0	0	777.789	0	216.398
DO45255	ICGC_LIRI_JP	15	liver	235.342	36.4412	0	545.748	0	0	112.168	373.266	0	0	0	97.1323	0	0	1743.62	0	0	73.9722	0	22.2928	0	0	389.703	0	0	128.052	0	48.5543	0	0	90.555	258.535	391.165	1103.93	0	0	370.586	0	0	317.74	85.8157	0	0	863.33	0	79.2436
DO45257	ICGC_LIRI_JP	15	liver	203.872	0	0	101.366	665.717	0	0	329.842	73.5478	0	218.694	79.219	0	82.5562	1035.58	0	0	15.6969	0	0	19.0446	75.9741	30.9256	103.578	0	0	0	97.4236	39.4814	179.4	0	176.425	0	1366.96	0	0	0	0	0	545.811	35.6867	102.096	100.224	347.052	0	70.3555
DO45259	ICGC_LIRI_JP	15	liver	309.076	0	828.379	679.89	0	0	0	0	0	0	3529.29	0	0	0	2431.1	0	260.24	521.851	0	21.977	162.662	0	604.207	0	0	163.753	0	396.647	0	0	0	614.957	511.511	477.007	0	0	0	0	0	3579.77	0	334.082	0	1801.13	0	389.62
DO45261	ICGC_LIRI_JP	15	liver	219.323	0	0	478.547	0	0	0	333.48	0	0	2113.46	0	0	0	3315.7	0	424.804	277.167	0	446.726	0	0	0	0	0	0	0	0	0	194.004	0	0	200.022	815.988	0	0	594.451	192.809	0	1344.26	0	0	0	1943.32	0	0
DO45263	ICGC_LIRI_JP	15	liver	0	67.5956	546.109	329.349	0	0	0	56.497	0	0	569.978	0	69.6178	0	1251.04	0	161.754	373.246	0	0	0	0	0	563.065	0	221.909	0	68.0612	0	130.841	153.753	179.385	790.66	422.644	0	94.8237	126.795	0	0	573.761	0	135.302	0	344.505	0	151.111
DO45265	ICGC_LIRI_JP	15	liver	0	0	0	408.074	2935.24	0	0	122.72	0	0	1564.93	179.574	0	0	676.302	0	188.056	111.405	0	0	39.7467	0	0	0	75.8407	149.245	0	107.142	0	0	0	0	39.5844	3168.08	0	0	633.326	0	0	1349.98	107.583	0	0	757.247	0	131.202
DO45267	ICGC_LIRI_JP	15	liver	235.262	0	143.21	1278.46	0	0	141.541	0	0	0	4712.77	0	0	0	2700.74	0	139.42	0	0	0	0	0	102.332	0	242.075	0	194.264	0	0	280.044	0	70.6841	866.244	0	0	17.4256	0	0	0	4112.51	0	0	0	2996	0	0
DO45269	ICGC_LIRI_JP	15	liver	253.977	0	0	1172.84	0	224.548	48.9506	290.453	0	0	1617.3	177.12	0	0	2567.05	0	0	0	0	135.462	0	0	0	0	0	148.006	135.176	0	0	115.313	0	258.647	765.064	627.457	0	148.153	171.744	0	0	1039.54	169.761	176.395	161.811	1837.34	0	0
DO45273	ICGC_LIRI_JP	15	liver	188.705	120.872	314.858	711.987	842.192	0	141.156	466.427	137.161	0	1760.77	68.4377	87.0552	0	1029.99	0	0	0	0	80.0306	0	71.0263	0	0	0	24.6467	0	0	0	59.3801	8.27848	0	276.192	30.6174	0	236.169	1571.48	135.452	0	1875.46	144.41	0	0	665.206	0	0
DO45275	ICGC_LIRI_JP	15	liver	9.04932	6.64805	0	128.564	1872.06	0	0	427.146	0	76.1044	2601.91	121.093	0	0	504.341	0	181.96	0	0	0	0	0	190.248	0	0	188.723	0	0	0	226.633	154.696	0	426.028	604.003	0	0	360.555	0	31.1882	1791.27	43.188	0	0	1094.91	0	0
DO45277	ICGC_LIRI_JP	15	liver	226.585	0	456.99	188.26	0	77.03	0	76.451	0	0	4326.59	0	0	0	1359.89	0	157.766	0	0	0	404.979	0	0	0	0	91.1585	68.37	0	0	464.173	0	232.925	60.9888	0	0	0	192.644	0	0	3814.61	0	183.856	0	1279	0	78.8378
DO45279	ICGC_LIRI_JP	15	liver	389.101	0	285.308	0	0	0	241.789	115.203	0	0	0	0	75.4907	0	603.998	0	0	58.0548	0	0	71.0899	96.5757	0	223.14	0	0	0	10.3523	0	481.325	0	132.778	0	0	0	33.0858	399.862	0	0	0	0	11.7063	0	407.517	0	0
DO45281	ICGC_LIRI_JP	15	liver	360.997	0	0	1664.38	0	0	0	0	0	0	4372.36	0	0	0	3659.61	0	0	399.438	0	0	87.3417	0	0	0	0	0	0	0	0	268.053	0	0	0	2165.44	0	0	1609.53	0	0	3875.27	0	0	0	1492.09	0	0
DO45283	ICGC_LIRI_JP	15	liver	120.929	0	596.739	192.686	0	0	119.852	29.5635	0	0	192.689	91.1869	0	134.569	626.738	0	109.695	128.429	0	0	71.2656	0	0	0	0	0	0	142.211	52.8966	260.002	0	0	77.032	0	0	81.0619	384.303	180.343	0	823.822	118.183	0	70.9645	613.936	0	87.138
DO45285	ICGC_LIRI_JP	15	liver	23.895	0	0	0	0	0	15.9572	61.5827	0	0	0	0	0	0	0	0	20.5969	0	0	0	0	0	0	0	0	27.249	0	1.65174	0	0	0	0	0	0	0	18.9764	0.387505	0	0	0	16.9316	0	0	41.0959	11.7065	0
DO45287	ICGC_LIRI_JP	15	liver	396.117	0	0	0	0	0	0	0	0	0	0	0	0	0	0	0	0	0	308.168	98.4342	0	0	0	0	0	0	0	0	0	521.247	0	0	0	0	0	0	0	0	0	0	0	0	0	0	0	0
DO45289	ICGC_LIRI_JP	15	liver	323.349	76.5777	201.221	0	135.491	124.762	0	278.662	0	0	0	0	0	0	311.005	0	84.3155	0	0	0	0	62.267	0	4.36301	0	35.821	0	0	0	526.68	0	0	80.5637	485.018	0	0	190.812	0	0	0	69.8385	0	0	280.09	0	16.773
DO45291	ICGC_LIRI_JP	15	liver	118.24	0	271.399	0	100.175	58.9297	0	14.9741	0	50.5215	0	0	0	127.696	332.315	0	37.8642	0	0	0	36.7223	0	0	0	0	43.8159	0	27.037	0	210.765	0	0	31.779	211.32	0	0	291.746	0	26.5601	145.479	0	0	0	0	0	0
DO45293	ICGC_LIRI_JP	15	liver	385.353	81.7934	643.527	0	94.4484	0	55.9076	0	313.856	0	9.4275	0	0	0	375.091	321.239	118.786	0	0	69.867	82.1603	0	0	211.15	314.183	0	0	0	0	70.8359	40.503	410.912	50.1093	0	0	86.4382	183.603	373.205	0	188.058	0	0	0	651.049	0	57.5634
DO45295	ICGC_LIRI_JP	15	liver	40.6175	0	9.86836	0	0	0	6.05154	0	0	0	0	8.01748	0	22.4144	0	24.8626	0	0	0	0	2.91386	0	0	0	0	0	0	0	0	0	0	0	42.9023	0	0	18.8191	0	0	0	0	0.0169506	0	60.0343	0	0	0
DO45297	ICGC_LIRI_JP	15	liver	1099.77	63.2511	0	0	0	0	0	0	0	76.5808	0	7.99521	0	0	0	0	0	0	0	0	46.0263	0	0	0	0	49.1783	0	0	0	882.684	15.6491	0	0	102.057	62.2834	0	0	0	0	0	88.6782	0	0	0	0	0
DO45299	ICGC_LIRI_JP	15	liver	3580.15	755.829	0	0	0	26837.1	0	0	3296.81	0	18131	0	6153	6328.87	2864.93	0	0	0	0	28510.1	0	0	1427.11	16019.1	0	1213.22	0	0	0	12704	820.287	0	0	0	19246.6	0	0	4786.36	0	13844.6	0	8702.89	0	800.975	0	0
DO45301	ICGC_LIRI_JP	15	liver	131.632	0	996.911	0	193.608	0	0	1168.11	0	0	0	208.172	0	0	0	0	0	0	0	56.564	0	0	64.8529	0	0	0	0	194.644	109.351	56.9851	120.925	846.914	0	0	0	0	949.111	0	0	0	112.457	101.203	0	431.939	0	0
DO45303	ICGC_LIRI_JP	15	liver	551.188	0	0	0	579.586	0	0	233.696	0	0	0	0	0	0	0	0	81.4464	0	0	0	0	0	0	0	0	57.0236	0	0	0	367.57	0	0	50.2063	39.8267	0	0	28.2024	44.4295	0	0	0	0	0	353.841	0	113.241
DO45305	ICGC_LIRI_JP	15	liver	221.811	0	249.516	149.226	461.796	183.862	106.442	0	0	0	0	0	0	0	349.655	0	163.209	0	143.821	125.736	0	0	0	0	0	77.7352	0	0	0	395.239	0	0	0	182.826	0	84.2744	210.551	82.6155	0	63.9547	0	0	143.923	404.214	0	249.209
DO45307	ICGC_LIRI_JP	15	liver	310.54	29.7569	48.1497	108.905	69.385	0	0	61.582	0	0	0	1.54168	0	0	95.7135	0	20.0214	0	0	0	64.3213	90.9923	132.118	0	0	32.6952	0	0	0	181.169	0	141.414	0	0	0	0	115.955	0	0	0	37.9707	0	0	83.1078	0	105.835
DO45309	ICGC_LIRI_JP	15	liver	0	0	28.561	0	0	0	11.4716	0	0	0	110.353	0	0	33.4154	569.363	0	0	0	0	0	0	0	417.533	0	0	0	0	0	0	0	0	0	0	182.344	0	52.8235	0	0	0	46.3832	0	0	0	154.819	0	0
DO48672	ICGC_LIRI_JP	15	liver	0	147.465	777.903	1644.97	613.076	0	0	1220.79	240.587	0	2195.64	0	0	0	1893.13	0	126.984	664.231	467.022	202.646	13.8204	38.7211	0	0	0	303.647	0	193.712	0	0	10.0026	0	1016.52	504.466	0	0	2043.47	230.296	0	1820.87	0	0	0	1509.4	0	0
DO48674	ICGC_LIRI_JP	15	liver	0	203.057	761.406	2737.95	0	599.634	26.2008	1115.27	0	0	2331.2	151.383	0	0	1186.53	0	154.538	0	0	215.728	0	0	0	159.349	0	0	0	0	0	0	107.821	0	1994.85	0	119.31	226.186	531.358	0	0	2415.97	78.2085	344.009	163.442	1876.68	0	0
DO48677	ICGC_LIRI_JP	15	liver	70.85	0	624.098	307.216	221.153	325.874	0	1274.9	0	0	3402.8	183.8	254.184	0	2217.31	0	0	386.725	0	0	134.512	0	198.899	0	0	204.172	0	502.671	0	159.781	0	220.093	479.311	0	0	0	1179.7	0	0	3098.76	54.5344	0	125.985	2406.48	0	0
DO48679	ICGC_LIRI_JP	15	liver	85.6333	154.45	0	1603.51	661.831	0	0	660.143	125.825	22.4807	1064.11	0	199.23	0	2467.23	0	0	0	0	293.628	0	180.133	0	0	0	34.2977	0	31.8985	0	70.8325	228.995	0	1151.46	1381.75	0	0	399.744	0	99.6486	662.341	0	185.466	0	2078.45	0	0
DO48681	ICGC_LIRI_JP	15	liver	0	111.203	0	786.954	0	0	0	1186.34	224.28	0	2981.88	195.602	0	0	1375.01	0	0	739.219	336.685	0	234.005	0	0	0	0	0	0	325.316	0	138.282	181.016	210.601	0	0	0	0	1580.45	188.152	0	2170.05	23.5066	0	0	1641.42	0	279.135
DO48682	ICGC_LIRI_JP	15	liver	1616.42	0	0	0	1652.24	4566.53	0	1116.28	632.374	0	2527.54	0	423.311	1161.07	781.843	0	0	0	1445.54	3343.86	0	708.936	0	0	0	0	0	0	0	1885.4	0	0	781.431	0	4738.14	0	375.637	0	0	2742.47	0	1250.42	0	1621.38	0	0
DO48684	ICGC_LIRI_JP	15	liver	228.643	141.187	417.889	521.494	1030.24	144.358	0	0	0	0	325.799	0	0	0	780.198	0	118.362	0	0	173.899	0	0	0	0	0	0	0	0	0	123.47	60.795	0	668.898	1103.28	160.362	0	0	253.945	0	282.439	0	0	0	648.775	0	53.3576
DO48686	ICGC_LIRI_JP	15	liver	289.695	0	262.908	588.509	0	0	172.794	1152.18	0	0	1643.35	0	0	64.9276	1018.83	0	377.627	0	0	0	0	82.3984	273.94	0	0	122.373	0	0	96.2476	385.56	0	0	528.169	156.322	0	176.53	502.569	86.4824	0	1160.31	0	0	175.843	1354.46	0	0
DO48687	ICGC_LIRI_JP	15	liver	0	0	316.032	0	0	201.785	0	0	0	0	1366.89	0	0	0	2475.61	0.487539	0	109.883	190.494	0	113.752	0	0	0	59.9653	199.592	0	0	120.747	90.0137	0	0	0	617.306	0	0	422.588	0	0	806.662	0	0	0	1410.15	141.801	0
DO48689	ICGC_LIRI_JP	15	liver	13.1254	0	622.368	756.185	0	0	0	1100.39	0	89.6244	1710.12	104.594	0	0	1904.37	0	0	0	0	0	0	0	0	373.989	0	0	0	77.2283	58.6188	142.524	0	438.513	166.322	0	0	0	1173.47	0	0	1759.54	41.1126	46.0029	0	1824.99	0	0
DO48691	ICGC_LIRI_JP	15	liver	50.5615	47.8598	107.288	302.938	76.9038	0	0	112.121	0	0	522.482	0	0	94.2721	578.951	0	0	96.3821	68.7271	0	0	0	0	0	0	0.25285	0	55.8228	0	7.40086	0	0	196.979	0	76.2344	0	0	0	76.1611	555.681	0	0	98.4616	440.895	0	0
DO48692	ICGC_LIRI_JP	15	liver	151.801	158.4	0	689.63	0	0	0	275.378	0	0	1903.81	0	0	0	1748.53	0	41.5912	0	0	368.972	0	0	412.387	0	0	0	0	0	0	0	139.962	0	504.927	869.386	0	54.1912	0	0	76.5329	1211.94	0	142.184	0	477.299	0	22.7297
DO48693	ICGC_LIRI_JP	15	liver	0	0	71.4291	170.352	0	0	0	0	0	0	76.9414	0	40.6273	0	131.345	0	0	0	0	0	0	0	0	29.8745	0	0	0	0	0	0	0	0	0	0	0	0	71.4213	68.3962	44.6549	260.724	0	0	0	88.2532	0	0
DO48694	ICGC_LIRI_JP	15	liver	339.947	0	0	213.639	103.624	0	0	0	207.368	0	1656.47	0	0	0	1244.4	0	0	0	0	0	0	0	0	0	0	0	0	176.602	0	120.338	0	0	309.333	411.638	0	0	0	0	0	1766.87	0	0	0	684.253	0	0
DO48695	ICGC_LIRI_JP	15	liver	274.281	136.087	0	1226.29	0	0	44.1969	532.334	0	0	1139.5	0	0	79.6611	2027.81	0	141.449	196.54	103.777	232.384	61.9189	87.2636	0	0	0	91.7959	0	210.551	0	246.299	16.9274	99.748	688.164	794.04	153.429	197.905	591.885	0	0	920.89	0	84.9203	0	1528.12	0	0
DO48697	ICGC_LIRI_JP	15	liver	420.579	0	359.313	0	255.628	0	0	450.105	164.289	0	2063.4	0	0	46.7878	382.525	0	89.6587	0	0	0	126.878	0	0	0	0	0	0	0	0	484.305	0	0	0	0	0	54.6309	557.838	0	0	2055.3	0	0	234.567	718.971	0	13.8897
DO48700	ICGC_LIRI_JP	15	liver	108.83	0	0	175.834	0	0	0	216.411	0	0	303.156	0	0	0	1038.16	0	0	0	0	164.729	0	28.4021	0	0	0	0	0	70.5234	0	197.153	0	0	111.573	543.949	0	33.9537	0	47.7828	0	397.074	0	0	0	464.058	0	114.364
DO48701	ICGC_LIRI_JP	15	liver	0	49.9858	0	3287	326.194	0	0	0	211.13	0	2895.36	145.459	194.041	0	2904.02	0	60.5053	0	0	246.087	0	207.665	0	0	0	0	0	0	0	0	143.623	0	2213.89	803.557	0	0	651.786	0	0	1960.52	0	0	0	2282.54	0	165.444
DO48703	ICGC_LIRI_JP	15	liver	0	0	439.551	346.896	0	0	194.154	135.536	0	0	2265.83	102.344	144.137	0	990.664	0	322.728	0	0	279.857	0	0	0	0	0	0	44.6947	0	0	334.493	0	422.691	32.2828	113.441	0	83.3988	346.52	0	0	1942.2	69.5249	0	0	1178.56	0	0.795626
DO48704	ICGC_LIRI_JP	15	liver	77.3315	0	156.124	0	897.439	0	73.9899	0	133.531	0	943.009	0	35.5782	0	951.59	0	30.8195	0	0	0	87.061	118.413	130.541	0	0	0	112.371	0	0	0	91.0263	0	0	872.048	73.0274	110.379	0	88.0796	0	733.701	0	367.013	0	810.981	0	241.363
DO48706	ICGC_LIRI_JP	15	liver	0	0	368.539	0	0	115.538	0	1812.6	222.92	0	6072.53	133.864	307.448	0	3614.09	0	145.004	0	0	0	206.741	0	0	0	0	0	0	287.887	0	229.702	0	0	730.238	0	0	0	806.58	0	0	5331.1	111.407	0	0	3350.56	0	129.167
DO48709	ICGC_LIRI_JP	15	liver	243.354	0	75.2551	388.254	0	0	174.281	1164.63	83.5115	0	1280.31	0	0	0	1646.35	0	234.542	0	0	53.5085	103.465	190.333	0	0	0	0	0	0	0	78.6441	73.289	0	243.871	226.747	0	0	869.629	320.704	0	1352.4	0	0	0	2056.87	0	202.162
DO48712	ICGC_LIRI_JP	15	liver	249.188	0	0	132.39	602.224	0	0	355.434	122.702	0	285.83	0	0	0	1016.17	0	80.541	290.537	0	0	0	0	0	270.575	0	37.2437	0	0	0	147.291	0	0	0	455.846	0	0	240.256	0	0	0	0	0	0	1092.72	0	64.4206
DO48715	ICGC_LIRI_JP	15	liver	384.531	0	0	0	0	0	0	446.637	0	0	1901.85	136.501	154.015	164.662	1908.25	0	94.7456	0	0	0	0	0	0	0	0	0	0	0	0	336.457	0	0	0	0	0	0	0	0	0	1615.76	0	352.237	17.6064	2024.1	0	159.744
DO48716	ICGC_LIRI_JP	15	liver	174.922	0	838.125	2271.55	0	492.983	0	257.643	0	0	6788.83	311.205	365.016	0	5887.35	0	20.9681	281.943	0	0	0	0	0	0	0	0	0	177.548	0	508.249	0	0	716.396	1207.13	0	0	1641.33	0	0	6330.56	265.443	251.46	0	4435.4	0	187.332
DO48717	ICGC_LIRI_JP	15	liver	0	0	0	0	0	0	0	0	42.458	0	0	0	0	0	34.0996	0	0	0	0	0	0	0	0	0	9.61455	0	0	0.422051	0	0	0	0	0	0	0	0	0	0	0	19.5556	0	0	0	64.9276	0	0
DO48719	ICGC_LIRI_JP	15	liver	238.142	0	0	1358.29	223.314	125.265	0	0	742.927	0	6453.42	0	0	0	8151.9	0	0	0	107.231	0	0	166.22	557.588	0	582.234	0	0	153.989	0	138.67	0	0	999.618	0	122.303	193.798	0	234.885	0	5001.05	0	0	0	7459.15	0	0
DO48720	ICGC_LIRI_JP	15	liver	195.908	0	301.358	0	0	0	3.8824	223.116	0	0	190.006	0	0	0	818.536	0	229.284	71.8284	0	0	0	64.5112	0	0	0	0	0	152.087	0	45.4163	0	0	0	279.463	112.476	43.2506	72.8854	108.729	0	570.111	0	0	0	543.552	0	284.039
DO48721	ICGC_LIRI_JP	15	liver	0	97.3596	0	818.616	0	180.008	0	276.833	0	0	1723.24	115.839	0	0	2961.99	0	0	0	0	0	0	0	0	0	193.346	0	0	48.3091	0	0	57.8401	113.16	461.727	963.808	0	0	363.341	133.463	0	2075.72	18.7563	0	138.707	2202.48	0	0
DO48723	ICGC_LIRI_JP	15	liver	117.471	155.83	397.288	953.174	0	0	0	922.198	0	0	1728.49	225.881	0	0	1943.5	0	249.879	0	0	173.422	0	294.016	0	0	0	0	0	416.236	0	170.31	113.384	281.73	754.57	444.562	0	0	252.714	171.168	0	1637.01	161.325	0	293.426	1612.39	0	0
DO48725	ICGC_LIRI_JP	15	liver	323.072	0	0	0	1075.54	0	0	236.873	0	0	0	0	0	0	463.579	0	0	0	0	0	0	199.613	0	0	0	55.6993	86.454	83.1821	0	196.289	0	0	92.1394	228.994	0	0	188.981	0	0	264.338	0	0	55.5903	937.867	0	0
DO48727	ICGC_LIRI_JP	15	liver	315.938	0	0	312.21	692.413	0	0	749.29	0	0	1227.1	0	0	0	1289.27	0	121.648	518.452	0	0	0	0	127.234	0	0	0	81.613	0	0	285.492	0	115.582	738.756	1223.4	0	0	0	0	0	1128.81	0	0	0	438.709	0	1.49498
DO48728	ICGC_LIRI_JP	15	liver	103.039	0	0	0	461.558	0	0	9.34426	0	0	795.352	0	0	0	581.764	0	137.604	536.05	0	172.557	0	0	256.284	0	0	118.467	0	27.344	0	22.2811	0	0	110.216	0	54.7415	0	101.861	0	0	385.657	0	0	0	1127.8	0	54.4473
DO48730	ICGC_LIRI_JP	15	liver	196.129	0	46.0757	175.101	375.386	0	0	674.9	0	0	1799.97	131.236	76.6838	0	2045.9	0	297.57	0	0	284.507	0	254.733	0	0	0	0	0	0	0	7.23571	0	0	308.354	1927.73	0	0	735.33	0	0	1656.19	88.2241	139.757	0	0	0	135.162
DO48732	ICGC_LIRI_JP	15	liver	0	184.225	1502.42	2186.42	378.25	0	144.701	1199.89	442.383	0	2961.87	0	0	0	2721.39	0	0	1066.54	0	0	192.584	0	0	0	0	44.0803	0	353.281	0	0	26.0756	679.508	1638.59	182.011	0	261.374	1618.6	0	0	2676.49	0	0	0	2879.4	0	0
DO48733	ICGC_LIRI_JP	15	liver	0	0	212.31	58.4248	46.2828	0	107.277	819.886	79.623	41.9387	1047.48	0	0	0	897.679	0	0	184.485	0	0	6.74868	157.978	0	167.633	0	117.572	44.9468	0	0	49.2349	0	0	698.973	0	302.559	35.8705	420.62	0	0	1367.62	0	0	0	465.491	0	62.6278
DO48736	ICGC_LIRI_JP	15	liver	401.151	60.8337	326.41	0	819.045	0	0	0	0	0	0	0	0	0	427.307	0	147.85	279.234	0	104.192	0	0	0	39.1129	0	148.633	0	54.2268	0	477.212	24.5652	0	0	60.1284	0	0	0	0	34.644	0	0	0	0	1154.54	0	43.7779
DO48737	ICGC_LIRI_JP	15	liver	0	0	1047.94	407.136	0	0	0.982295	55.4282	134.829	0	1448.57	136.175	246.057	0	2343.23	0	277.287	0	0	0	323.047	197.487	226.966	0	0	0	0	0	386.08	0	0	137.722	449.49	0	0	129.56	301.056	495.491	0	1246.16	0	182.449	0	2022.71	0	195.077
DO48738	ICGC_LIRI_JP	15	liver	0	21.9947	0	46.8298	0	0	0	0	0	0	0	0	0	0	0	0	0	0	0	0	0	0	0	0	0	0	0	0	0	0	40.2235	0	47.0902	0	54.3749	0	0	0	0	37.0997	0	0	0	0	0	30.7037
DO48741	ICGC_LIRI_JP	15	liver	243.476	154.756	233.873	631.596	0	188.105	0	518.585	0	0	2597.38	98.6071	128.598	0	2064.35	0	177.239	0	0	0	0	0.168176	0	0	0	0	0	0	194.084	77.3502	51.1009	0	0	947.075	0	0	283.8	0	91.5617	2394.24	0	49.4934	0	1529.1	0	38.0951
DO48742	ICGC_LIRI_JP	15	liver	577.866	0	594.361	219.449	0	0	197.09	1149.96	0	0	1662.18	0	36.836	24.7108	3292.82	0	0	48.6347	0	722.445	0	240.243	0	0	0	19.1839	0	433.335	0	0	0	0	0	10.6998	357.35	0	1320.51	0	127.372	1338.77	0	136.909	151.419	2957.33	0	0
DO48743	ICGC_LIRI_JP	15	liver	426.406	0	242.754	261.046	0	0	233.611	234.968	0	0	2536.3	231.684	260.857	0	2235.75	0	315.012	0	0	0	0	0	0	0	0	184.999	45.5895	0	0	280.488	0	336.447	574.38	59.5256	0	169.268	0	0	0	2635.07	86.8171	157.166	0	1993.93	0	370.191
DO48746	ICGC_LIRI_JP	15	liver	122.197	0	0	1290.92	344.128	0	0	561.438	0	0	1063.21	183.347	246.647	78.372	2732.31	0	219.122	0	202.882	0	88.6476	102.891	112.261	549.823	0	0	190.091	229.101	0	213.443	0	114.526	1453.77	122.089	0	0	33.0304	0	0	589.375	21.9377	46.8187	0	3054.94	0	300.763
DO48747	ICGC_LIRI_JP	15	liver	16.8729	7.66259	0	836.201	0	0	0	0	0	0	0	0	0	0	0	0	0	0	0	17.3406	0	0	0	0	0	31.387	0	0	0	78.4707	38.7936	0	457.172	0	0	0	0	29.7044	0	108.753	0	0	0	0	0	0
DO48751	ICGC_LIRI_JP	15	liver	0	0	0	387.436	1065.88	0	0	1136.64	0	0	1485.33	79.3838	398.24	0	2200.29	0	0	100.268	0	165.861	107.902	0	0	0	0	0	0	322.611	0	0	0	176.818	757.234	2374.99	0	0	882.233	0	0	1021.89	56.2188	0	0	438.03	0	0
DO48753	ICGC_LIRI_JP	15	liver	136.305	0	0	0	415.65	0	67.6276	0	0	160.078	722.82	0	0	0	526.013	0	0	0	371.716	0	60.5556	0	0	0	0	0	0	0	0	0	0	0	0	177.825	59.2434	16.3907	164.455	0	0	710.688	0	0	0	551.396	0	0
DO48757	ICGC_LIRI_JP	15	liver	355.693	0	0	538.309	686.086	156.341	168.183	0	0	0	1261.2	0	0	0	1560.75	0	372.875	0	0	0	741.929	0	372.12	0	0	208.106	0	0	0	304.59	0	0	289.942	0	201.374	157.381	0	0	0	1169.56	0	0	0	3231.37	0	512.126
DO48759	ICGC_LIRI_JP	15	liver	13.287	0	0	136.097	227.469	0	0	512.59	0	0	884.039	0	0	0	1340.11	0	0	0	277.695	0	0	0	0	276.807	0	0	120.629	54.4915	0	197.794	0	0	31.875	223.853	0	138.607	448.479	0	0	464.718	0	0	0	1459.09	0	177.125
DO48760	ICGC_LIRI_JP	15	liver	41.1217	0	0	644.634	414.844	0	64.9839	1173.29	0	0	1892.5	86.8017	0	0	1806.5	0	0	0	310.886	0	0	45.3493	0	0	0	129.002	0	0	0	276.71	0	0	602.525	847.113	0	112.245	728.897	0	0	1856.51	0.0913437	0	0	1754.94	0	0
DO48761	ICGC_LIRI_JP	15	liver	138.748	0	533.807	563.866	0	0	86.1506	564.898	0	0	1027.16	142.982	0	243.805	2135.74	0	150.646	0	0	0	0	0	0	0	0	0	0	0	0	156.935	0	0	429.91	580.627	0	0	894.963	0	0	856.571	53.8911	0	0	1493.99	0	0
DO50772	ICGC_LIRI_JP	15	liver	0	0	152.505	991.185	0	0	0	0	39.7786	0	2484.25	0	0	0	1064.64	0	187.713	0	0	0	0	0	0	0	0	0	0	0	0	0	0	170.841	651.554	0	0	0	0	0	0	2985.09	0	0	96.353	1727.44	0	184.414
DO50774	ICGC_LIRI_JP	15	liver	312.81	0	364.041	0	140.446	0	0	110.613	0	0	1283.57	58.2345	0	0	1758.54	0	242.544	0	0	0	85.3514	0	0	0	0	90.8462	0	89.0289	0	132.232	0	0	243.446	0	0	0	78.7771	0	112.697	1362.96	57.2074	0	0	1483.9	0	297.734
DO50776	ICGC_LIRI_JP	15	liver	136.309	0	115.593	1198.45	0	0	0	76.8408	0	0	1758.01	96.0245	0	0	2339.99	0	0	0	0	0	85.631	458.429	0	0	0	0	0	0	0	278.09	0	108.555	139.981	0	0	0	470.514	0	0	1001.25	47.1338	228.975	0	2532.65	0	0
DO50778	ICGC_LIRI_JP	15	liver	303.384	0	563.502	0	0	0	3.72503	0	194.001	0	212.212	0	0	0	599.46	0	221.359	0	0	70.5506	0	77.7473	151.47	0	0	0	0	5.79647	0	303.167	46.8962	117.562	0	97.2581	0	80.6676	365.845	67.733	0	206.53	0	0	0	222.784	0	259.69
DO50780	ICGC_LIRI_JP	15	liver	0	0	0	846.23	0	0	0	0	210.223	0	2050.25	0	0	0	1413.89	0	0	1102.85	0	0	0	0	0	0	0	33.4736	0	0	0	0	0	187.034	395.695	324.367	0	0	0	66.9066	0	1665.54	0	0	0	796.517	0	0
DO50783	ICGC_LIRI_JP	15	liver	188.287	164.747	0	0	944.202	0	0	115.946	0	0	1992.72	0	0	0	1802.41	0	0	192.945	0	0	117.375	0	0	0	0	0	0	0	0	0	83.9728	0	272.572	1657.08	0	0	161.465	64.2528	0	2043.03	0	0	0	848.731	0	0
DO50785	ICGC_LIRI_JP	15	liver	129.667	26.3192	397.306	0	0	0	0	508.796	542.791	0	955.115	232.185	0	163.256	879.85	0	77.2592	0	0	38.7837	125.286	0	149.968	0	0	0	0	117.124	151.684	40.4471	126.399	283.316	0	733.004	0	0	157.525	188.63	0	764.224	46.8099	0	124.433	463.575	0	0
DO50787	ICGC_LIRI_JP	15	liver	0	96.951	0	0	517.461	0	0	584.71	0	0	1109.59	0	0	0	824.152	0	0	381.538	84.4249	0	0	0	117.983	0	0	126.354	0	77.3879	0	0	104.887	0	0	0	58.6237	0	482.495	0	43.0133	1239.12	0	0	146.828	1411.63	0	0
DO50789	ICGC_LIRI_JP	15	liver	280.809	0	219.982	805.971	0	160.086	141.185	0	0	0	1432.21	0	0	0	2083.55	0	195.472	0	45.7204	0	0	131.544	238.906	0	0	123.664	0	0	0	0	0	0	446.984	607.248	0	0	880.12	0	0	1895.5	0	0	0	1481.95	0	0
DO50791	ICGC_LIRI_JP	15	liver	42.3906	115.411	358.83	0	1422.27	314.773	0	0	0	0	529.376	0	0	0	807.019	0	303.718	0	0	281.54	0	56.1405	0	0	0	51.9412	0	0	0	135.926	75.2874	0	123.391	765.848	284.285	110.87	234.286	0	0	468.781	0	142.775	0	1335.85	0	214.788
DO50793	ICGC_LIRI_JP	15	liver	834.478	171.385	536.482	3802.48	1137.21	0	0	349.865	0	0	5500.51	0	0	698.932	5371.81	0	0	420.671	0	0	0	391.941	0	0	0	252.297	0	185.746	0	57.1122	152.994	0	3046.75	4166.33	0	0	163.749	0	0	5370.94	0	336.165	0	2697.26	0	0
DO50796	ICGC_LIRI_JP	15	liver	38.4365	0	395.332	337.005	553.848	0	0	212	0	0	248.832	95.2088	0	0	589.677	0	78.9799	0	322.977	212.266	31.8676	0	0	0	0	0	0	170.721	0	346.262	0	342.258	382.274	339.412	0	0	42.8199	0	0	59.7104	18.1035	0	0	491.373	61.1598	94.5685
DO50798	ICGC_LIRI_JP	15	liver	157.233	0	885.918	1467.89	1412.86	0	0	324.067	0	0	604.654	0	194.967	0	1469.45	0	111.919	927.509	0	0	164.53	0	60.3208	0	0	333.902	0	547.435	0	0	0	487.747	1922.94	21.1005	0	0	0	0	0	1459.26	0	144.843	0	2857.01	0	0
DO50799	ICGC_LIRI_JP	15	liver	167.045	0	629.258	1707.28	0	0	76.6878	0	0	0	2319.46	118.853	0	10.9974	1366.47	0	0	0	0	0	0	291.528	0	0	0	0	0	0	0	101.561	0	27.488	1765.95	0	0	117.53	0	120.76	239.433	2136.36	50.4683	0	219.185	1527.83	0	0
DO50800	ICGC_LIRI_JP	15	liver	20.3816	0	0	791.008	0	154.966	0	477.118	0	0	1669.72	0	0	174.034	2123.04	0	0	0	0	0	0	0	0	351.794	0	163.875	0	0	0	180.263	0	0	1086.11	0	70.0003	0	0	0	0	1160.7	0	0	0	2366.77	0	0
DO50802	ICGC_LIRI_JP	15	liver	0	0	237.079	740.722	0	0	138.987	1290.3	0	0	1445.17	0	0	0	938.749	0	0	492.386	135.204	0	250.292	368.048	0	0	0	0	141.943	413.261	0	107.818	0	39.3657	1256.51	0	0	214.505	790.302	0	0	1796.82	0	176.638	0	355.102	0	0
DO50803	ICGC_LIRI_JP	15	liver	0	0	0	0	0	0	0	0	0	0	0	0	0	0	0	0	0	6472.35	0	0	0	0	0	0	0	0	0	695.893	0	0	0	0	0	0	0	0	0	0	0	0	0	0	0	0	0	0
DO50804	ICGC_LIRI_JP	15	liver	0	0	183.958	3551.02	0	112.897	301.105	757.085	0	0	2245.9	175.898	0	0	4125.19	0	0	0	302.878	278.814	0	247.21	0	0	0	0	0	367.148	0	0	142.458	329.771	3306.86	513.738	0	158.028	0	0	0	2834.78	88.1239	285.265	0	3332.1	0	0
DO50805	ICGC_LIRI_JP	15	liver	369.935	0	306.492	698.323	0	0	0	0	0	0	3151.56	0	0	0.849925	2577.95	0	0	0	0	0	0	0	0	0	0	139.993	37.1186	107.238	0	147.425	0	162.071	0	0	0	0	1008.13	0	0	3096.76	0	0	158.242	2198.51	0	0
DO50806	ICGC_LIRI_JP	15	liver	256.673	0	430.532	0	0	0	0	903.273	0	0	3295.51	131.133	91.7506	0	1906.19	0	42.6695	0	0	0	0	21.5236	0	0	0	0	103.579	0	0	41.5864	0	23.1834	0	0	0	0	829.149	58.8507	0	2861.03	240.373	125.548	0	1997.89	0	150.576
DO50807	ICGC_LIRI_JP	15	liver	207.468	144.941	385.756	1953.47	0	90.1891	175.176	1229.54	0	0	3325.73	195.963	246.855	0	3554.78	0	0	153.965	0	0	0	528.893	33.1799	0	0	0	0	131.972	0	71.5077	0	0	1063.14	0	213.811	140.433	1420.81	0	0	3691.72	152.452	349.849	0	3079.67	0	0
DO50808	ICGC_LIRI_JP	15	liver	51.5458	66.1476	0	440.576	0	0	59.7732	890.984	119.284	0	1620.01	0	99.8635	0	1367.23	0	0	0	422.59	0	0	0	0	104.057	0	0	0	0	0	389.032	84.3423	378.788	389.282	0	0	0	0	0	0	717.974	0	0	0	1976.75	0	0
DO50809	ICGC_LIRI_JP	15	liver	0	0	0	0	0	0	0	63.1186	0	0	486.527	0	0	62.928	655.018	0	0	0	0	0	32.3433	0	0	147.803	0	0	0	0	0	0	0	0	0	0	0	0	0	0	0	261.827	0	0	0	934.193	0	172.918
DO50811	ICGC_LIRI_JP	15	liver	190.776	26.5992	0	0	0	183.985	0	1050.52	0	0	2082.8	0	0	0	2502.05	0	0	259.381	45.0424	0	0	0	0	0	0	0	0	228.748	0	437.806	110.392	382.15	0	590.824	11.7908	0	242.937	0	0	1216.16	0	0	0	2101.27	0	0
DO50813	ICGC_LIRI_JP	15	liver	168.953	129.565	0	173.449	0	0	0	1937.71	0	0	687.708	0	0	0	3062.22	0	0	0	426.048	0	0	0	299.797	0	0	0	0	0	0	52.8341	171.165	0	280.009	0	0	0	1635.73	0	0	585.427	0	0	277.525	2723	0	0
DO50814	ICGC_LIRI_JP	15	liver	401	0	505.068	527.359	1532.75	0	0	1829.6	0	0	4996.93	0	0	374.249	6748.46	0	0	732.904	0	754.431	281.183	0	0	0	0	76.1705	0	808.079	0	647.761	0	0	0	3609.98	256.949	0	2544.46	0	0	4861.09	0	0	487.048	4137.8	0	0
DO50815	ICGC_LIRI_JP	15	liver	0	0	723.227	295.187	219.49	279.484	0	986.308	0	0	2785.67	144.439	0	0	2396.44	0	512.437	0	0	0	92.8626	0	0	0	0	0	0	165.614	0	0	0	17.8174	80.3142	1736.58	20.9368	0	1395.02	0	0	3397.79	21.0535	134.696	0	501.052	0	721.315
DO50816	ICGC_LIRI_JP	15	liver	60.929	0	0	690.412	441.036	0	67.6075	916.985	0	115.83	3901.85	0	0	0	2433.47	0	320.078	0	277.965	296.554	0	0	104.132	0	0	0	0	292.03	0	307.952	0	261.703	466.043	0	0	91.807	0	0	0	2700.75	0	0	111.171	2347.16	0	304.91
DO50817	ICGC_LIRI_JP	15	liver	157.87	0	167.452	1443.67	0	0	0	1550.22	719.721	0	3545.53	165.067	0	0	2004.04	0	0	0	436.675	0	269.556	0	0	0	0	0	0	313.814	0	386.995	0	0	662.511	807.885	0	150.011	1232.13	341.287	0	3739.33	0	340.524	0	1010.95	0	0
DO50818	ICGC_LIRI_JP	15	liver	0	0	709.898	659.17	0	0	0	96.0258	0	0	3528.13	147.406	0	0	3734.27	0	103.61	804.403	0	436.095	335.104	0	0	0	0	273.784	0	168.715	0	0	0	662.942	0	690.647	0	0	1255.01	135.258	0	2509.16	85.1896	270.42	0	2656.51	0	558.479
DO50819	ICGC_LIRI_JP	15	liver	0	79.4145	68.7847	145.085	150.338	0	0	184.333	0	50.8959	298.41	59.5531	0	107.913	207.231	0	23.4713	0	87.5025	0	0	0	164.061	0	0	42.4133	0	0	0	0	6.26745	39.0112	0	399.621	0	0	0	0	4.5051	237.146	0	0	52.977	0	0	70.2206
DO50820	ICGC_LIRI_JP	15	liver	0	108.664	0	342.224	194.415	274.492	0	119.049	0	77.0618	1341.7	0	9.42263	0	3019.21	0	142.628	199.436	0	0	112.174	28.8264	149.925	0	0	0	0	0	0	0	0	0	0	2413.01	23.4192	0	0	0	41.2127	1218.13	0	223.71	0	1085.89	0	29.833
DO50822	ICGC_LIRI_JP	15	liver	110.117	62.2745	268.434	544.036	0	100.055	0	112.814	0	0	1996.9	0	0	123.03	2447.33	0	188.702	0	0	97.9878	111.179	0	12.0989	0	0	124.924	0	0	0	269.899	132.689	292.245	167.033	563.072	171.828	0	55.2967	144.316	0	1972.29	0	0	0	2220.85	0	0
DO50825	ICGC_LIRI_JP	15	liver	157.428	0	337.632	1264.18	0	0	0	321.174	0	0	3849.97	0	67.7724	0	3802.35	0	365.3	0	0	167.002	134.01	0	301.228	0	0	161.212	0	0	0	0	0	0	536.474	1169.6	0	0	227.45	0	0	3476.35	0	387.139	0	3163.65	0	17.9346
DO50827	ICGC_LIRI_JP	15	liver	213.475	79.726	345.193	339.894	0	57.3267	0	614.805	0	0	361.43	0	0	0	1138.19	0	0	0	0	0	0	271.197	0	0	0	69.6619	0	0	0	0	0	365.027	99.3223	1135.12	216.818	0	608.171	0	0	620.063	0	0	0	0	0	0
DO50829	ICGC_LIRI_JP	15	liver	0	0	214.032	526.728	0	191.41	151.719	725.975	0	0	518.474	0	175.955	0	1026	0	30.523	0	0	0	0	69.3009	0	0	0	85.8763	79.6502	0	0	81.0008	0	168.773	591.182	480.792	0	43.6258	0	56.1525	0	849.605	0	279.416	0	728.715	0	87.3082
DO50831	ICGC_LIRI_JP	15	liver	212.473	0	227.047	247.759	82.212	106.302	133.372	0	0	0	480.989	0	96.9168	29.7443	688.853	0	158.704	96.7499	0	71.4128	65.762	0	0	0	0	0	0	0	0	0	0	0	33.507	0	0	5.74565	105.971	0	0	598.503	0	0	189.377	923.483	0	0
DO50832	ICGC_LIRI_JP	15	liver	221.39	122.784	0	413.07	0	0	0	476.202	0	0	1806.9	61.4683	0	99.5115	3121.67	0	0	0	0	201.64	0	96.0487	0	0	0	0	0	0	0	139.631	0	0	626.819	1467.42	0	0	0	107.284	0	1682.51	47.2749	0	0	1757.04	0	0
DO50834	ICGC_LIRI_JP	15	liver	0	197.504	457.283	646.636	1901.08	0	0	1208.55	0	0	1365.48	169.735	0	0	1120.14	0	233.802	0	0	409.906	0	199.536	1.04626	0	0	62.1168	0	434.192	0	0	226.889	0	390.579	2454.87	0	0	1319.45	189.271	0	1284.49	135.805	0	130.502	723.461	0	52.1284
DO50837	ICGC_LIRI_JP	15	liver	0	0	0	41.7306	0	0	0	0	0	0	0	0	30.2086	0	61.5081	0	0	0	17.0262	0	0	31.451	0	0	0	18.3878	0	0	139.835	0	15.8725	0	0	0	0	0	57.8386	23.3625	0	0	0	0	0	53.3461	21.6327	0
DO50839	ICGC_LIRI_JP	15	liver	0	0	252.75	323.487	0	0	0	247.337	0	0	322.513	0	0	4.97321	1341.28	0	195.415	582.765	0	322.039	85.7439	0	0	0	0	0	0	205.447	0	0	0	227.606	87.7447	201.837	0	0	71.1509	0	0	142.491	0	0	55.4029	1103.64	0	0
DO50840	ICGC_LIRI_JP	15	liver	0	0	0	433.4	511.285	256.22	0	187.223	126.094	0	262.736	110.878	0	0	771.633	0	191.455	0	145.792	288.673	0	87.0443	0	0	0	0	101.252	343.008	0	436.365	49.0882	305.613	222.754	15.4868	0	0	242.958	203.345	0	0	49.6534	0	0	1337.19	0	84.0608
DO50842	ICGC_LIRI_JP	15	liver	0	0	1371.99	4057.95	598.466	0	688.902	2736.8	69.4106	0	4521.13	463.299	494.71	0	3103.88	0	399.482	371.35	0	0	0	0	0	0	0	226.116	0	0	0	0	0	629.469	2637.51	1859.72	213.255	298.246	2777.6	245.058	0	4628.51	280.066	453.275	0	1989.03	0	0
DO50844	ICGC_LIRI_JP	15	liver	0	67.006	205.875	870.147	1036.85	0	0	1349.01	158.573	0	3502.26	189.198	0	0	4088.22	0	200.633	387.327	0	641.821	0	55.0823	578.812	0	0	51.8175	0	692.99	0	0	164.764	0	889.004	3964.55	0	0	714.106	0	0	2442.88	190.04	0	385.183	1562.03	0	5.51363
DO50845	ICGC_LIRI_JP	15	liver	0	136.303	0	338.087	3418.07	79.2218	0	843.629	83.0051	0	1447.78	149.991	0	188.443	201.455	0	0	0	0	264.338	0	0	0	0	0	0	0	252.689	0	189.026	0	0	310.305	1462.99	0	244.84	552.228	302.273	93.0422	1228.82	177.96	0	0	1667.38	0	0
DO50848	ICGC_LIRI_JP	15	liver	71.9055	0	39.243	116.183	6.35277	0	4.34641	0	0	0	368.149	0	0	42.0348	624.306	0	0	0	79.3173	0	0	0	23.5405	0	0	0	14.4485	0	0	78.267	56.5585	333.989	0	49.8704	0	29.5295	0	0	0	207.933	0	0	0	376.823	0	0
DO50850	ICGC_LIRI_JP	15	liver	366.958	0	0	471.226	300.182	0	0	150.144	0	0	1469.35	89.0729	0	0	1781.15	0	114.831	0	0	0	0	38.7316	0	453.139	0	0	0	31.9292	0	301.169	0	0	72.5858	136.302	0	0	5.83211	0	0	1109.78	44.4101	0	0	1640.89	0	0
DO50851	ICGC_LIRI_JP	15	liver	312.912	0	193.576	1064.22	323.795	0	0	570.802	0	103.579	3176.69	79.3925	320.45	0	1565.09	0	249.779	0	0	0	152.279	146.69	0	0	0	147.267	0	302.719	0	262.955	0	120.067	1108.61	147.463	0	0	394.997	0	0	2924.69	141.16	95.0321	447.894	2477.84	0	224.038
DO50855	ICGC_LIRI_JP	15	liver	159.422	0	271.031	0	363.232	0	44.7643	561.334	0	26.1926	0	129.46	0	162.254	140.072	0	124.198	0	0	0	0	0	0	0	68.3001	108.437	0	89.3251	72.9781	330.427	40.4701	0	0	312.704	0	26.6524	438.38	0	67.1118	0	41.222	115.548	0	39.8397	0	305.602
DO50857	ICGC_LIRI_JP	15	liver	206.61	65.2954	268.418	218.355	1142.57	0	68.0189	738.02	0	17.0112	1625.47	0	0	0	1285	0	6.30541	0	148.632	0	0	55.4283	0	0	0	0	0	0	0	8.7313	58.1923	0	0	368.299	0	0	1122.22	0	122.348	1251.26	0	0	0	1649.89	0	187.296
DO50859	ICGC_LIRI_JP	15	liver	426.768	0	745.005	355.999	0	0	0	621.678	0	0	5389.73	0	0	0	3132.16	0	0	0	0	0	199.737	281.175	337.166	0	0	0	219.361	0	0	296.36	0	533.222	0	0	0	0	1144.25	0	0	5150.17	0	0	0	2899.27	0	0
DO51576	ICGC_LUSC_CN	16	lung_squamous	0	0	0	23.2577	0	0	0	0	0	0	0	0	0	0	0	0	0	0	0	0	0	0	0	0	0	0	0	0	0	0	0	0	0	0	0	0	0	0	0	0	0	0	0	0	0	0
DO51587	ICGC_LUSC_CN	16	lung_squamous	17.7203	0	0	0	0	0	0	0	0	0	0	0	0	0	0	0	0	0	0	0	0	0	0	0	0	0	0	0	0	0	0	0	0	0	0	0	0	0	0	0	0	0	0	0	0	0
DO51589	ICGC_LUSC_CN	16	lung_squamous	0	0	0	0	0	0	0	0	0	0	0	0	0	0	0	0	0	0	0	0	0	0	0	0	0	0	0	0	0	0	0	0	0	0	0	0	0	0	0	0	10.9919	0	0	0	0	0
DO51591	ICGC_LUSC_CN	16	lung_squamous	0	0	0	0	0	0	0	0	0	0	0	0	0	0	0	0	0	0	0	0	0	0	0	0	0	0	0	0	0	0	0	0	0	0	0	0	0	0	0	0	0	0	0	0	0	0
DO224539	ICGC_LUSC_KR	17	lung_squamous	130.937	177.776	546.682	2604.22	2253.81	0	0	951.388	153.333	0	0	663.609	0	0	1507.75	346.1	194.487	0	0	170.453	0	0	333.269	0	0	279.744	402.475	170.045	1137.08	31.9751	300.875	1306.35	636.683	1399.38	0	0	1833.13	1.23906	0	0	419.496	0	0	2479.01	393.218	405.565
DO224541	ICGC_LUSC_KR	17	lung_squamous	0	2435.87	0	4281.58	5927.04	389.538	344.496	1751.88	0	0	0	2220.91	0	0	604.511	0	209.756	0	0	0	0	0	0	0	0	538.384	0	0	0	0	1695.22	0	3354.9	5528.82	229.825	128.129	2521.71	0	0	329.653	1048.51	0	0	734.233	0	788.734
DO224544	ICGC_LUSC_KR	17	lung_squamous	764.365	353.577	791.147	4470.7	6350.08	90.5343	0	723.437	0	0	133.26	629.372	0	0	111.351	0	325.679	0	0	0	0	0	0	0	0	321.794	0	0	0	172.308	275.296	561.092	3597.32	4096.84	577.774	0	1107.9	402.423	0	686.669	576.471	0	0	905.149	0	131.121
DO224546	ICGC_LUSC_KR	17	lung_squamous	0	498.516	1438.42	15111.7	0	1403.28	503.408	5748.11	0	0	1052.15	886.772	0	0	3573.01	0	2148.29	0	0	96.7766	0	0	789.948	0	0	924.879	0	0	0	0	285.482	0	12673.9	4335.79	635.476	798.765	6229.93	0	0	3068.44	697.666	0	0	0	0	1913.28
DO224548	ICGC_LUSC_KR	17	lung_squamous	0	0	0	9304.14	1563.76	0	0	2208.06	0	0	426.433	1027.95	0	0	4074.06	0	693.34	0	0	348.066	0	0	0	1273.79	0	715.181	0	0	0	0	0	264.845	7489.42	1607.72	0	0	1494.45	0	0	0	637.263	0	0	4034.97	0	614.155
DO224551	ICGC_LUSC_KR	17	lung_squamous	637.42	189.315	0	4301.83	4926.38	55.5052	0	398.873	0	0	0	596.268	0	0	1973.13	0	1602.94	5.26747	403.585	185.404	477.032	0	1033.7	0	0	428.794	0	0	0	141.982	371.61	0	3195.96	3123.68	332.266	0	856.449	0	0	0	367.957	0	0	3144.92	0	1740.12
DO224554	ICGC_LUSC_KR	17	lung_squamous	0	803.519	890.325	5553.85	2932.98	522.643	164.584	2724.31	999.784	0	0	1200.5	0	409.515	1533.46	0	0	584.795	0	0	371.438	251.395	299.687	0	0	352.942	0	311.082	0	0	715.903	0	6111.08	1828.31	92.5761	70.9832	1545.22	1131.08	0	0	748.05	0	768.333	2088.74	0	0
DO224558	ICGC_LUSC_KR	17	lung_squamous	0	0	0	7926.14	0	0	0	2454.79	0	0	0	1145.4	0	0	0	0	964.546	0	265.765	0	0	0	0	0	0	646.96	0	0	0	0	0	0	6383.64	0	0	0	2506.13	0	0	534.245	819.553	0	0	0	0	570.13
DO224563	ICGC_LUSC_KR	17	lung_squamous	0	0	0	127046	0	0	0	34351.4	0	0	0	12865.1	0	0	0	0	18718.4	0	2439.41	0	0	0	0	0	0	6697.38	0	0	0	0	0	0	106813	0	0	0	35830.3	0	0	0	9421.8	0	0	0	0	15336
DO224566	ICGC_LUSC_KR	17	lung_squamous	748.706	489.525	0	7905.09	4666.85	131.622	0	1593.07	0	0	0	1822.2	0	0	3613.54	0	792.063	0	0	0	0	0	0	779.343	0	942.632	0	0	0	265.822	529.4	0	5877.06	7156.62	665.005	0	2582.01	0	0	383.931	829.838	0	0	1871.19	0	898.985
DO224570	ICGC_LUSC_KR	17	lung_squamous	504.181	966.683	182.38	0	0	83.2224	71.7902	196.978	0	0	0	372.596	237.431	116.619	1085.08	61.6142	109.444	0	0	0	0	103.49	0	0	0	243.155	0	263.467	0	623.093	663.564	507.344	144.074	763.804	106.484	93.7324	0	0	95.5746	0	165.379	0	0	0	95.2707	223.247
DO224572	ICGC_LUSC_KR	17	lung_squamous	0	298.257	1414.12	12702.1	0	0	0	6002.95	0	0	2527.72	490.034	0	0	2795.78	0	717.562	0	1114.58	350.85	0	0	0	0	0	124.371	0	429.359	0	0	0	656.416	11056.4	0	0	0	5797.17	0	0	2358.16	388.841	544.906	0	2081.32	0	0
DO224576	ICGC_LUSC_KR	17	lung_squamous	866.133	0	1830.05	5729.96	456.993	176.763	74.6506	0	0	0	1304.1	936.762	0	0	2162.01	0	203.345	0	178.985	0	0	0	0	0	0	364.073	197.008	0	1726.87	600.582	0	741.649	5087.13	0	591.625	206.771	0	0	162.093	737.328	683.234	0	0	2557.74	0	0
DO224579	ICGC_LUSC_KR	17	lung_squamous	257.351	276.539	573.715	5383.08	0	481.547	0	1244.74	0	0	197.513	431.111	0	0	2197.63	0	206.287	0	257.673	0	0	0	0	22.2373	0	0	0	218.55	0	408.034	108.072	187.963	4653.48	0	0	0	606.555	0	0	206.051	204.693	0	0	2112.35	0	0
DO224581	ICGC_LUSC_KR	17	lung_squamous	1089.47	4898.13	0	14050.2	1711.74	0	0	51.3083	0	0	2597.17	5210.55	0	0	1096.95	0	1494.81	0	0	0	0	0	0	0	0	457.888	0	0	0	1037.17	3133.11	606.661	9882.32	1103.03	0	0	1211.44	0	0	3002.14	3084.89	0	0	2020.29	0	1520.36
DO224584	ICGC_LUSC_KR	17	lung_squamous	0	0	0	14049.7	0	788.659	0	5470.51	0	0	854.861	1338.12	0	0	4608.21	0	2091.17	0	0	0	0	0	0	0	0	1085.73	0	0	0	0	0	0	11934	0	915.77	0	3463.19	0	0	1456.03	983.954	0	0	4396.32	0	1797.92
DO224589	ICGC_LUSC_KR	17	lung_squamous	0	525.454	64.3977	8386.2	7155.85	231.32	0	3307.06	0	0	0	815.67	0	0	2449.27	0	2958.6	991.021	0	312.115	0	0	301.653	0	0	613.432	0	0	0	0	397.159	727.174	6630.07	3600.47	0	0	4795.44	0	0	657.248	811.08	0	0	3733.48	0	2653.3
DO224594	ICGC_LUSC_KR	17	lung_squamous	122.953	17374.4	1268.56	13697.1	1263.1	1457.26	0	2345.47	0	458.855	0	25158	0	0	2313.2	0	0	0	68.8182	0	0	0	0	0	0	1116.46	0	505.59	0	818.65	9283.73	0	11511.3	2538.43	219.956	0	2878.85	0	609.278	1368.61	13683	0	0	1746.49	0	0
DO224599	ICGC_LUSC_KR	17	lung_squamous	0	417.235	0	3912.41	4809.35	60.0437	0	994.075	0	0	0	561.597	0	0	1998.58	0	995.708	509.152	0	0	0	0	0	0	0	375.727	0	0	0	0	348.556	240.38	3406.43	4950.11	465.202	0	992.494	0	0	0	237.282	0	0	729.903	0	663.617
DO224605	ICGC_LUSC_KR	17	lung_squamous	0	4119.45	3614.67	10144.9	848.061	823.32	529.284	298.37	798.782	0	2113.19	3540.1	0	0	2151.64	0	1230.81	0	0	304.068	0	0	1666.51	0	0	0	0	0	0	0	2367.49	1809.92	7614.66	0	717.39	262.382	299.546	785.862	0	1476.32	2318.44	0	0	2910.7	0	1123.81
DO224610	ICGC_LUSC_KR	17	lung_squamous	0	2322.28	2013.36	18030	0	0	450.773	5779.92	81.4231	0	874	897.909	0	0	2289.13	0	3008.33	0	524.212	0	0	78.2461	0	0	0	663.157	0	0	0	0	1467.68	2640.66	14881.2	3405.61	558.498	0	5405.41	335.723	0	937.383	880.785	0	0	302.305	0	1769.55
DO224613	ICGC_LUSC_KR	17	lung_squamous	443.375	493.196	197.233	8488.77	4700.05	0	324.968	0	0	0	0	836.976	0	0	2700.81	0	1062.94	0	0	0	0	0	0	697.646	0	489.632	0	0	0	478.95	642.335	0	5231.84	3191.23	0	0	1623.53	0	0	0	697.206	0	0	3464.12	0	1067.58
DO224615	ICGC_LUSC_KR	17	lung_squamous	0	212.694	0	862.213	110.022	0	46.0952	0	0	0	121.056	474.815	0	0	296.17	0	63.5836	0	0	0	0	0	141.687	0	0	137.44	57.554	66.25	0	0	176.427	169.301	631.031	368.26	0	0	0	0	0	145.41	116.412	0	0	11.397	0	180.12
DO224619	ICGC_LUSC_KR	17	lung_squamous	0	1658.13	829.403	19535.7	0	0	0	5855.79	0	0	1188.42	5703.23	0	0	2441.04	0	2942.87	0	1171.03	0	0	0	0	0	0	0	0	0	0	0	1122.37	1735.69	14669.3	0	0	0	7204.26	0	0	622.429	3671.39	0	0	1698.15	0	2611.16
DO224621	ICGC_LUSC_KR	17	lung_squamous	0	842.636	793.797	18508.9	1108.91	0	0	3965.18	0	0	108.532	1224.54	0	0	5790.78	0	0	0	604.48	0	0	0	0	662.561	0	1353.85	0	0	0	0	698.6	28.1255	14417.8	2247.75	0	0	3913.78	0	0	1593.78	902.245	716.783	0	3281.4	0	0
DO224624	ICGC_LUSC_KR	17	lung_squamous	323.963	888.038	0	6755.8	2481.31	0	0	0	0	0	0	792.69	0	0	4189.31	0	798.835	743.515	0	0.944683	0	0	322.711	0	0	0	0	292.648	0	0	278.448	0	6076.8	3104.04	232.145	330.688	0	0	0	624.751	468.669	0	350.461	2117.57	0	551.373
DO224626	ICGC_LUSC_KR	17	lung_squamous	0	519.321	377.571	4695.2	5788.97	73.9534	289.217	1312.94	0	0	406.132	466.17	0	440.33	600.012	0	595.354	0	0	175.713	0	0	241.852	0	0	436.079	0	196.815	0	0	372.982	424.98	4088.41	4462.88	527.082	64.9424	752.966	0	0	584.043	333.873	402.085	0	1947.51	0	665.484
DO224630	ICGC_LUSC_KR	17	lung_squamous	0	569.943	1814.29	11270.8	0	414.953	414.262	2614.24	104.39	0	962.792	2291.34	0	165.809	2617.01	0	1034.44	0	0	0	0	0	0	0	0	711.074	0	0	0	0	542.313	1583.03	9382.33	808.48	42.2551	43.2365	2663.4	327.518	0	1485.79	1326.23	0	230.98	2644.67	0	819.196
DO224632	ICGC_LUSC_KR	17	lung_squamous	0	311.232	303.341	12605.6	2315.94	0	366.418	2153.1	0	0	1004.06	380.216	0	0	3860.39	0	209.16	0	458.572	0	0	0	233.107	0	0	0	0	0	0	0	246.17	198.499	9609.7	3926.98	0	97.0509	2093.3	0	0	728.575	498.484	316.162	0	2986.2	0	514.108
DO224638	ICGC_LUSC_KR	17	lung_squamous	0	10720.2	9733.44	31666.4	0	0	0	6813.95	3695.88	0	0	13255.2	0	0	9354.39	1695.52	1818.04	0	0	0	0	0	3430.96	0	0	1649.7	0	1389.91	0	0	9098.44	5740.62	25353	1549.28	0	0	8761.46	3059.25	659.207	2852.18	8550.99	0	0	8464.36	974.172	1228.03
DO221123	ICGC_MALY_DE	18	blood_lymphoid	847.754	0	0	0	401.589	0	195.669	384.174	4542.32	0	227.122	341.391	0	525.58	0	2165.2	463.72	0	0	863.257	0	0	0	0	398.356	0	1335.52	213.355	0	518.907	0	556.311	0	0	0	20.1754	329.422	3822.87	0	221.948	172.683	956.716	26.341	488.295	1452.62	359.757
DO221124	ICGC_MALY_DE	18	blood_lymphoid	1369.74	0	0	0	824.899	0	0	1340.71	2908.01	11.9523	0	180.503	0	187.297	337.14	611.822	734.212	0	0	0	0	94.2078	0	0	0	0	0	0	0	1062.73	0	0	0	801.626	0	0	862.927	2692.26	193.29	276.635	10.6573	201.382	176.192	0	162.682	460.874
DO221127	ICGC_MALY_DE	18	blood_lymphoid	507.205	0	0	0	260.855	165.754	101.147	387.324	1416.42	81.8556	298.162	0	0	0	0	422.002	18.9258	208.709	0	86.0986	0	88.4571	219.279	0	180.35	0	184.598	180.651	446.906	868.588	0	85.7713	0	0	0	109.636	70.7086	1399.7	147.452	0	0	310.517	0	0	116.931	84.2178
DO221129	ICGC_MALY_DE	18	blood_lymphoid	778.969	0	0	0	0	0	311.291	755.284	1040.44	34.9513	0	0	120.694	0	66.2557	216.163	0	0	0	0	0	95.1499	0	129.272	0	0	0	85.425	0	299.596	0	0	0	393.035	0	0	657.367	922.633	140.935	0	0	188.648	0	0	127.717	115.501
DO27763	ICGC_MALY_DE	18	blood_lymphoid	363.333	0	0	0	95.592	0	0	0	38.1843	44.3825	0	0	0	0	0	31.3013	180.234	0	0	0	0	0	0	0	0	0	32.1849	12.1857	0	315.606	0	59.9748	0	0	0	0	154.902	0	46.9956	54.7446	0	110.937	36.283	0	0	144.241
DO27764	ICGC_MALY_DE	18	blood_lymphoid	311.965	48.4154	0	0	0	71.503	32.6181	289.939	123.549	0	0	0	116.412	0	0	0	185.728	0	0	0	0	0	0	0	0	0	0	110.351	258.059	453.22	0	268.52	174.015	0	100.84	77.823	0	53.6495	0	0	0	75.4664	0	0	0	108.217
DO27765	ICGC_MALY_DE	18	blood_lymphoid	338.452	74.3478	210.246	0	78.809	103.511	0	75.9105	47.953	0	0	0	0	0	0	111.042	119.763	0	0	0	0	53.4659	95.4058	0	90.82	0	0	0	156.02	306.454	0	118.066	0	0	0	100.778	0	115.132	0	0	0	132.405	0	0	123.968	21.4332
DO27767	ICGC_MALY_DE	18	blood_lymphoid	353.273	57.6106	380.309	0	0	205.102	0	312.402	655.617	0	0	0	0	0	0	529.193	128.74	0	0	0	0	0	57.3741	0	0	0	0	25.0381	351.711	460.706	0	271.543	0	0	228.324	0	475.464	561.236	0	0	0	0	0	0	522.063	0
DO27769	ICGC_MALY_DE	18	blood_lymphoid	576.93	0	28.0345	0	0	0	0	0	670.568	65.8655	0	0	0	0	0	151.621	171.204	0	38.1665	119.964	42.8467	0	0	0	40.626	58.353	0	56.0493	0	679.373	0	45.8209	0	114.36	0	0	198.857	450.485	0	0	0	0	0	0	0	317.84
DO27771	ICGC_MALY_DE	18	blood_lymphoid	0	0	0	0	0	0	0	0	5986.37	0	0	0	0	0	0	1454.23	0	0	0	0	0	0	0	368.753	716.084	0	344.07	0	211.587	0	0	0	0	0	0	0	0	3802.93	0	0	0	0	0	260.988	83.1002	0
DO27773	ICGC_MALY_DE	18	blood_lymphoid	627.679	0	121.298	0	0	0	0	313.947	241.605	0	0	0	0	0	218.514	169.782	140.479	0	140.677	0	0	0	0	0	0	59.9719	0	0	0	498.854	0	302.047	0	0	0	0	448.836	181.163	0	77.59	0	0	0	11.8589	0	132.586
DO27775	ICGC_MALY_DE	18	blood_lymphoid	152.237	0	0	0	364.954	0	71.9443	0	168.547	0	0	0	0	0	0	113.699	174.448	0	0	46.7422	0	42.2132	0	0	0	0	64.9314	24.5449	0	372.385	0	0	0	217.909	0	0	80.7326	301.374	0	0	0	0	0	0	0	93.8731
DO27777	ICGC_MALY_DE	18	blood_lymphoid	108.574	188.435	1428.91	0	145.688	0	167.528	949.428	1300.76	274.958	0	730.305	173.997	272.653	0	0	307.085	0	0	0	0	0	0	201.699	0	0	188.864	0	0	214.209	0	865.961	547.726	0	158.415	0	1155.26	961.885	78.4998	0	263.23	456.302	0	0	0	0
DO27779	ICGC_MALY_DE	18	blood_lymphoid	0	4755.52	1459.41	0	0	0	1985.37	0	4360.99	0	0	0	0	1494.58	0	6447.31	0	161.476	0	488.965	0	0	0	0	2805.25	0	3440.95	1018.03	0	0	2704.53	1868.37	0	0	0	1053.06	0	3452.69	0	0	0	0	1249.55	0	4456.73	0
DO27781	ICGC_MALY_DE	18	blood_lymphoid	517.711	0	0	0	0	0	0	307.317	620.054	0	157.316	0	0	98.1082	0	0	127.553	23.8295	0	0	103.813	0	95.552	0	0	0	0	166.37	0	914.702	0	0	0	0	0	0	293.93	190.426	0	0	0	0	0	0	45.4117	29.8893
DO27783	ICGC_MALY_DE	18	blood_lymphoid	901.734	176.695	386.782	0	0	0	100.07	976.508	3359.1	62.4031	127.145	0	87.6714	738.533	0	473.085	403.665	0	0	110.015	0	3.63771	40.4677	0	288.973	0	0	448.671	0	812.254	0	266.197	547.659	0	0	0	36.8063	2104.56	66.8027	0	0	382.544	530.81	0	228.129	516.563
DO27785	ICGC_MALY_DE	18	blood_lymphoid	380.828	70.5118	0	0	0	0	68.1885	196.387	27.1182	70.2176	80.7498	0	0	0	270.388	330.924	51.7044	131.999	69.2593	0	0	53.755	0	0	53.6963	0	134.63	76.7821	266.9	692.084	49.6765	0	0	118.679	0	0	93.0702	172.398	0	56.7839	0	0	0	0	100.433	99.2313
DO27787	ICGC_MALY_DE	18	blood_lymphoid	596.907	0	148.385	0	216.605	0	129.618	98.7953	485.298	0	0	0	0	0	403.897	0	0	108.278	0	0	0	0	121.7	0	0	0	104.437	0	0	391.905	0	0	0	560.567	0	93.0621	0	668.369	0	0	0	0	121.505	0	0	0
DO27789	ICGC_MALY_DE	18	blood_lymphoid	765.951	0	300.243	0	741.387	0	70.5342	175.678	53.2092	0	0	0	0	0	0	39.438	146.115	0	0	0	0	93.7939	0	0	0	0	0	0	0	396.988	43.3602	413.448	164.358	234.677	125.509	45.7746	426.236	0	0	0	0	0	202.896	0	94.8403	74.2476
DO27791	ICGC_MALY_DE	18	blood_lymphoid	268.496	0	60.4716	0	0	0	0	168.947	353.86	0	0	0	0	0	447.871	108.179	149.643	0	98.6745	0	0	0	0	0	0	0	0	0	0	413.395	0	259.222	0	0	0	0	0	71.098	0	0	0	0	109.908	452.262	0	140.416
DO27793	ICGC_MALY_DE	18	blood_lymphoid	438.067	0	0	0	141.751	0	0	0	525.554	0	0	0	13.0628	0	4.44982	126.834	128.34	0	0	0	0	0	0	0	0	46.4462	0	109.161	48.3389	385.026	0	0	0	69.8085	87.8416	0	92.0301	127.361	0	0	0	60.1773	0	164.186	108.286	157.429
DO27795	ICGC_MALY_DE	18	blood_lymphoid	74.512	0	50.3208	0	0	154.325	0	199.929	292.104	46.5903	53.5022	0	0	0	0	86.3632	0	30.2496	0	0	0	0	166.515	0	0	0	0	0	0	223.962	0	12.1892	0	120.73	36.3433	0	0	264.931	37.7185	142.269	0	0	0	0	96.7379	0
DO27797	ICGC_MALY_DE	18	blood_lymphoid	952.154	0	0	0	422.916	0	0	225.853	632.856	0	0	0	0	0	0	0	130.805	57.1772	0	0	0	0	273.648	69.466	0	0	25.2536	0	0	516.519	0	198.019	0	173.196	0	0	91.3908	202.824	143.96	0	0	0	0	229.151	0	212.299
DO27799	ICGC_MALY_DE	18	blood_lymphoid	196.803	0	0	0	0	0	0	0	367.426	0	0	0	0	0	103.282	764.434	0	167.006	0	0	0	0	0	0	0	0	0	0	209.062	259.936	0	138.336	0	71.1344	0	0	90.4409	289.092	0	0	0	0	285.032	0	671.374	0
DO27801	ICGC_MALY_DE	18	blood_lymphoid	594.281	131.482	174.184	174.663	0	327.221	0	0	1041.36	95.9132	20.4481	0	72.7363	215.327	0	0	86.9179	0	0	47.5983	136.613	0	98.8292	0	124.09	32.2661	44.595	60.188	0	452.424	32.0002	0	0	279.024	275.852	0	339.835	792.372	0	0	0	0	0	0	0	31.5394
DO27803	ICGC_MALY_DE	18	blood_lymphoid	1064.29	0	810.896	0	0	0	0	99	1215.55	92.052	0	0	0	311.103	604.78	83.0459	0	0	0	169.817	65.1096	0	48.3778	0	0	0	201.917	319.111	0	1041.47	0	876.495	0	477.849	0	0	235.021	904.842	20.8036	0	0	0	237.325	5.61145	0	0
DO27805	ICGC_MALY_DE	18	blood_lymphoid	750.813	0	0	78.1645	648.603	0	0	994.614	309.05	0	84.16	0	0	0	65.399	229.633	78.6438	113.022	0	0	0	0	80.517	0	157.648	127.972	0	0	0	710.671	0	0	0	427.142	0	234.254	617.377	214.811	0	0	0	192.629	263.766	344.643	212.071	0
DO27807	ICGC_MALY_DE	18	blood_lymphoid	367.419	0	0	0	211.389	0	0	704.745	1307.36	0	128.675	0	0	0	0	1176.17	7.44702	0	296.179	0	0	0	0	0	0	0	0	119.408	227.9	597.377	0	0	0	0	0	0	146.916	1220.23	113.736	401.718	0	171.87	0	0	673.639	68.9453
DO27809	ICGC_MALY_DE	18	blood_lymphoid	589.418	0	735.727	0	0	0	0	1116.98	595.583	0	0	0	0	248.177	344.343	89.8779	204.684	144.799	0	0	0	0	0	148.065	0	0	0	195.059	0	446.946	0	724.569	401.017	121.817	576.251	104.106	844.209	178.499	0	71.9975	0	89.3992	0	0	80.067	144.199
DO27811	ICGC_MALY_DE	18	blood_lymphoid	407.799	0	0	0	0	0	0	887.618	2848.44	0	0	207.878	659.419	296.702	0	9501.66	0	80.3478	0	377.756	0	0	0	0	405.137	0	629.58	0	0	391.001	0	0	0	307.9	0	0	874.235	2528.81	0	0	130	815.147	0	479.818	7502.53	0
DO27813	ICGC_MALY_DE	18	blood_lymphoid	226.36	83.7277	142.349	0	45.0542	108.106	0	196.212	64.7147	0	0	0	74.5839	0	0	137.136	234.695	224.448	0	0	0	75.1564	0	0	4.21878	0	62.1453	0	0	267.344	14.6365	53.4087	0	12.5934	0.812153	0	162.337	89.5572	0	139.452	0	46.8827	0	0	92.9869	205.995
DO27815	ICGC_MALY_DE	18	blood_lymphoid	453.587	0	143.868	0	0	0	0	0	245.328	0	0	0	0	0	80.4834	71.2001	0	17.3092	0	41.6884	0	0	0	0	0	0	0	34.6832	0	472.504	88.1516	0	0	0	0	0	0	228.74	0	0	0	81.1175	0	132.064	0	0
DO27817	ICGC_MALY_DE	18	blood_lymphoid	448.664	0	81.9413	53.4671	106.72	0	0	114.44	115.144	0	0	0	0	0	0	163.384	69.2282	0	0	3.47707	0	122.865	10.4044	0	102.281	0	35.8683	62.4584	0	137.049	0	0	0	0	0	0	200.517	124.61	0	102.019	0	0	142.622	132.222	75.011	76.0476
DO27819	ICGC_MALY_DE	18	blood_lymphoid	107.43	0	10.0436	0	0	43.8607	2.10902	620.698	264.981	0	0	0	0	118.988	99.8564	55.2676	238.104	0	0	0	0	0	175.262	0	0	0	45.4209	0	770.244	334.238	0	54.4779	0	108.301	0	104.952	133.671	403.685	0	0	0	208.455	0.82242	0	0	133.848
DO27821	ICGC_MALY_DE	18	blood_lymphoid	329.014	0	0	0	0	0	0	331.315	844.437	62.2287	64.0633	0	168.727	47.6661	98.6762	0	0	0	0	0	0	0	0	0	0	0	0	80.1974	296.905	606.338	0	0	0	0	0	0	245.177	349.38	77.2761	8.9118	0	45.3995	0	103.062	0	0
DO27823	ICGC_MALY_DE	18	blood_lymphoid	337.268	0	0	0	0	0	0	0	0	0	0	0	0	0	231.085	56.4222	210.35	87.4908	0	61.9555	0	0	0	0	0	0	0	0	172.993	302.354	0	0	0	0	65.0388	0	0	111.955	52.0115	0	0	0	0	0	64.0206	211.182
DO27825	ICGC_MALY_DE	18	blood_lymphoid	425.926	0	0	25.5919	0	47.903	0	70.7231	57.2511	58.1041	0	0	0	0	14.1659	0	192.696	0	0	0	0	0	0	0	0	50.7852	37.8628	36.3416	257.043	478.517	0	0	0	0	0	0	0	0	0	0	0	0	0	119.879	0	163.927
DO27827	ICGC_MALY_DE	18	blood_lymphoid	769.811	210.698	0	0	1904.96	0	0	1051.24	1151.43	309.437	0	0	723.389	913.305	0	218.74	927.446	437.82	0	0	0	278.569	0	0	0	0	0	499.079	0	351.099	210.39	0	0	1375.01	0	0	1326.36	910.66	1095.47	0	0	962.249	766.77	0	121.833	361.685
DO27829	ICGC_MALY_DE	18	blood_lymphoid	344.144	0	0	0	34.3821	0	70.4494	229.83	132.502	0	0	0	0	109.199	0	127.202	210.695	0	0	0	0	0	0	0	36.521	0	0	0	112.394	176.418	0	0	0	0	0	0	250.898	60.2075	0	34.5406	0	0	132.928	0	69.2965	189.687
DO27833	ICGC_MALY_DE	18	blood_lymphoid	1251.73	0	251.923	0	1025.03	0	0	534.984	1906.44	0	0	0	0	0	0	1841.89	0	132.954	0	0	0	0	146.627	0	130.716	0	0	383.627	407.018	1383.95	0	0	0	409.19	0	0	730.492	929.861	0	214.244	0	199.12	0	0	1424.02	0
DO27835	ICGC_MALY_DE	18	blood_lymphoid	1156.17	0	0	0	145.677	0	0	389.35	441.39	0	0	0	0	232.839	0	245.693	102.021	4.23311	0	0	0	0	57.0559	0	0	81.807	0	38.9621	0	663.526	0	123.422	0	371.563	0	0	373.463	289.58	0	0	0	0	286.098	0	0	88.3904
DO27837	ICGC_MALY_DE	18	blood_lymphoid	204.028	0	164.063	0	0	113.14	0	90.7789	461.452	0	0	0	0	0	303.047	108.498	50.8328	240.063	0	182.046	0	0	100.421	61.9545	31.1634	0	88.3487	107.707	0	168.472	0	52.7359	0	49.6586	0	0	88.2034	139.209	0	0	0	35.8976	173.351	75.0388	0	0
DO27841	ICGC_MALY_DE	18	blood_lymphoid	213.843	0	141.402	33.7102	0	0	0	337.219	195.094	0	0	0	42.0164	0	75.9382	380.014	134.363	151.982	0	156.125	0	0	0	0	0	0	0	0	0	183.147	0	0	0	0	0	0	380.662	0.401988	0	0	0	0	0	201.052	258.054	194.524
DO27843	ICGC_MALY_DE	18	blood_lymphoid	907.013	0	0	0	0	0	0	301.655	134.376	0	0	0	0	0	406.537	0	0	0	0	0	23.7523	0	0	0	67.0685	0	0	0	0	461.263	0	0	0	513.011	0	37.5125	342.96	163.077	0	0	0	69.4251	53.3641	193.309	0	61.8607
DO27845	ICGC_MALY_DE	18	blood_lymphoid	141.69	0	0	0	205.461	0	0	224.075	87.332	12.2753	35.0825	0	0	61.9412	0	51.5695	24.4776	0	0	0	0	43.1773	0	0	0	0	0	0	0	178.368	0	0	55.9274	0	43.6256	0	0	50.3017	66.3659	0	0	0	0	130.41	0	3.10115
DO27847	ICGC_MALY_DE	18	blood_lymphoid	823.407	303.711	625.288	0	149.385	77.0577	0	67.7807	665.08	43.8091	0	0	132.278	414.322	0	0	622.495	0	0	0	0	0	66.9395	0	0	81.6102	0	85.4934	0	978.622	127.108	456.066	0	41.4463	0	46.3297	96.4832	212.603	109.03	0	0	0	84.7626	0	0	437.992
DO27849	ICGC_MALY_DE	18	blood_lymphoid	1069.29	0	0	0	0	0	0	491.981	671.981	0	0	0	0	0	0	618.681	0	0	0	151.871	58.0011	0	0	0	133.976	0	193.754	0	0	1035.01	0	92.7302	0	81.4439	0	0	377.104	365.424	0	0	0	41.1953	0	0	25.1353	0
DO27851	ICGC_MALY_DE	18	blood_lymphoid	505.045	200.612	0	0	3571.92	1621.27	244.928	749.492	2468.9	274.64	187.948	0	236.01	0	0	0	486.396	0	0	0	0	0	0	0	0	0	0	1164.84	1587.02	1242.11	166.079	392.981	0	1594.98	0	173.747	175.082	1300.63	547.037	0	0	1667.1	0	652.207	0	325.267
DO27853	ICGC_MALY_DE	18	blood_lymphoid	1001.37	0	0	0	0	341.838	0	814.394	3130.95	0	0	0	106.418	671.191	1252.95	4640.24	0	0	0	350.954	0	0	0	0	695.405	0	0	0	0	1346.62	0	0	0	0	0	0	984.419	2702.41	0	0	0	269.551	611.874	1190.79	3243.98	0
DO27855	ICGC_MALY_DE	18	blood_lymphoid	1292.55	107.764	272.722	0	415.322	0	125.263	353.964	815.177	0	0	0	0	0	0	0	445.024	280.869	0	188.323	0	0	0	0	0	148.608	0	105.837	0	847.692	24.4343	309.414	0	53.3848	382.119	35.3607	603.042	209.553	93.1736	0	0	197.854	0	0	0	530.223
DO27857	ICGC_MALY_DE	18	blood_lymphoid	730.522	0	298.905	97.3298	948.039	0	0	91.4046	1476.16	0	150.234	0	0	333.5	0	307.646	0	0	0	297.292	0	0	0	0	162.747	38.9714	287.487	38.6153	0	1126.58	0	437.28	0	577.032	0	0	0	1082.38	0	0	0	245.088	0	121.668	25.488	0
DO27859	ICGC_MALY_DE	18	blood_lymphoid	334.952	0	0	0	0	327.4	113.979	496.858	405.946	0	129.319	0	0	163.185	3.65529	38.4762	238.107	0	0	0	0	0	163.104	0	0	0	0	0	406.507	647.343	117.05	0	0	0	173.358	0	336.539	492.125	0	0	0	0	69.9163	253.981	126.297	29.7643
DO52647	ICGC_MALY_DE	18	blood_lymphoid	835.33	0	106.678	0	287.6	0	210.69	572.756	984.642	0	0	0	0	121.087	0	248.6	0.617855	0	0	23.4878	0	0	235.622	0	363.04	0	0.923696	0	0	528.637	0	401.762	0	0	0	0	195.034	356.342	0	0	0	0	188.93	95.1212	468.963	42.1503
DO52648	ICGC_MALY_DE	18	blood_lymphoid	0	312.819	2164.54	0	0	88.8166	0	78.0946	605.302	129.607	0	0	256.787	291.846	0	1927.26	0	57.5109	0	0	0	205.08	0	0	597.078	0	541.452	0	0	0	108.591	1586.9	0	202.373	333.201	0	0	810.83	415.617	0	0	303.804	0	0	1368.05	0
DO52649	ICGC_MALY_DE	18	blood_lymphoid	185.76	0	0	0	0	56.8025	0	0	665.271	27.3307	0	0	0	94.2185	0	191.679	0	0	0	0	30.6291	38.0464	34.7308	0	0	0	0	30.9744	0	236.502	0	52.0217	0	50.1672	23.3781	21.9125	0	805.105	0	0	0	0	0	0	28.0456	0
DO52650	ICGC_MALY_DE	18	blood_lymphoid	966.724	113.154	896.523	0	1385.84	0	0	1129.45	1153.82	0	246.342	117.002	215.103	213.578	209.711	657.001	424.149	14.4889	0	0	0	245.58	578.53	0	382.974	0	72.2651	556.216	0	441.643	53.1522	644.753	310.963	335.745	208.214	0	443.714	934.39	0	0	89.3329	854.614	0	917.524	368.726	608.428
DO52651	ICGC_MALY_DE	18	blood_lymphoid	1176	140.303	225.372	0	412.832	0	0	761.702	1239.72	49.2986	0	0	0	315.447	0	361.798	201.075	110.454	0	0	0	0	0	0	0	0	0	98.445	0	983.124	0	354.871	0	464.814	418.39	0	431.528	384.186	213.53	0	137.998	216.38	95.5261	0	250.359	168.004
DO52652	ICGC_MALY_DE	18	blood_lymphoid	1225.03	143.204	472.317	0	0	0	0	301.902	1599.75	297.86	0	0	0	412.726	200.739	0	59.7725	0	0	0	0	0	392.144	0	149.025	225.258	67.9094	313.302	316.601	905.521	0	159.822	0	287.454	250.193	0	164.349	1377	0	0	0	213.51	0	6.05489	0	46.0543
DO52653	ICGC_MALY_DE	18	blood_lymphoid	720.261	0	0	0	37.2944	0	0	401.222	1062.5	0	0	0	0	250.235	0	417.42	170.568	0	0	231.107	0	0	152.175	0	113.934	0	72.2088	271.947	272.205	681.264	0	0	0	61.5231	0	0	333.801	824.255	132.974	0	0	0	10.3137	0	149.413	40.0491
DO52654	ICGC_MALY_DE	18	blood_lymphoid	485.945	192.344	266.946	0	752.611	0	0	481.597	428.76	165.326	0	0	82.0954	0	0	241.075	1042.54	296.638	0	0	0	0	116.819	0	0	0	0	161.757	0	559.461	40.1474	353.956	0	905.39	0	0	370.922	497.993	66.9157	0	0	292.232	0	0	178.12	714.464
DO52655	ICGC_MALY_DE	18	blood_lymphoid	204.464	222.237	0	187.321	143.792	0	0	2610.81	11332	178.953	0	0	0	0	0	0	361.912	0	0	622.81	110.659	0	0	0	88.689	0	267.469	283.932	0	421.677	17.5857	0	132.284	0	0	0	2567.59	8680.87	518.669	0	0	141.601	0	0	0	0
DO52656	ICGC_MALY_DE	18	blood_lymphoid	256.631	0	0	0	22.2414	0	128.909	410.735	252.545	2.17217	0	0	0	0	82.1161	0	0	0	254.563	22.6902	76.4674	81.8915	105.803	0	0	0	0	0	0	189.123	0	60.5307	0	130.213	279.543	12.6185	390.118	107.665	42.713	0	0	0	0	0	0	0
DO52657	ICGC_MALY_DE	18	blood_lymphoid	760.968	0	286.586	198.179	0	0	33.5625	274.577	876.519	87.8716	0	0	0	0	108.749	0	67.8283	121.316	0	0	0	0	0	0	0	69.7095	0	4.66331	281.958	512.802	0	132.659	130.172	279.274	0	100.823	189.724	662.09	0	43.3983	0	0	0	0	0	0
DO52658	ICGC_MALY_DE	18	blood_lymphoid	570.863	0	0	0	432.227	18.9377	127.275	355.03	180.501	0	0	0	0	32.8777	0	0	62.3507	0	0	0	0	106.369	0	0	0	0	0	0	0	434.17	76.6999	122.814	0	87.5031	60.0425	0	367.481	11.3328	0	0	0	125.321	202.499	0	0	89.457
DO52659	ICGC_MALY_DE	18	blood_lymphoid	343.631	0	0	0	0	0	0	1100.35	1402.83	0	0	100.722	400.282	0	150.837	135.85	745.807	0	700.1	0	0	0	226.906	196.506	0	0	0	175.697	0	560.635	0	0	0	0	0	0	1381.97	736.559	340.432	77.1222	11.57	599.05	0	0	0	521.748
DO52661	ICGC_MALY_DE	18	blood_lymphoid	730.99	0	523.72	0	639.405	0	167.018	443.419	885.492	0	0	81.6907	145.628	60.696	0	164.312	310.058	0	0	0	0	60.0442	0	0	0	0	183.159	356.808	135.785	494.278	0	397.723	0	0	0	263.757	257.443	421.894	0	64.3774	0	122.134	0	254.323	127.35	156.782
DO52662	ICGC_MALY_DE	18	blood_lymphoid	673.66	0	312.483	0	0	75.0646	0	519.403	96.6248	0	60.5605	0	0	0	0	138.112	191.431	0	0	31.0543	0	0	0	0	0	0	42.3772	67.4486	296.203	907.413	0	362.585	0	70.4497	0	43.995	198.42	179.567	0	0	0	25.052	0	0	124.572	46.0855
DO52663	ICGC_MALY_DE	18	blood_lymphoid	470.276	0	1616.06	0	140.27	0	0	733.768	2620.29	0	0	140.897	1.93566	25.0671	134.344	2815.99	0	388.414	0	282.779	0	0	0	0	572.576	0	0	203.38	0	400.082	0	981.548	0	0	0	0	878.967	2311.12	0	0	0	716.046	145.63	0	1903.84	140.851
DO52664	ICGC_MALY_DE	18	blood_lymphoid	603.589	342.915	640.413	0	1303.43	239.141	0	1337.83	714.871	25.1332	0	0	144.491	0	0	471.942	161.521	204.838	0	0	0	88.9505	0	0	0	0	0	181.913	0	527.596	125.516	732.177	0	747.356	0	0	1625.41	776.636	313.659	0	0	184.079	0	0	143.359	269.128
DO52665	ICGC_MALY_DE	18	blood_lymphoid	797.849	126.328	1052.92	0	1335.15	361.147	0	143.197	1424.77	336.882	0	0	426.35	63.5517	0	490.161	767.101	0	0	0	0	0	175.224	0	0	0	0	321.916	0	940.482	59.667	1059.13	0	0	376.531	0	376.221	859.247	219.324	118.862	0	599.519	0	353.947	366.331	398.571
DO52666	ICGC_MALY_DE	18	blood_lymphoid	713.045	590.436	0	0	1490.52	499.506	0	1792.89	2272.59	92.0931	0	207.565	443.822	195.696	0	841.283	1307.25	0	0	264.384	0	0	0	0	281.692	0	0	370.736	0	982.283	51.3799	0	0	1844.64	0	0	1153.17	1955.47	212.835	0	52.957	1249.61	0	0	0	1016.27
DO52667	ICGC_MALY_DE	18	blood_lymphoid	264.336	0	0	0	0	0	0	238.449	4515.27	0	0	0	0	638.047	0	4874.16	149.334	0	0	373.88	112.024	0	0	0	763.417	0	825.819	0	0	0	0	0	0	262.962	0	0	0	4621.7	0	0	0	0	352.295	203.727	1831.39	0
DO52668	ICGC_MALY_DE	18	blood_lymphoid	287.437	0	0	0	0	0	66.4979	176.268	40.832	66.5961	65.4509	0	0	0	271.328	22.5944	0	0	0	0	0	0	0	0	0	0	0	0	142.325	149.617	34.0278	0	0	96.9687	0	0	41.6646	33.0337	0	0	0	86.8238	0	253.729	0	0
DO52669	ICGC_MALY_DE	18	blood_lymphoid	750.261	0	0	75.4473	0	0	69.9272	0	320.237	0	0	8.59748	0	0	188.816	157.607	0	289.137	60.6441	97.5895	414.058	0	3.61182	0	0	0	0	137.104	0	994.553	0	0	83.8326	0	0	36.4517	0	426.585	0	0	53.4791	153.189	160.557	359.104	0	54.9203
DO52670	ICGC_MALY_DE	18	blood_lymphoid	2172.51	0	802.05	0	1111.02	113.958	0	1796.47	1867.48	0	0	0	0	736.262	0	1726.31	833.784	0	0	0	0	0	322.992	0	0	0	0	454.181	609.446	1250.66	0	956.273	0	1120.48	984.655	0	977.741	1003.4	0	0	0	818.499	0	0	965.91	617.995
DO52671	ICGC_MALY_DE	18	blood_lymphoid	1175.17	0	594.525	0	0	41.439	0	0	2464.5	0	0	0	0	251.734	325.746	0	0	0	0	149.48	155.906	0	0	0	0	0	409.8	152.856	0	1779.99	0	551.998	0	0	239.88	0	0	2199.69	0	0	0	0	0	373.637	0	0
DO52672	ICGC_MALY_DE	18	blood_lymphoid	2823.91	0	0	0	588.888	0	0	678.196	2053.23	0	0	0	199.574	0	0	1664.02	586.567	0	0	0	0	0	0	392.328	351.093	162.282	0	366.408	0	1790.38	0	0	0	0	0	0	756.871	1634.54	0	0	0	640.483	635.124	697.661	561.57	542.604
DO52673	ICGC_MALY_DE	18	blood_lymphoid	210.027	0	109.77	0	330.928	117.866	0	104.586	0	0	0	38.7779	0	0	0	0	139.119	0	0	94.733	0	100.674	0	0	69.0993	74.3524	0	0	0	294.532	0	0	0	356.903	157.672	0	76.3967	0	0	0	36.7645	0	0	0	34.8267	70.0831
DO52674	ICGC_MALY_DE	18	blood_lymphoid	0	0	0	0	0	0	0	0	3874.6	0	0	0	0	0	0	30745.7	0	0	0	883.979	0	0	0	0	11427.3	0	0	0	0	0	0	0	0	0	0	0	0	3552.81	0	0	0	0	0	0	24424.6	0
DO52675	ICGC_MALY_DE	18	blood_lymphoid	945.632	236.994	0	0	1562.04	670.909	0	444.13	677.788	185.146	0	0	331.821	0	208.073	182.839	411.705	0	0	0	0	28.8703	0	0	109.04	0	0	220.302	0	1050.65	93.5328	117.309	0	2097.53	0	0	207.215	611.633	251.571	0	0	550.551	0	0	0	395.813
DO52676	ICGC_MALY_DE	18	blood_lymphoid	368.398	0	0	0	0	0	0	11.8134	150.151	36.0987	25.913	0	0	0	72.5937	131.742	47.3723	0	160.948	42.4388	0	49.771	0	0	0	0	46.6997	0	0	265.479	0	158.442	0	0	0	0	130.314	76.2079	0	0	0	0	0	27.8885	10.4577	35.714
DO52677	ICGC_MALY_DE	18	blood_lymphoid	1160.65	0	0	0	410.623	0	0	107.39	419.214	0	0	0	0	214.613	35.2003	437.572	261.888	0	0	0	43.9834	0	112.946	0	33.1576	80.7394	0	0	73.9913	1163.39	0	121.787	202.252	443.416	0	0	17.581	359.168	0	0	0	0	0	0	238.558	456.001
DO52679	ICGC_MALY_DE	18	blood_lymphoid	1143.95	407.324	560.85	0	1389.11	0	137.61	331.634	5487.66	51.8887	0	0	0	453.601	406.511	434.77	0	189.26	0	187.522	0	0	211.102	0	0	0	116.115	237.096	0	502.162	119.615	0	0	478.159	262.267	0	698.016	3764.47	367.007	0	0	564.909	325.467	1173.6	0	0
DO52680	ICGC_MALY_DE	18	blood_lymphoid	291.216	0	173.774	0	0	0	0	104.299	421.251	40.8187	0	39.4873	0	0	0	0	52.7861	0	0	150.586	0	0	0	0	0	0	0	0	0	193.622	0	62.5381	0	0	0	0	7.66608	281.177	0	0	22.2417	0	0	0	0	29.1349
DO52681	ICGC_MALY_DE	18	blood_lymphoid	632.304	58.658	812.659	0	428.225	0	0	0	1167.15	0	439.756	122.435	0	25.4764	0	462.978	0	0	0	174.601	0	0	0	348.716	0	0	300.166	0	0	688.063	26.8148	333.953	0	0	0	0	660.571	603.137	0	0	0	0	214.284	104.006	305.9	0
DO52682	ICGC_MALY_DE	18	blood_lymphoid	371.686	0	959.905	0	0	0	0	125.244	1035.91	0	0	0	0	0	0	895.405	0	47.647	0	186.887	0	54.6789	96.8339	0	0	142.417	0	72.263	0	0	0	732.188	171.787	147.626	0	0	0	1359.07	83.5697	0	0	131.219	48.5225	261.165	215.061	85.3168
DO52683	ICGC_MALY_DE	18	blood_lymphoid	622.017	73.9601	0	0	0	0	0	0	533.539	41.7349	65.0763	0	0	257.233	0	0	0	45.6882	0	0	0	0	116.964	0	51.9919	51.3698	81.5519	138.272	225.144	308.835	26.5051	0	0	0	178.506	0	0	197.77	0	0	0	0	340.066	0	0	0
DO52684	ICGC_MALY_DE	18	blood_lymphoid	837.559	338.526	0	0	1967.24	0	0	961.934	3297.86	87.9501	0	0	406.93	561.326	0	3888.42	294.514	0	0	0	0	0	0	0	1013.21	0	0	581.654	0	726.877	43.1564	0	0	1679.13	0	0	758.357	2978.34	247.191	0	0	596.603	140.159	0	2653.48	97.9425
DO52685	ICGC_MALY_DE	18	blood_lymphoid	532.609	0	239.659	0	0	392.414	0	433.561	2170.18	0	0	0	0	274.137	383.309	0	0	0	0	0	135.154	0	0	187.651	239.035	0	511.62	290.064	0	693.741	0	298.372	0	0	520.409	0	862.248	1277.56	0	30.0783	0	0	106.969	390.28	157.086	312.795
DO52686	ICGC_MALY_DE	18	blood_lymphoid	0	4505.93	6913.75	0	0	0	0	0	17289.6	1403.91	0	2596.28	2289.75	5109.42	0	6943.19	0	0	0	2875.5	0	165.7	0	0	5606.18	0	8306.6	0	0	0	2449.79	8794.35	0	0	0	0	0	11637.8	3098.47	0	988.277	6726.26	1312.75	0	2658.77	0
DO52687	ICGC_MALY_DE	18	blood_lymphoid	1207.04	149.969	577.401	0	1153	117.044	127.375	170.031	451.176	11.5973	0	66.2826	0	0	0	49.7792	760.274	0	0	0	0	228.944	0	0	0	0	0	0	0	536.704	74.3829	527.604	0	1158.26	464.03	0	306.197	296.858	68.5276	0	63.99	314.718	0	0	39.6411	566.218
DO52688	ICGC_MALY_DE	18	blood_lymphoid	344.089	0	0	0	0	0	114.209	212.145	397.028	74.9186	124.964	0	0	140.383	418.867	0	0	63.3841	0	65.7213	0	0	41.9149	52.6937	0	70.8572	0	74.0505	0	584.564	0	81.7666	0	394.33	0	9.13821	0	291.722	15.498	0	0	0	0	0	60.8422	0
DO52689	ICGC_MALY_DE	18	blood_lymphoid	1062.42	183.858	970.913	102.47	120.703	88.3771	120.257	940.777	1290.44	0	0	13.128	0	353.115	0	353.606	0	0	0	198.92	0	0	0	0	0	136.859	0	287.937	0	1250.95	0	1279.13	0	0	329.317	192.466	719.651	678.214	0	0	122.381	0	141.204	0	234.119	0
DO52690	ICGC_MALY_DE	18	blood_lymphoid	785.074	0	294.371	0	0	90.129	69.741	424.329	410.483	0	0	0	0	115.668	293.452	0	172.186	0	0	20.9089	0	140.326	0	0	0	95.1648	0	33.0795	115.004	669.138	0	321.778	0	437.931	261.645	43.3956	281.737	237.038	0	0	0	0	0	0	0	0
DO52691	ICGC_MALY_DE	18	blood_lymphoid	221.665	0	0	0	0	0	0	23.3836	125.311	0	0	0	0	0	0	0	34.178	0	0	0	0	0	0	0	0	62.554	0	0	21.175	70.7872	0	0	0	0	66.8108	0	149.325	89.3245	81.6935	118.825	0	87.1405	0	0	0	77.5135
DO52692	ICGC_MALY_DE	18	blood_lymphoid	2050.07	243.33	0	0	0	0	0	1762.03	3252.16	195.382	0	0	539.685	1145.68	1501.73	3205.64	762.132	0	0	0	0	0	0	516.35	0	0	0	131.434	1294.8	1399.06	0	0	0	1699.42	261.244	0	1515.02	2524.97	503.965	167.738	0	1564.07	236.624	0	1436.96	833
DO52693	ICGC_MALY_DE	18	blood_lymphoid	609.346	0	427.689	0	226.789	171.159	48.4705	139.852	1864.33	0	0	0	0	185.292	0	0	131.343	0	0	0	0	0	371.263	0	96.271	0	0	33.2037	0	748.216	0	406.908	0	0	209.442	0	0	1289.21	0	0	0	89.1972	146.835	127.753	88.6872	40.7668
DO52694	ICGC_MALY_DE	18	blood_lymphoid	520.609	0	0	0	64.608	50.387	86.3226	294.582	667.476	0	0	0.946587	82.4059	328.752	0	0	0	0	0	0	195.575	0	0	0	0	0	215.33	0	107.223	720.4	0	0	0	0	0	42.9027	370.969	646.611	0	0	60.7418	30.0439	77.8416	155.787	0	0
DO52695	ICGC_MALY_DE	18	blood_lymphoid	552.618	65.1353	0	0	0	0	0	166.524	383.111	0	0	0	0	0	0	0	0	407.343	0	67.2941	0	0	25.5678	85.0689	0	0	0	0	94.0121	446.208	16.973	0	0	98.4706	0	0	464.671	186.001	0	0	0	0	0	0	0	0
DO52696	ICGC_MALY_DE	18	blood_lymphoid	352.822	0	30.0138	0	0	0	41.4489	0	130.379	0	0	0	0	0	0	252.682	104.944	0	30.1808	0	0	0	0	102.467	0	0	0	0	0	368.198	0	121.853	61.0828	0	0	0	0	139.947	55.3428	0	0	0	0	0	225.74	97.6169
DO220841	ICGC_MELA_AU	19	skin	271.715	176.869	2255.12	0	0	0	0	2065.8	254.239	75.5741	147.006	333.024	545.511	0	0	0	0	0	126.472	0	0	0	0	0	0	0	0	307.041	0	518.337	123.538	2279.57	0	0	0	119.08	1358.42	147.788	132.243	532.547	167.646	337.691	0	0	0	0
DO220842	ICGC_MELA_AU	19	skin	743.29	1002.91	2449.03	0	0	0	2117.9	2225.98	265.319	0	0	0	0	0	245.552	0	180.917	1127.84	0	0	0	0	347.208	780.993	230.481	286.712	10.4336	1009.34	0	575.713	805.852	2378.28	0	95.5087	0	2226.95	1208.13	473.742	0	0	0	0	110.113	0	0	0
DO220843	ICGC_MELA_AU	19	skin	386.283	134.212	1204.93	0	180.306	0	170.082	344.803	406.867	119.408	0	161.551	0	0	239.936	0	0	0	0	316.994	0	0	0	0	0	144.687	0	0	0	242.705	51.2539	1102.57	0	0	0	366.577	491.775	261.213	60.7377	0	332.612	238.945	0	0	0	0
DO220844	ICGC_MELA_AU	19	skin	561.746	0	310.84	0	210.224	170.67	155.297	447.078	225.232	0	0	139.621	0	0	0	0	219.329	0	0	0	0	0	0	186.002	97.7208	123.612	0	327.769	0	99.3904	0	349.862	224.709	0	0	0	367.626	128.022	0	0	56.5319	0	177.575	148.443	0	137.561
DO220845	ICGC_MELA_AU	19	skin	0	43.0121	0	544.692	0	109.699	237.98	371.959	0	0	0	0	0	0	0	0	746.471	0	623.21	0	0	0	0	0	0	0	0	0	0	0	216.124	0	585.484	0	0	132.455	228.199	0	0	0	0	296.606	0	0	0	766.801
DO220846	ICGC_MELA_AU	19	skin	577.427	79.5495	1158.88	204.483	0	0	418.027	852.278	580.069	47.3687	0	220.162	0	0	131.558	0	411.126	43.938	50.0934	378.054	0	0	0	0	0	0	0	249.749	0	328.315	144.813	824.451	84.2163	0	0	117.758	735.5	517.002	202.597	0	84.1223	0	0	219.52	0	601.804
DO220847	ICGC_MELA_AU	19	skin	531.359	81.3547	710.364	0	0	0	0	300.242	0	89.0119	0	48.3664	0	169.162	0	0	0	0	0	0	0	111.019	0	0	72.6057	0	0	162.44	43.2007	676.072	0	408.536	0	0	0	0	453.428	94.4686	0	234.676	113.375	57.0838	169.216	0	0	0
DO220848	ICGC_MELA_AU	19	skin	165.274	103.558	0	0	0	0	371.015	320.17	0	0	0	97.7629	0	213.526	0	0	85.2588	0	0	149.612	0	0	0	0	0	0	110.962	52.7029	138.979	87.1449	73.234	0	0	0	198.674	304.34	331.25	113.173	0	0	44.7103	0	0	0	0	62.1334
DO220849	ICGC_MELA_AU	19	skin	502.257	118.164	279.562	0	530.492	0	195.766	0	494.498	0	0	396.518	163.665	58.1833	530.258	0	0	0	0	0	0	0	133.287	0	0	72.9401	0	200.252	0	438.974	307.392	134.736	0	1192.31	0	16.3499	0	285.234	0	0	151.909	109.886	0	1.79862	0	0
DO220850	ICGC_MELA_AU	19	skin	0	0	696.44	1198.58	0	0	0	0	395.666	0	0	0	854.591	0	0	7030.64	827.003	0	234.973	0	0	0	0	0	1949.88	0	0	0	0	0	0	93.7768	1900.64	0	0	0	463.657	641.942	0	0	0	759.996	0	0	5625.97	630.364
DO220851	ICGC_MELA_AU	19	skin	0	0	0	0	0	0	240439	0	0	0	0	0	0	0	0	0	0	0	0	0	0	0	0	0	0	0	0	23871.8	0	0	0	0	0	0	0	231419	0	0	0	0	0	0	0	0	0	0
DO220852	ICGC_MELA_AU	19	skin	0	0	0	0	0	0	83903.4	0	0	0	0	0	0	0	0	0	0	0	0	0	0	0	0	0	0	0	0	0	0	0	0	0	0	0	0	82187.3	0	0	0	0	0	0	0	0	0	0
DO220853	ICGC_MELA_AU	19	skin	0	0	0	0	0	0	35895.5	0	0	0	0	0	0	0	0	0	0	0	0	0	0	0	0	0	0	0	0	0	0	0	0	0	0	0	0	35389.1	0	0	0	0	0	0	0	0	0	0
DO220854	ICGC_MELA_AU	19	skin	0	9178.43	0	0	0	0	28666.1	0	0	0	0	0	0	0	0	0	0	0	0	0	0	0	0	0	0	0	0	1336.68	0	0	8009.82	0	0	0	0	27813.7	0	0	0	0	0	0	0	0	0	0
DO220855	ICGC_MELA_AU	19	skin	0	3365.97	0	0	0	0	57969.7	0	3857.37	0	2745.06	0	0	0	0	0	0	0	0	0	0	0	0	0	0	0	0	8118.07	0	0	2434.14	0	0	0	0	56540.1	0	3858.22	0	2844.7	0	0	0	0	0	0
DO220856	ICGC_MELA_AU	19	skin	0	6080.77	0	0	0	0	52787.9	0	0	0	0	0	0	0	0	0	0	0	0	0	0	0	0	0	0	0	0	0	0	0	5862.23	0	0	0	0	49818	0	0	0	0	0	0	0	0	0	0
DO220857	ICGC_MELA_AU	19	skin	0	0	0	0	0	0	135432	0	0	0	0	0	0	0	0	0	0	0	0	0	0	0	0	0	0	0	0	0	0	0	0	0	0	0	0	132322	0	0	0	0	0	0	0	0	0	0
DO220858	ICGC_MELA_AU	19	skin	0	0	0	782.573	0	356.006	0	0	0	0	0	132.466	0	0	0	0	761.103	0	481.838	0	0	0	0	0	0	0	77.6753	243.144	107.873	264.597	0	0	390.49	0	0	0	366.501	0	0	0	264.519	177.615	0	0	0	695.603
DO220859	ICGC_MELA_AU	19	skin	0	0	0	0	0	0	41201.7	0	0	0	0	0	0	0	0	0	0	0	0	0	0	0	0	0	0	0	0	0	0	0	0	0	0	0	0	42619.4	0	0	0	0	0	0	0	0	0	0
DO220860	ICGC_MELA_AU	19	skin	0	0	0	0	0	0	9552	0	0	0	0	0	0	0	0	0	0	0	0	0	0	0	0	0	0	0	0	0	0	0	0	0	0	0	0	9512.09	0	0	0	0	0	0	0	0	0	0
DO220861	ICGC_MELA_AU	19	skin	0	2283.04	0	0	0	0	28542.1	0	0	0	0	0	0	0	0	0	0	0	0	0	0	0	0	0	0	0	0	0	0	0	1667.09	0	0	0	0	28622.9	0	0	0	0	0	0	0	0	0	0
DO220862	ICGC_MELA_AU	19	skin	0	6558.54	0	0	0	0	39455.9	0	0	0	248.044	0	0	0	0	0	0	0	0	0	0	0	0	0	0	0	0	0	0	0	5551.17	0	0	0	0	38830.6	0	0	0	900.288	0	0	0	0	0	0
DO220863	ICGC_MELA_AU	19	skin	144.935	57.4494	215.816	0	0	0	370.446	161.698	17.1145	0	0	0	0	0	73.0045	0	0	0	0	237.238	0	102.578	17.253	0	0	0	50.7772	50.1845	153.963	327.149	68.2835	345.98	0	0	0	224.093	92.6387	104.893	0	0	0	0	0	66.2502	0	0
DO220864	ICGC_MELA_AU	19	skin	0	135.19	1041.73	0	1414.47	0	571.71	0	493.232	0	173.481	209.009	154.81	0	14.5644	0	114.276	0	0	276.811	0	0	0	0	0	156.572	0	279.694	0	0	280.993	1431.88	0	599.353	0	509.678	290.091	784.743	0	175.7	192.717	360.991	0	432.181	0	111.211
DO220865	ICGC_MELA_AU	19	skin	615.276	0	1418.13	0	345.635	0	51.9038	0	373.87	80.2942	0	252.264	0	0	102.751	0	0	0	0	0	0	0	0	165.962	0	0	0	114.908	0	439.76	0	1152.82	0	0	0	0	0	239.607	44.2446	0	257.326	0	83.3245	621.423	0	0
DO220866	ICGC_MELA_AU	19	skin	0	1341.62	868.411	1295.26	0	0	8399.36	0	0	0	368.912	0	0	0	0	0	0	1366.31	0	301.094	0	0	0	0	0	701.433	549.638	1689.41	0	0	1497.2	256.953	1271.44	0	0	8293.28	0	0	333.146	470.654	0	0	0	0	0	0
DO220867	ICGC_MELA_AU	19	skin	591.587	104.611	451.472	146.301	358.297	0	90.4085	0	0	67.7506	0	143.999	144.733	0	0	0	336.981	127.05	0	0	0	72.6909	0	76.4796	0	0	0	206.886	0	506.35	68.4197	217.127	0	630.536	86.4012	14.5343	0	55.3542	0	0	7.56659	214.654	0	0	0	150.784
DO220868	ICGC_MELA_AU	19	skin	235.556	0	131.826	0	0	0	2639.11	368.826	233.006	0	0	244.867	120.658	0	0	0	0	0	0	249.649	0	0	0	0	0	0	410.899	0	0	136.868	0	291.207	0	0	0	2408.97	71.7048	0	0	0	206.759	193.414	0	0	0	0
DO220869	ICGC_MELA_AU	19	skin	192.972	0	47.0424	85.992	0	106.109	69.7669	306.569	0	51.2325	0	127.885	139.807	13.4096	473.256	0	57.904	0	0	0	0	0	98.3622	0	42.7767	72.9333	0	53.1135	0	353.681	0	99.6231	11.4598	352.791	0	74.3201	242.807	0	0	0	147.578	40.1385	63.4218	96.1282	0	0
DO220870	ICGC_MELA_AU	19	skin	409.922	261.386	758.614	0	1102.22	425.368	181.968	0	147.673	0	0	185.577	4.60647	0	0	0	0	0	0	214.783	0	0	0	0	0	9.97239	0	500.063	0	625.4	208.982	921.713	0	683.146	51.3301	204.784	115.798	55.0716	0	0	113.004	70.5786	244.262	289.138	0	0
DO220871	ICGC_MELA_AU	19	skin	929.201	0	0	0	1244.34	0	0	462.214	523.277	0	0	116.386	312.037	0	0	0	0	150.53	190.542	0	0	0	0	279.278	0	200.16	0	213.613	0	1238.65	0	0	0	990.179	0	0	764.182	288.135	0	0	169.48	327.969	0	240.708	0	0
DO220872	ICGC_MELA_AU	19	skin	0	0	0	0	0	0	169484	0	0	0	0	0	0	0	0	0	0	0	0	0	0	0	0	0	0	0	0	0	0	0	0	0	0	0	0	165624	0	0	0	0	0	0	0	0	0	0
DO220873	ICGC_MELA_AU	19	skin	0	7928.3	0	0	0	0	67748.9	1155.1	1252.65	0	0	0	0	0	0	0	0	0	0	0	0	0	0	0	0	0	0	0	0	0	6756.09	0	0	0	0	67860.9	1910.98	1616.68	0	0	0	0	0	0	0	0
DO220874	ICGC_MELA_AU	19	skin	0	4743.18	0	0	0	0	26139.8	2719.33	0	0	0	0	0	0	0	0	0	0	0	0	0	0	0	0	0	0	0	0	482.176	0	5426.13	0	0	0	0	25339.8	2944.78	0	0	0	0	0	0	0	0	0
DO220875	ICGC_MELA_AU	19	skin	0	0	0	0	0	0	197026	0	0	0	0	0	0	0	0	0	0	0	0	0	0	0	0	0	0	0	0	0	0	0	0	0	0	0	0	188369	0	0	0	0	0	0	0	0	0	0
DO220876	ICGC_MELA_AU	19	skin	0	8128.36	0	0	0	0	59302.7	3419.86	0	0	0	0	1408.64	0	0	0	0	0	0	0	0	0	0	0	0	0	0	0	0	0	8096.32	0	0	0	0	59245.5	3968.09	0	0	0	0	1212.02	0	0	0	0
DO220877	ICGC_MELA_AU	19	skin	0	0	0	0	0	0	417592	0	0	0	0	0	0	0	0	0	0	0	0	0	0	0	0	0	0	0	0	0	0	0	0	0	0	0	0	398248	0	0	0	0	0	0	0	0	0	0
DO220878	ICGC_MELA_AU	19	skin	0	11743.8	0	0	0	0	92106.5	0	3351.41	0	0	0	3799	0	0	0	0	0	0	0	0	0	0	4552.71	0	0	0	2625.87	0	0	11153.7	0	0	0	0	89450.9	0	3949.15	0	0	0	3443.25	0	0	0	0
DO220879	ICGC_MELA_AU	19	skin	0	0	0	0	0	0	85519.8	0	0	0	0	0	0	0	0	0	0	0	0	0	0	0	0	0	0	0	0	0	0	0	0	0	0	0	0	84381.4	0	0	0	0	0	0	0	0	0	0
DO220880	ICGC_MELA_AU	19	skin	0	6525	0	0	0	0	45358.5	0	2507.15	0	0	0	0	0	0	0	0	0	0	0	0	0	0	0	0	0	0	0	0	0	6540.85	0	0	0	0	44880.6	0	2025.11	0	0	0	0	0	0	0	0
DO220881	ICGC_MELA_AU	19	skin	0	5534.44	0	0	0	0	55133.8	0	0	0	0	0	0	0	0	1935.83	0	0	0	0	0	0	0	0	0	0	0	0	0	0	5743.78	0	0	0	0	53941.5	0	0	0	0	0	0	0	0	1610.86	0
DO220882	ICGC_MELA_AU	19	skin	0	11633.1	0	0	0	0	91669.9	0	0	0	0	0	0	0	0	0	0	0	0	0	0	0	0	0	0	0	0	0	0	0	10394.6	0	0	0	0	92094.9	0	0	0	0	0	0	0	0	0	0
DO220883	ICGC_MELA_AU	19	skin	0	0	0	0	0	0	38955.2	0	0	0	0	0	0	0	0	0	0	0	0	0	0	0	0	0	0	0	0	0	0	0	0	0	0	0	0	38532.6	0	0	0	0	0	0	0	0	0	0
DO220884	ICGC_MELA_AU	19	skin	0	1778.66	543.718	0	0	0	31038.2	473.339	413.531	0	78.6288	0	0	0	648.004	0	0	0	0	0	0	0	0	0	0	0	0	2791.88	0	0	3265.47	0	0	0	0	28637.3	63.9403	374.215	0	441.775	0	0	0	752.695	0	0
DO220885	ICGC_MELA_AU	19	skin	0	12945.9	0	0	0	0	95232.4	0	0	0	0	0	0	0	0	0	0	0	0	0	0	0	0	0	0	0	0	4407.75	0	0	14915.8	0	0	0	0	91022.5	0	0	0	0	0	0	0	0	0	0
DO220886	ICGC_MELA_AU	19	skin	0	10600.2	0	0	0	0	255148	0	0	0	0	0	0	0	0	0	0	0	0	0	0	0	0	0	0	0	0	13735.6	0	0	9459.73	0	0	0	0	252808	0	0	0	0	0	0	0	0	0	0
DO220887	ICGC_MELA_AU	19	skin	0	0	0	0	0	0	47409.5	0	0	0	0	0	0	0	0	0	0	0	0	0	0	0	0	0	0	0	0	0	0	0	0	0	0	0	0	47007.2	0	0	0	0	0	0	0	0	0	0
DO220888	ICGC_MELA_AU	19	skin	541.921	0	1359.8	274.167	0	0	535.748	204.62	0	0	0	118.501	7.538	0	0	91.2788	116.646	0	196.272	202.893	0	74.9554	0	0	0	123.544	0	424.219	0	298.595	208.338	1421.06	217.493	0	0	135.629	0	0	0	0	4.69784	98.0063	0	0	0	288.421
DO220889	ICGC_MELA_AU	19	skin	0	0	0	0	0	0	82595.1	0	0	0	0	0	0	0	0	0	0	0	0	0	0	0	0	0	0	0	0	0	0	0	0	0	0	0	0	78339.5	0	0	0	0	0	0	0	0	0	0
DO220890	ICGC_MELA_AU	19	skin	0	0	0	0	0	0	105625	0	0	0	0	0	0	0	0	0	0	0	0	0	0	0	0	0	0	0	0	0	0	0	0	0	0	0	0	101226	0	0	0	0	0	0	0	0	0	0
DO220891	ICGC_MELA_AU	19	skin	0	20293.5	0	0	0	0	278419	0	0	0	0	0	0	0	0	0	0	0	0	0	0	0	0	0	0	0	0	14916.5	0	0	17991.3	0	0	0	0	268768	0	0	0	0	0	0	0	0	0	0
DO220892	ICGC_MELA_AU	19	skin	0	314.656	0	0	0	0	6227.55	635.909	0	0	0	0	0	0	0	0	0	0	0	0	0	0	0	0	0	0	0	0	0	0	720.651	0	0	0	0	5726.78	466.696	0	0	0	0	0	0	0	0	0
DO220893	ICGC_MELA_AU	19	skin	0	5651.53	0	0	0	0	42188.2	1982.75	0	0	0	0	0	0	0	596.899	0	0	0	0	0	0	0	0	914.737	0	0	0	0	0	4596.76	0	0	0	0	41153.5	2387.69	804.787	0	0	0	0	0	0	605.901	0
DO220894	ICGC_MELA_AU	19	skin	0	5371.09	0	0	0	0	43068	2880.99	0	0	0	0	0	0	0	0	0	0	0	0	0	0	0	0	0	0	0	0	0	0	4736.94	0	0	0	0	42071	2763.48	0	0	0	0	0	0	0	0	0
DO220895	ICGC_MELA_AU	19	skin	0	9306.99	0	0	0	0	66544.9	1808.75	0	0	0	0	0	0	0	0	0	0	0	0	0	0	0	0	0	0	0	0	0	0	9586.49	0	0	0	0	63974.9	2609.07	0	0	0	0	0	0	0	0	0
DO220896	ICGC_MELA_AU	19	skin	0	0	0	0	0	0	52570.9	0	0	0	0	0	0	0	0	0	0	0	0	0	0	0	0	0	0	0	0	0	0	0	0	0	0	0	0	49787.8	0	0	0	0	0	0	0	0	0	0
DO220897	ICGC_MELA_AU	19	skin	0	0	0	0	0	0	14044.1	0	0	0	0	0	0	0	0	0	0	0	0	0	0	0	0	0	0	0	0	0	0	0	0	0	0	0	0	13726.9	0	0	0	0	0	0	0	0	0	0
DO220898	ICGC_MELA_AU	19	skin	0	2765.72	0	0	0	0	25598.8	0	793.966	0	0	0	0	0	0	0	0	0	0	0	0	0	0	0	709.851	0	0	0	0	0	2775.26	0	0	0	0	25502.3	0	843.615	0	0	0	0	0	0	0	0
DO220899	ICGC_MELA_AU	19	skin	0	0	0	0	0	0	10892.3	0	0	0	0	0	0	0	0	0	0	0	0	0	0	0	0	0	0	0	0	0	0	0	0	0	0	0	0	9662.41	0	0	0	0	0	0	0	0	0	0
DO220900	ICGC_MELA_AU	19	skin	0	3120.24	0	0	0	0	51500.9	0	0	0	2231.11	0	0	0	0	0	0	0	0	0	0	0	0	0	0	1113.2	0	6132.61	0	0	2638.19	0	0	0	0	50354.4	0	0	0	1770.79	0	0	0	0	0	0
DO220901	ICGC_MELA_AU	19	skin	0	7889.58	0	0	0	0	51243.4	1419.99	0	0	0	0	0	0	0	0	0	0	0	0	0	0	0	0	0	0	0	2792.25	0	0	8952.34	0	0	0	0	49217.1	1345.4	0	0	0	0	0	0	0	0	0
DO220902	ICGC_MELA_AU	19	skin	0	0	0	0	0	0	191002	0	0	0	0	0	0	0	0	0	0	0	0	0	0	0	0	0	0	0	0	0	0	0	0	0	0	0	0	185695	0	0	0	0	0	0	0	0	0	0
DO220903	ICGC_MELA_AU	19	skin	0	35729.8	0	0	0	0	192126	0	0	0	0	0	0	0	0	0	0	0	0	0	0	0	0	0	0	0	0	0	0	0	37133.4	0	0	0	0	182711	0	0	0	0	0	0	0	0	0	0
DO220904	ICGC_MELA_AU	19	skin	822.952	0	827.458	83.9773	0	0	272.929	456.543	134.398	0	0	362.149	554.34	0	693.04	0	1183.4	0	0	130.366	0	0	0	0	0	94.9133	0	290.239	43.4583	595.533	0	883.587	453.093	1061.45	0	172.395	586.129	223.154	0	91.4437	386.939	277.184	0	0	0	928.73
DO220905	ICGC_MELA_AU	19	skin	0	2368.53	0	0	0	0	9544.67	379.573	251.531	0	300.288	0	0	0	0	0	0	0	0	0	0	0	0	0	246.439	0	0	0	0	0	1893.44	0	0	0	0	10115.2	524.297	366.892	0	327.443	0	0	0	0	0	0
DO220906	ICGC_MELA_AU	19	skin	0	35989.3	0	0	0	0	247931	0	0	0	0	0	0	0	0	0	0	0	0	0	0	0	0	0	0	0	0	27356.3	0	0	33640.6	0	0	0	0	245615	0	0	0	0	0	0	0	0	0	0
DO220907	ICGC_MELA_AU	19	skin	0	0	0	0	0	0	105249	0	0	0	0	0	0	0	0	0	0	0	0	0	0	0	0	0	0	0	0	0	0	0	0	0	0	0	0	102328	0	0	0	0	0	0	0	0	0	0
DO220908	ICGC_MELA_AU	19	skin	0	0	0	0	0	0	63796.9	0	0	0	0	0	0	0	0	0	0	0	0	0	0	0	0	0	0	0	0	0	0	0	0	0	0	0	0	61443.4	0	0	0	0	0	0	0	0	0	0
DO220909	ICGC_MELA_AU	19	skin	0	0	0	0	0	0	42112.1	0	0	0	0	0	0	0	0	0	0	0	0	0	0	0	0	0	0	0	0	0	0	0	0	0	0	0	0	41379	0	0	0	0	0	0	0	0	0	0
DO220910	ICGC_MELA_AU	19	skin	0	3419.97	0	0	0	0	27461.7	0	0	0	0	0	0	0	0	0	0	0	0	0	0	0	0	0	0	0	0	0	0	0	3054.14	0	0	0	0	27564.2	0	0	0	0	0	0	0	0	0	0
DO220911	ICGC_MELA_AU	19	skin	0	9559	0	0	0	0	102222	207.225	0	0	0	0	0	0	0	0	0	0	0	0	0	0	0	0	0	1533.83	0	0	0	0	9844.82	0	0	0	0	100357	1929.51	0	0	0	0	0	0	0	0	0
DO220912	ICGC_MELA_AU	19	skin	0	0	0	0	0	0	126622	0	0	0	0	0	0	0	0	0	0	0	0	0	0	0	0	0	0	0	0	0	0	0	0	0	0	0	0	119964	0	0	0	0	0	0	0	0	0	0
DO220913	ICGC_MELA_AU	19	skin	0	0	0	0	0	0	84267.9	0	0	0	0	0	0	0	0	0	0	0	0	0	0	0	0	0	0	0	0	0	0	0	0	0	0	0	0	81016.8	0	0	0	0	0	0	0	0	0	0
DO222359	ICGC_MELA_AU	19	skin	192.953	0	842.657	0	0	0	95.1486	323.605	959.991	0	450.58	0	122.378	0	0	0	0	0	0	408.674	0	0	0	0	0	0	0	75.2558	366.704	570.124	0	879.7	0	296.408	0	147.685	0	484.453	0	0	0	68.8405	0	0	0	0
DO222363	ICGC_MELA_AU	19	skin	0	72856.5	0	0	0	0	436524	0	5417.99	0	16918	0	0	0	0	0	0	0	0	0	0	0	0	0	0	0	0	18207.1	0	0	67666.3	0	0	0	0	429927	0	8342.86	0	15427	0	0	0	0	0	0
DO222368	ICGC_MELA_AU	19	skin	452.785	104.488	486.082	0	0	0	10.5631	272.106	0	0	0	0	0	40.4589	0	0	0	0	0	0	0	0	174.752	138.596	0	0	0	0	0	529.227	126.351	354.158	0	106.825	0	45.4091	115.721	198.397	0	0	0	0	0	0	0	0
DO222377	ICGC_MELA_AU	19	skin	389.075	0	275.866	97.4693	500.529	101.917	0	50.8908	0	0	0	0	0	0	0	0	0	0	0	162.076	0	0	0	0	0	0	0	175.397	0	765.147	0	87.1923	0	140.511	0	0	0	53.6625	0	0	0	0	0	311.553	0	0
DO222379	ICGC_MELA_AU	19	skin	1030.73	43.7101	605.931	0	0	0	194.621	140.101	278.429	0	0	125.76	0	0	0	117.328	6.26741	204.878	0	219.4	0	0	59.141	0	0	121.566	0	168.463	0	909.825	120.99	727.621	0	0	0	110.928	0	0	0	0	0	155.737	193.242	0	0	139.139
DO222382	ICGC_MELA_AU	19	skin	0	1972.45	0	0	0	0	13628.7	0	0	0	530.895	0	0	0	0	0	0	0	0	0	0	0	0	584.954	0	0	0	0	0	0	2361.66	0	0	0	0	12413.5	0	0	0	0	0	0	0	0	0	0
DO222384	ICGC_MELA_AU	19	skin	0	0	0	0	0	0	11926.3	0	0	0	0	0	0	0	0	0	0	0	0	0	0	0	0	0	0	0	0	0	0	0	0	0	0	0	0	10572.9	0	0	0	0	0	0	0	0	0	0
DO222390	ICGC_MELA_AU	19	skin	0	6286.41	0	0	0	0	33263.2	1567.63	827.553	0	0	0	0	0	0	0	0	0	0	0	0	0	0	0	0	0	0	3041.62	0	0	5255.84	0	0	0	0	33155.9	586.886	640.646	0	0	0	0	0	0	0	0
DO222395	ICGC_MELA_AU	19	skin	0	22076.8	0	0	0	0	109650	0	0	0	0	0	0	0	0	0	0	0	0	0	0	0	0	0	0	0	0	0	0	0	18669.5	0	0	0	0	114154	0	0	0	0	0	0	0	0	0	0
DO222396	ICGC_MELA_AU	19	skin	0	3999.3	0	0	0	0	28652.5	0	1418.3	0	559.554	0	0	0	0	0	0	0	0	0	0	0	0	0	0	0	0	2533.01	0	0	4150.83	0	0	0	0	28208.6	0	1079.64	0	246.008	0	0	0	0	0	0
DO222399	ICGC_MELA_AU	19	skin	166.464	378.748	645.167	0	0	0	1557.21	167.678	0	174.01	0	80.9016	0	0	0	0	0	0	0	23.4449	0	0	390.821	0	215.978	0	15.0137	1083.21	0	387.987	389.231	869.648	0	242.53	0	1421.71	541.801	0	0	0	9.61862	0	0	0	0	0
DO222402	ICGC_MELA_AU	19	skin	0	0	0	0	0	0	154424	0	0	0	0	0	0	0	0	0	0	0	0	0	0	0	0	0	0	0	0	0	0	0	0	0	0	0	0	149408	0	0	0	0	0	0	0	0	0	0
DO222405	ICGC_MELA_AU	19	skin	0	6227.14	0	0	0	0	45502.2	0	0	0	0	0	0	0	0	0	0	0	0	0	0	0	0	0	0	0	0	0	0	0	5784.93	0	0	0	0	45088	0	0	0	0	0	0	0	0	0	0
DO222407	ICGC_MELA_AU	19	skin	0	2461.82	0	0	0	0	24045.8	0	1774.47	0	0	0	0	0	0	0	0	0	0	0	0	0	0	0	0	0	0	0	0	0	3176.41	0	0	0	0	22148.2	0	1669.42	0	0	0	0	0	0	0	0
DO222409	ICGC_MELA_AU	19	skin	0	4676.38	0	0	0	0	23409.6	0	0	0	0	0	0	0	0	0	0	0	0	1234.73	0	0	0	0	0	0	1401.65	0	0	0	4748.13	0	0	0	0	21833.5	0	0	0	0	0	0	0	0	0	0
DO222411	ICGC_MELA_AU	19	skin	0	1051.76	0	0	0	0	18115.8	0	0	0	0	0	0	0	0	0	0	0	0	0	0	0	0	0	0	0	0	3791.3	0	0	1010.14	0	0	0	0	15404.9	0	0	0	0	0	0	0	0	0	0
DO222413	ICGC_MELA_AU	19	skin	0	3178.1	0	0	0	0	28173.2	290.09	2867.46	0	0	0	0	0	0	3337.88	0	0	0	0	0	0	0	0	0	0	0	562.287	0	0	3283.32	0	0	0	0	27643.2	695.568	2591.94	0	0	0	0	0	0	2785.46	0
DO222415	ICGC_MELA_AU	19	skin	0	4263.34	0	0	0	0	47087.6	0	0	0	0	0	0	0	0	0	0	0	0	0	0	0	0	0	0	1282.46	0	1993.29	0	0	4350.98	0	0	0	0	45177.6	0	0	0	0	0	0	0	0	0	0
DO222416	ICGC_MELA_AU	19	skin	261.627	160.857	138.017	0	0	0	124.76	191.029	0	0	0	73.4312	255.237	64.5168	0	0	0	0	0	0	0	0	0	108.778	0	0	0	0	10.7134	334.722	64.8579	155.167	0	0	0	116.088	399.375	0	153.299	0	130.56	33.2496	157.979	200.53	0	0
DO222418	ICGC_MELA_AU	19	skin	0	0	0	0	0	0	74509	0	0	0	0	0	0	0	0	0	0	0	0	0	0	0	0	0	0	0	0	0	0	0	0	0	0	0	0	72895.3	0	0	0	0	0	0	0	0	0	0
DO222420	ICGC_MELA_AU	19	skin	0	8599.07	0	0	0	0	108324	0	0	0	3542.84	0	0	0	0	0	0	0	0	0	0	0	0	0	0	0	0	7688.3	0	0	7685.85	0	0	0	0	108297	0	0	0	3038.85	0	0	0	0	0	0
DO222423	ICGC_MELA_AU	19	skin	0	21711.3	0	0	0	0	154464	0	0	0	4412.83	0	0	0	0	0	0	0	0	0	0	0	0	0	0	0	0	48388.1	0	0	20488.7	0	0	0	0	151249	0	0	0	2508.09	0	0	0	0	0	0
DO222426	ICGC_MELA_AU	19	skin	0	3438.35	0	0	0	0	26140.6	0	958.361	0	0	0	0	0	0	0	0	0	0	0	0	0	0	714.371	0	0	0	0	0	0	3632.93	0	0	0	0	24031.3	780.932	1388.66	0	0	0	0	0	0	0	0
DO222429	ICGC_MELA_AU	19	skin	0	6475.45	0	0	0	0	59361.6	0	0	0	0	0	0	0	0	0	0	0	0	0	0	0	0	0	0	0	0	2216.72	0	0	6486.51	0	0	0	0	56419.4	0	0	0	0	0	0	0	0	0	0
DO222434	ICGC_MELA_AU	19	skin	0	0	0	0	0	0	253730	0	0	0	0	0	0	0	0	0	0	0	0	0	0	0	0	0	0	0	0	0	0	0	0	0	0	0	0	246999	0	0	0	0	0	0	0	0	0	0
DO222438	ICGC_MELA_AU	19	skin	0	2752.15	0	0	0	0	16974.5	0	0	0	0	0	340.891	0	0	0	0	0	0	0	0	0	0	0	0	0	0	1988.24	0	0	2373.32	0	0	0	0	16754.1	0	0	0	0	0	824.23	0	0	0	0
DO222447	ICGC_MELA_AU	19	skin	0	182.354	746.399	71.7412	0	359.389	108.07	0	294.159	0	201.678	234.653	0	0	0	742.924	150.769	114.631	0	0	0	0	485.457	0	0	159.896	240.566	210.983	0	0	0	853.698	0	432.61	0	143.384	0	578.003	0	531.432	175.998	0	0	0	519.409	0
DO222453	ICGC_MELA_AU	19	skin	449.293	0	125.849	0	0	0	0	59.1738	156.335	53.0715	0	0	0	0	174.099	0	38.341	0	0	0	13.5768	40.8059	0	0	0	49.3321	0	101.834	0	286.412	0	0	0	0	0	0	144.913	0	33.4185	66.8564	103.057	62.8026	184.42	270.959	0	0
DO222457	ICGC_MELA_AU	19	skin	708.022	0	216.031	0	0	0	0	0	557.845	0	0	108.672	0	0	0	0	0	0	0	122.761	0	0	0	0	0	63.8611	50.5698	65.7661	0	754.461	0	487.202	0	0	0	0	0	242.961	0	0	146.289	0	72.1928	0	0	0
DO222458	ICGC_MELA_AU	19	skin	0	0	697.854	473.47	0	0	381.386	0	0	0	0	519.622	0	0	285.738	0	1003.23	505.993	519.89	0	0	0	0	309.39	0	49.742	0	454.303	0	0	0	551.232	674.441	0	0	217.737	0	0	0	0	523.48	271.402	0	156.687	0	694.261
DO222464	ICGC_MELA_AU	19	skin	479.206	0	0	0	0.430336	0	0	0	76.3788	0	0	58.739	0	0	201.014	0	0	237.142	0	34.1015	0	0	156.314	0	0	46.3319	29.6989	31.4128	0	487.439	0	0	120.157	0	0	0	117.273	0	0	132.801	1.26021	0	74.8286	63.0294	0	36.3391
DO222470	ICGC_MELA_AU	19	skin	1173.67	188.736	615.061	0	0	0	0	782.157	188.669	0	157.649	38.3191	0	0	496.846	0	0	0	0	0	56.7624	0	0	0	0	0	0	144.387	99.8987	1032.83	51.9367	330.766	0	0	112.227	0	706.73	237.178	0	0	190.969	0	122.915	513.871	0	0
DO222475	ICGC_MELA_AU	19	skin	89.3078	63.5761	254.861	223.772	405.209	254.029	653.694	102.801	0	0	0	0	82.441	87.2296	0	0	0	98.9744	0	265.054	0	0	0	0	0	0	0	357.129	0	277.353	210.674	488.97	0	0	4.78521	438.367	0	0	0	0	77.6118	35.8861	48.2547	319.194	0	163.735
DO222481	ICGC_MELA_AU	19	skin	774.548	0	436.748	0	16.1859	0	56.4022	5.55019	204.788	0	0	64.0437	137.252	0	436.943	0	122.057	0	0	0	57.689	31.0241	0	182.687	0	0	0	217.989	0	815.495	0	197.588	0	599.05	0	26.9407	60.0192	161.266	0	0	57.5513	79.8739	0	166.619	0	0
DO222484	ICGC_MELA_AU	19	skin	477.364	115.76	1652.52	0	0	0	0	187.154	79.3292	121.002	271.126	0	198.584	0	187.203	0	0	0	0	0	0	0	148.609	136.29	0	56.627	0	239.132	154.474	389.971	128.192	1748.08	0	227.006	0	0	79.7317	257.671	0	0	0	29.1498	87.5956	29.7738	0	0
DO222491	ICGC_MELA_AU	19	skin	0	5997.58	0	0	0	0	76551.8	4188.1	0	0	0	0	0	0	0	0	0	0	0	0	0	0	0	0	0	0	0	9191.88	0	0	6665.21	0	0	0	0	74471.9	4906.38	0	0	0	0	0	0	0	0	0
DO222494	ICGC_MELA_AU	19	skin	0	2805.28	0	0	0	0	112433	0	0	0	0	0	0	0	0	0	0	0	0	0	0	0	0	0	0	2937.36	0	36440.6	0	0	1693.83	0	0	0	0	110531	0	0	0	0	0	0	0	0	0	0
DO222498	ICGC_MELA_AU	19	skin	0	3931.63	0	0	0	0	24588.5	595.447	0	0	0	0	0	0	0	0	0	0	0	0	0	0	0	0	0	0	0	989.202	0	0	3781.63	0	0	0	0	24085.4	1460.93	0	0	0	0	0	0	0	0	0
DO222502	ICGC_MELA_AU	19	skin	601.678	391.72	916.092	0	445.806	0	333.87	0	461.361	0	100.063	0	0	0	0	0	0	0	0	533.581	0	0	77.9799	0	0	0	442.317	372.06	0	502.126	227.204	1318.23	0	0	0	196.052	52.908	269.209	0	165.537	0	225.299	0	294.617	0	0
DO222504	ICGC_MELA_AU	19	skin	0	7935.82	0	0	0	0	62027.6	0	3712.76	0	0	0	0	0	0	0	0	0	0	0	0	0	0	0	0	0	0	0	0	0	6497.41	0	0	0	0	60904.9	0	3231.23	0	0	0	0	0	0	0	0
DO222510	ICGC_MELA_AU	19	skin	0	0	0	0	0	0	22424.5	0	0	0	0	0	0	0	0	0	0	0	0	0	0	0	0	0	0	0	0	0	0	0	0	0	0	0	0	20687.8	0	0	0	0	0	0	0	0	0	0
DO222514	ICGC_MELA_AU	19	skin	0	0	0	0	0	0	70359.4	0	0	0	0	0	0	0	0	0	0	0	0	0	0	0	0	0	0	0	0	0	0	0	0	0	0	0	0	68060	0	0	0	0	0	0	0	0	0	0
DO222516	ICGC_MELA_AU	19	skin	0	5974.6	0	0	0	0	40993.4	1902.41	0	0	0	0	0	0	0	0	0	0	0	0	0	0	0	0	0	0	0	0	0	0	4831.99	0	0	0	0	38367.7	2674.3	0	0	0	0	0	0	0	0	0
DO222521	ICGC_MELA_AU	19	skin	0	9772.48	0	0	0	0	59719.6	0	0	0	0	0	0	0	0	0	0	0	0	0	0	0	0	0	0	0	0	1412.81	0	0	9489.58	0	0	0	0	55973	0	0	0	0	0	0	0	0	0	0
DO222527	ICGC_MELA_AU	19	skin	0	10825.5	0	0	0	0	90181.8	0	0	0	0	0	0	0	0	0	0	0	0	0	0	2520.37	0	0	0	0	0	10420.1	0	0	10688.2	0	0	0	0	87713	0	0	0	0	0	0	0	0	0	0
DO222532	ICGC_MELA_AU	19	skin	0	10828.8	0	0	0	0	56170.9	0	0	0	0	0	0	0	0	0	0	0	0	0	0	0	0	0	0	0	0	0	0	0	9851.89	0	0	0	0	54934	0	0	0	0	0	0	0	0	0	0
DO222536	ICGC_MELA_AU	19	skin	0	7578.51	0	0	0	0	52244.2	426.118	1783.82	0	0	0	0	0	0	0	0	0	0	0	0	0	0	0	0	0	0	0	0	0	6582.34	0	0	0	0	49989.4	940.553	1792.92	0	0	0	0	0	0	0	0
DO222542	ICGC_MELA_AU	19	skin	0	8926.44	0	0	0	0	69036.8	0	3298.05	0	0	0	0	0	0	0	0	0	0	0	0	0	0	0	0	0	0	0	0	0	7937.14	0	0	0	0	69461.1	0	2611.59	0	0	0	0	0	0	0	0
DO222546	ICGC_MELA_AU	19	skin	0	0	0	0	0	0	119603	0	0	0	0	0	0	0	0	0	0	0	0	0	0	0	0	0	0	0	0	0	0	0	0	0	0	0	0	120210	0	0	0	0	0	0	0	0	0	0
DO222550	ICGC_MELA_AU	19	skin	0	0	0	0	0	0	48286.7	0	0	0	0	0	0	0	0	0	0	0	0	0	0	0	0	0	0	0	0	0	0	0	0	0	0	0	0	45952.2	0	0	0	0	0	0	0	0	0	0
DO222554	ICGC_MELA_AU	19	skin	0	3399.22	0	0	0	0	19484	325.51	0	0	0	0	0	0	374.31	0	0	0	0	0	0	0	0	0	0	246.854	0	278.462	0	0	3915.85	0	0	0	0	19101.4	1378.54	0	0	0	0	0	0	0	0	0
DO222557	ICGC_MELA_AU	19	skin	0	0	0	0	0	0	71871.9	0	0	0	0	0	0	0	0	0	0	0	0	0	0	0	0	0	0	0	0	0	0	0	0	0	0	0	0	71486	0	0	0	0	0	0	0	0	0	0
DO222562	ICGC_MELA_AU	19	skin	0	0	0	0	0	0	35523.6	0	0	0	0	0	0	0	0	0	0	0	0	0	0	0	0	0	0	0	0	0	0	0	0	0	0	0	0	34570.2	0	0	0	0	0	0	0	0	0	0
DO222567	ICGC_MELA_AU	19	skin	0	2170.07	0	0	0	0	10764.8	915.168	521.99	0	0	0	0	497.305	0	0	0	0	0	0	0	0	0	0	0	0	0	0	0	379.273	1750.69	0	0	0	0	10961.7	726.893	586.369	0	0	0	0	0	0	0	0
DO222572	ICGC_MELA_AU	19	skin	0	6679.16	0	0	0	0	51631.4	0	0	0	0	0	0	0	0	0	0	0	0	0	0	0	0	0	0	0	0	0	0	0	6042.82	0	0	0	0	49548.5	0	0	0	0	0	0	0	0	0	0
DO222578	ICGC_MELA_AU	19	skin	0	0	0	0	0	0	51327.6	0	0	0	0	0	0	0	0	0	0	0	0	0	0	0	0	0	0	0	0	0	0	0	0	0	0	0	0	50732.4	0	0	0	0	0	0	0	0	0	0
DO222591	ICGC_MELA_AU	19	skin	376.516	0	193.335	0	0	0	35.1693	179.983	0	0	271.488	0	0	186.814	0	0	308.305	96.6851	0	0	0	0	0	0	36.8891	0	0	0	207.552	293.929	0	305.981	292.079	0	172.588	97.3595	0	0	0	0	33.4598	0	0	0	0	120.086
DO222595	ICGC_MELA_AU	19	skin	0	14547.6	0	0	0	0	151723	0	6419.62	0	0	0	0	0	0	0	0	0	0	0	0	0	0	0	0	0	0	0	0	0	15339.5	0	0	0	0	147430	0	5473.83	0	0	0	0	0	0	0	0
DO222599	ICGC_MELA_AU	19	skin	0	39152.1	0	0	0	0	201913	0	0	0	0	0	0	0	0	0	0	0	0	0	0	0	0	0	0	0	0	0	0	0	41613.4	0	0	0	0	194976	0	0	0	0	0	0	0	0	0	0
DO222615	ICGC_MELA_AU	19	skin	0	0	0	0	0	0	40212.4	0	0	0	0	0	0	0	0	0	0	0	0	0	0	0	0	0	0	0	0	0	0	0	0	0	0	0	0	38842.5	0	0	0	0	0	0	0	0	0	0
DO222619	ICGC_MELA_AU	19	skin	0	612.598	0	0	0	0	3799.04	0	0	0	0	0	0	0	0	0	0	0	0	0	0	0	0	0	0	0	0	0	0	0	562.693	0	0	0	0	3747.13	0	0	0	0	0	0	0	0	0	0
DO222628	ICGC_MELA_AU	19	skin	0	2214.52	0	0	0	0	16108	1092.59	783.627	0	0	0	0	0	0	0	0	0	0	0	0	0	0	0	0	0	0	0	0	0	2625.53	0	0	0	0	14318.5	1011.61	165.26	0	0	0	0	0	0	0	0
DO222632	ICGC_MELA_AU	19	skin	0	67337.4	0	0	0	0	314084	0	0	0	0	0	0	0	0	0	0	0	0	0	0	0	0	0	0	0	0	24432.9	0	0	64208.2	0	0	0	0	305787	0	0	0	0	0	0	0	0	0	0
DO222635	ICGC_MELA_AU	19	skin	0	0	0	0	0	0	54081.5	0	0	0	0	0	0	0	0	0	0	0	0	0	0	0	0	0	0	0	0	0	0	0	0	0	0	0	0	50929.7	0	0	0	0	0	0	0	0	0	0
DO222638	ICGC_MELA_AU	19	skin	0	6858.27	0	0	0	0	44097.1	0	0	0	0	0	0	0	0	0	0	0	0	0	0	0	0	0	0	0	0	0	0	0	5309.31	0	0	0	0	42965.9	0	0	0	0	0	0	0	0	0	0
DO222644	ICGC_MELA_AU	19	skin	0	24741	0	0	0	0	160288	0	0	0	0	0	0	0	0	0	0	0	0	0	0	0	0	0	0	0	0	4520.17	0	0	24838.1	0	0	0	0	148541	0	0	0	0	0	0	0	0	0	0
DO222647	ICGC_MELA_AU	19	skin	0	10277.5	0	0	0	0	98386.2	0	0	0	0	0	0	0	0	0	0	0	0	0	0	0	0	0	0	0	0	0	0	0	9716.88	0	0	0	0	93467.1	0	0	0	0	0	0	0	0	0	0
DO222653	ICGC_MELA_AU	19	skin	0	0	0	0	0	0	281738	0	0	0	0	0	0	0	0	0	0	0	0	0	0	0	0	0	0	0	0	0	0	0	0	0	0	0	0	272115	0	0	0	0	0	0	0	0	0	0
DO222658	ICGC_MELA_AU	19	skin	0	2644.8	0	0	0	0	23865	0	0	0	0	0	0	0	0	0	0	0	0	0	0	0	0	0	0	0	0	0	0	0	2191.87	0	0	0	0	24339.2	0	0	0	0	0	0	0	0	0	0
DO222662	ICGC_MELA_AU	19	skin	0	0	0	0	0	0	262347	0	0	0	0	0	0	0	0	0	0	0	0	0	0	0	0	0	0	0	0	0	0	0	0	0	0	0	0	255889	0	0	0	0	0	0	0	0	0	0
DO222670	ICGC_MELA_AU	19	skin	0	2845.22	1657.15	0	0	0	43022.2	0	2316.77	0	2903	0	0	0	0	0	0	0	0	0	0	0	0	0	0	0	0	0	0	0	2793.86	2715.4	0	0	0	37183	0	1413.78	0	6354.67	0	0	0	0	0	0
DO222678	ICGC_MELA_AU	19	skin	0	0	0	0	0	0	76314.1	0	0	0	0	0	0	0	0	0	0	0	0	0	0	0	0	0	0	0	0	0	0	0	0	0	0	0	0	74515.1	0	0	0	0	0	0	0	0	0	0
[truncated: 1,294 more rows]
[truncated: 12 more columns]
