# Supplementary material for: Mutational signature distribution varies with DNA replication timing and strand asymmetry
Source: Genome Biol. 2018 Sep 10;19:129. doi: 10.1186/s13059-018-1509-y (PMC6130095; doi:10.1186/s13059-018-1509-y)
Supplement: Supplementary file 6 — Table S5. Values of the strand-specific mutational signatures. (XLSX 51 kb) [file 13059_2018_1509_MOESM6_ESM.xlsx]

## Sheet: List1
Table S5: Values of the strand-specific mutational signatures (the top half of matrix S from Methods, section “Calculating strand-specific exposures in individual samples”).
mutationType	mutationSubtype	LD_Signature1	LD_Signature2	LD_Signature3	LD_Signature4	LD_Signature5	LD_Signature6	LD_Signature7	LD_Signature8	LD_Signature9	LD_Signature10	LD_Signature12	LD_Signature13	LD_Signature14	LD_Signature15	LD_Signature16	LD_Signature17	LD_Signature18	LD_Signature19	LD_Signature20	LD_Signature21	LD_Signature22	LD_Signature23	LD_Signature25	LD_Signature26	LD_Signature28	LD_SignatureN1	LD_SignatureN2	LD_SignatureN3	LD_SignatureN4	LG_Signature1	LG_Signature2	LG_Signature3	LG_Signature4	LG_Signature5	LG_Signature6	LG_Signature7	LG_Signature8	LG_Signature9	LG_Signature10	LG_Signature12	LG_Signature13	LG_Signature14	LG_Signature15	LG_Signature16	LG_Signature17	LG_Signature18	LG_Signature19	LG_Signature20
C>A	ACA	0.0110983	0.000682708	0.0221723	0.0365	0.0149415	0	0.0004	0.036718	0.012	0.0007	0.0077	0	0.0001	0.0013	0.0161	0	0.0505364	0.0107	0	0	0	0.000453361	0	0	0	0.233324	0.0699633	0.00490918	0	0	0	0	0	0	0.0017	0	0	0	0	0	0.000334757	0	0	0	0.00183202	0	0	0.00117996
C>A	ACC	0.00914934	0	0.0178717	0.0309	0.00896092	0	0.0005	0.0332457	0.0067	0.001	0.0047	0	0.0042	0.004	0.0097	0	0.0109398	0.0074	0	0	0.00245101	0.0003668	0	0	0	0.00697773	0.0181913	0.000753365	0	0	0.000619107	0	0	0	0.0028	0	0	0	0	0	0.000648736	0	0	0	0.000342236	0	0	0.00221151
C>A	ACG	0.00149007	0	0.00213834	0.0183	0.00220785	0	0	0.00252531	0	0.0003	0.0017	0	0.0005	0	0.0022	0	0.00228807	0.0005	0	0	0	0	0	0	0	0	0	0	0	0	9.9279e-05	0	0	0	0.0005	0	0	0.0005	0	0	3.81446e-05	0	0	0	1.57623e-06	0	0	1.61691e-07
C>A	ACT	0.00623389	0	0.0162651	0.0243	0.00920691	0	0.0004	0.0335985	0	0.0092	0	0	0.0296	0	0.0088	0	0	0.0074	0	0	0.000922453	0	0	0	0	0.00535502	0.00754162	0	0	0	0.000323891	0	0	0	0.0019	0	0	0.0068	0	0.0046	0.000846658	0	0.0057	0	0.00317966	0.0194241	0	0.00300801
C>A	CCA	0.00659587	0.000677445	0.0187817	0.0461	0.0096749	0	0.0012	0.0317238	0	0.0031	0	0.00171009	0.0056	0	0.0159	0	0.0887681	0.0112	0	0	0.00454969	0.000164739	0.0148329	0	0	0.0253702	0.0197798	0.00446444	0	0	0	0	0	0	0.0101	0	0	0.0098	0	0.0135	0	0	0.0106	0	0.00103243	0	0	0.0173771
C>A	CCC	0.00734237	0	0.0157605	0.0614	0.0049523	0	0.0006	0.0255054	0.0057	0.0009	0	0	0.0102	0	0.01	0	0.0206414	0.0159	0	0	0.00376447	0.000736875	0	0	0	0.000564581	0.0027753	0.00316371	0	0	0.000213681	0	0	0	0.0241	0	0	0	0	0.0112	0.00115926	0	0.0084	0	0.00042188	0	0	0.0365025
C>A	CCG	0.00089284	0	0.00196339	0.0088	0.00280063	0	0	0.00115962	0	0.0007	0	0	0.0009	0	0.0022	0	0.0171784	0.0018	0	0	0.000900163	0.000163954	0	0	0	0	0	0	0	0	6.77046e-06	0	0	0	0.0091	0	0	0	0	0.0028	0.000244167	0	0.0015	0	0.000297463	0	0	0.0124826
C>A	CCT	0	0	0.0147229	0.0432	0.0110135	0	0.0013	0.0287912	0	0.016	0.0071	0	0.1257	0	0.0084	0	0	0.0096	0	0	0	0.000722732	0	0	0	0.00434247	0.00770938	0.0126508	0	0.00718658	0.000416333	0	0	0	0.0571	0	0	0.0091	0	0	0.00125677	0	0.0228	0	3.14794e-05	0.037677	0	0.103401
C>A	GCA	0.0082326	0	0.00969654	0.0376	0.0118922	0	0.0003	0.0236823	0.0118	0.0014	0	0.00013211	0.0018	0	0.0096	0	0.128724	0.0032	0	0	0	0.000349907	0	0	0	0.0190696	0.0108316	0	0	0	0.000352013	0	0	0	0.0024	0	0	0	0	0.0062	0	0	0.0024	0	0.0065354	0	0	0.00111612
C>A	GCC	0.00575802	0	0.0108433	0.0399	0.00924786	0	0.0001	0.0158219	0.0092	0.0022	0.0056	0	0.0114	0	0.0094	0	0.0160929	0.0031	0	0	0	0.000568338	0.0064683	0	0	0.00141903	0.00112532	0	0	0	0.000133817	0	0	0	0.0058	0	0	0	0	0	0.000754244	0	0.0099	0	0.0012938	0	0	0.00327143
C>A	GCG	0.000616335	0	0.000929141	0.0227	0.00280919	0	0	0.000850914	0	0.0002	0.0015	0	0.0011	0.0013	0.0036	0	0.00927142	0	0	0	0.000333838	0.000149418	0	0	0	0.00172926	0.000282657	0	0	0	0.000178442	0	0	0	0.0021	0	0	0	0	0	9.68208e-05	0	0	0	0.00128366	0	0	0.00375161
C>A	GCT	0.00445908	0	0.0122154	0.0258	0.0103013	0	0.0001	0.0210612	0.0085	0.0088	0.0027	0	0.0736	0	0.0063	0	0	0.0072	0	0	0	0	0.0104731	0	0	0.0011292	0.00329621	0	0	0	0.000122832	0	0	0	0.0087	0	0	0	0	0	0.000551104	0	0.0309	0	0.00310377	0.0720171	0	0.0129372
C>A	TCA	0.0122501	0	0.0116532	0.033	0.014774	0	0.001	0.0270324	0	0.0374	0	0	0.0005	0	0.0122	0	0	0.0051	0	0	0.00405163	0.00207129	0.00693815	0	0	0.0116144	0.0124419	0.00402506	0	0	0.0151274	0	0	0	0.0017	0	0	0.0222	0	0.0066	0.048166	0	0.0057	0	0.00182456	0.0670806	0	0.0006883
C>A	TCC	0.0111622	0	0.0166068	0.0538	0.0120435	0	0.002	0.0180898	0.0043	0.0103	0.0099	0	0.0166	0	0.0145	0	0	0.0063	0	0	0	0.00069641	0	0	0	0.00352245	0.0024234	0	0	0	0.00653249	0	0	0	0.0029	0	0	0	0	0	0.0173296	0	0.0062	0	0.00128652	0.041869	0	0.00405823
C>A	TCG	0.0022755	0	0.00135724	0.0104	0.00390236	0	0.0002	0.00169488	0	0.0031	0.0019	0	0	0.0025	0.004	0	0.0151624	0.0018	0	0	0.000513151	9.93936e-05	0	0	0	0.000513029	0.000796045	0	0	0	0.00165646	0	0	0	0.0011	0	0	0	0	0	0.00229316	0	0	0	0.00217294	0	0	0.0010011
C>A	TCT	0.0152591	0	0.0163281	0.037	0.0182434	0	0.0013	0.0381413	0	0.3083	0.0049	0	0.0516	0	0.0157	0	0	0.0087	0	0	0.00360565	0.00020743	0	0	0	0.00377517	0.00681134	0	0	0	0.0123946	0	0	0	0.0058	0	0	0.0322	0	0	0.0186346	0	0.0145	0	0.00501232	0.117878	0	0.0122291
C>G	ACA	0.00180107	0	0	0.0097	0.011671	0.0013	0	0.00835684	0	0	0	0	0	0.0011	0.0048	0	0.00151689	0.0058	0.000697041	0.0005	0.000527644	0	0	0.00127288	0.000255195	0.00254709	0	0.00116246	0	0	0.000263481	0.0240026	0	0	0	0	0	0.0048	0.0005	0.0031	0.00377517	0.0001	0	0	0.0016617	0	0	0
C>G	ACC	0.00258091	0	0.0121603	0.0054	0.00729209	0.0012	0	0.00430638	0	0	0.0015	0	0	0.0001	0.0024	0	0.00249878	0.0019	0.00205931	0.0008	0	0	0	0.00152819	0.000268899	0	0	0	0	0	0.000269866	0	0	0	0	0	0	0.0023	0.0003	0	0.000920825	0	0	0	0.0016269	0	0	0
C>G	ACG	0.000592548	0	0.00527542	0.0031	0.00230384	0	0	0.000584415	0	0	0	0	0	0.0006	0	0	0.00261451	0	1.2735e-05	0	0	0	0	0.000307246	0	0	0	0	0	0	0.000219234	0	0	0	0	0	0	0	0	0	1.98905e-05	0	0	0	2.58019e-05	0	0	0
C>G	ACT	0.00296399	0	0	0.0054	0	0.0018	0.0001	0.00863491	0.0038	0	0.0025	0	0	0.001	0	0	0.00398301	0.0072	0.000848587	0.0018	0.000299455	0	0.00342845	0.00249825	0.000307698	0	0.00187878	0.00346664	0	0	0.000610973	0.0232777	0	0.0116962	0	0	0	0	0.0002	0	0.00386063	0.0001	0	0.0073	0.00132851	0	0	0
C>G	CCA	0.00128498	0	0.0168326	0.0105	0	0	0.0001	0.00661908	0.0018	0	0	0	0	0.0009	0	0	0.000458464	0.0002	1.33163e-05	0.0001	0.000582018	0.000199049	0	0.00127911	0.000103366	0.00115524	0.00315956	0	0	0	2.77721e-05	0	0	0.00753752	0	0	0	0	0	0.0019	0.00533365	0	0	0.004	0.00192498	0	0	0
C>G	CCC	0.000702135	0	0.0135314	0.0097	0.00763323	0	0.0004	0.0060777	0.002	0	0.0019	0	0	0.0003	0.005	0	0.00365423	0.0028	0.000548145	0	0.0008253	0.000283776	0.00459847	0.00121498	0.000144311	0.00142776	0.00152262	0	0	0	0.000279644	0	0	0	0	0	0	0	0	0	0.000912303	0	0	0	0.000709368	0	0	0
C>G	CCG	0.00050629	0	0.00417646	0.0063	0.00261376	0	0.0006	0.000656033	0	0	0	0	0	0.0004	0.0028	0	0.00540577	0.0002	0	0	0.000382115	0	0	0.000207833	0	0	0	0	0	0	1.91616e-05	0	0	0	0	0	0	0	0	0	0.000285467	0	0	0	3.51787e-06	0	0	0
C>G	CCT	0.00138154	0	0	0.0094	0.0094171	0.0002	0.0003	0.00780503	0	0	0	0	0	0.0017	0.008	0	0.0055196	0	0.000120731	0.0003	0.00176065	0	0	0.00229703	0.000291	0	0	0	0	0	0.000312782	0.0240464	0	0	0	0	0	0.0039	0	0.0019	0.0063831	0	0	0	0.000953776	0	0.0008	0
C>G	GCA	0.000602123	0	0.0119168	0.007	0.00555942	0	0	0.00372457	0	0	0.0012	0	0	0.0022	0.0031	0	0.00092388	0.002	0.00133977	0.0004	0	0	0.00416966	0.00132061	8.15914e-05	0	0	0	0	0	4.48385e-05	0	0	0	0	0	0	0.0011	0	0	0.00134942	0.0002	0	0	0.00129632	0	0	0
C>G	GCC	0.00239335	0	0	0.0091	0.0053888	0.003	0.0004	0.0030466	0	0	0.0011	0	0	0	0.0032	0	0.000648648	0	0.00181115	0.0042	0	0.000137501	0.0023928	0.0018455	0.000105219	0	0	0	0	0	1.45201e-05	0.00982365	0	0	0	0	0	0.0029	0.0002	0	0.000788808	0.0001	0.0005	0	0.000260761	0	0	0
C>G	GCG	2.48534e-07	0	0.00167105	0.0062	0.00110059	0	0	0.000321213	0	0	0	0	0	0.0006	0	0	0.00054284	0	6.37538e-07	0	0.000214696	0	0	0.000205061	0	0	0	0	0	0	4.06659e-05	0	0	0	0	0	0	0	0	0	8.17912e-05	0	0	0	4.37755e-06	0	0	0
C>G	GCT	0.000890081	0	0	0.006	0	0.0017	0	0.00577566	0.0044	0	0.0009	0	0	0	0	0	0.00137672	0	0.00123826	0.0004	0.000538439	0	0	0.00122553	0.000159679	0	0	0	0	0	0.000268429	0.0179143	0	0.00604125	0	0	0	0	0.0004	0	0.00268012	0.0003	0.0018	0.0029	0.00182039	0	0	0
C>G	TCA	0.00187485	0	0.0160414	0.0032	0	0	0.0002	0.00411788	0	0	0.0024	0	0	0.0009	0	0	0.00180297	0	2.42985e-05	0.0002	0.000225491	0	0.00979872	0.0042019	0.00052137	0	0	0.00162526	0	0	0.0372419	0	0	0.00268106	0	0	0	0.0033	0	0	0.280235	0	0	0.005	0.000392685	0	0.0005	0
C>G	TCC	0.00206742	0	0.0201499	0.0105	0	0.0002	0.001	0.00379965	0.0025	0	0	0	0	0.0026	0	0	0.00786301	0	0.000151999	0.0003	0.000628695	0	0	0.00280776	0.000667326	0	0.0013861	0.00322393	0	0	1.94134e-05	0	0	0.00792405	0	0	0	0	0	0.0027	0.0638853	0	0	0.0064	0.000655602	0	0.0011	0
C>G	TCG	0.000304897	0	0.00252791	0.0031	0.00131908	0	0.0003	2.5653e-05	0	0	0	0	0	0	0	0	0.00151322	0	0	0	0.000395808	0	0	6.197e-09	0	0	0	0	0	0	0.00162547	0	0	0	0	0	0	0	0	0	0.00952849	0	0	0	1.36415e-05	0	0	0
C>G	TCT	0.00315157	0	0	0.005	0.0066446	0.0001	0.0007	0.00624755	0	0	0	0	0	0	0.0169	0	0.0035671	0	0.00068306	0.0003	0	0	0	0.00801938	0.00124578	0	0.00287408	0	0	0	0.0668799	0.0326736	0	0	0	0	0	0.0049	0.0001	0.0015	0.330225	0.0001	0.0015	0	0.00285238	0	0.0105	0
C>T	ACA	0.0295145	0	0.0178722	0.012	0.0218392	0.0312	0	0.0180667	0	0	0	0	0.0293	0.0117	0.0135	0	0.00382562	0.0221	0.032858	0.0051	0	0.0197672	0	0.00590723	0.00543379	0.0038975	0.012008	0.00119736	0	0	0.00744156	0	0	0	0	0	0	0.0093	0	0.0121	0.00148018	0	0	0	0.00935049	0	0	0
C>T	ACC	0.0143227	0	0.00889603	0.0075	0.0127561	0.0163	0	0.00565002	0	0.0032	0	0	0.0321	0.0169	0.0076	0	0.00246521	0.0203	0.022196	0.0062	0.00152486	0.0818806	0	0.0106265	0	0.0020427	0.00650657	0	0	0	0.00272631	0	0	0	0	0.0197	0	0.0056	0	0.0054	4.05087e-05	0	0	0	0.00422429	0	0	0
C>T	ACG	0.171647	0	0.00357271	0.0028	0.0167602	0.0908	0	0.0192651	0.0125	0.0126	0.0019	0.000316595	0.0496	0.0309	0.0035	0	0.00846396	0.0368	0.034572	0.0256	0.00362564	0.00924872	0	0.0199303	0	0.0150112	0.0297208	0.000199788	0	0	0.00332208	0	0	0	0	0.0001	0	0	0	0	0	0	0	0	0.00922921	0	0	0
C>T	ACT	0.0126238	0	0.0147976	0.0059	0	0.0149	0	0.020806	0.0076	0.0047	0.0067	0	0.0277	0.0066	0	0	0	0.0266	0.0188196	0.003	0	0.0332097	0	0.0113345	0.00162921	0	0.00945597	0.0080186	0	0	0.00332653	0	0	0.016478	0	0.0043	0	0	0	0	0	0	0	0.0101	0.00573596	0.00560574	0	0
C>T	CCA	0.0208964	0	0.0143951	0.021	0	0.0085	0	0.00486581	0	0.0012	0.0187	0	0.006	0.0051	0	0	0.00976751	0.0438	0.0111452	0.0034	0	0.0605726	0	0.00659444	0.00439153	0	0	0.0413275	0	0	0.0150195	0	0	0.0227692	0	0.0754	0	0.0098	0	0	0.00364728	0	0	0.021	0.0212652	0	0	0
C>T	CCC	0.0185017	0	0.00854478	0.0144	0.0175095	0.0099	0	0.00398015	0.0069	0.0024	0	0	0.0167	0.0088	0.0098	0	0.00565483	0.0753	0.0181527	0.0091	0.00711085	0.186376	0.00593664	0.00651063	0	0	0.00523455	0.0523124	0	0	0.00351692	0	0	0	0	0.1007	0	0	0	0.0094	0.00100423	0	0	0	0.00384724	0	0	0
C>T	CCG	0.0955772	0	0.00351847	0.0076	0.0128622	0.0901	0	0.00833864	0	0.0109	0	0	0.0293	0.0155	0.0016	0	0	0.0238	0.0443849	0.0318	0	0.0151491	0.0115594	0.0119049	0	0	0.0151161	0.0149067	0	0	0.00497928	0	0	0	0	0.0208	0	0.0076	0	0.0046	0.000129202	0	0	0	0.0131761	0.0161832	0	0
C>T	CCT	0.0171133	0	0.0160755	0.0201	0	0.0087	0	0.0188436	0.0097	0.0043	0.0205	0	0.0186	0.0096	0	0	0	0.1159	0.0138471	0.004	0	0.156015	0	0.00623856	0	0.00505117	0	0	0	0	0.00895655	0	0	0.0204295	0	0.0788	0	0	0	0	0.00061177	0	0	0.0211	0.00964803	0.00515332	0	0
C>T	GCA	0.0249438	0	0.0161273	0.0087	0.0200383	0.0653	0	0.00226126	0.0062	0	0.0124	0	0.0557	0.0476	0.0125	0	0	0.0374	0.0567939	0.0163	0.00191537	0.0532821	0	0.00960652	0.00338424	0.00398945	0.0048778	9.41737e-05	0	0	0.00639081	0	0	0	0	0	0	0	0	0	0.00293414	0	0	0	0.00206875	0.00270307	0	0
C>T	GCC	0.0271615	0	0.00820863	0.008	0	0.0773	0	0.00161665	0	0.0134	0	0	0.0618	0.1345	0	0	0.00419931	0.0614	0.0544299	0.0392	0.00322913	0.162918	0.00695388	0.0195074	0	0	0.0116475	0	0	0	0.00199582	0	0	0.0180223	0	0.021	0	0.0069	0	0.0092	0.00251517	0	0	0.0092	0.000325483	0	0	0
C>T	GCG	0.103571	0	0.00121292	0.0023	0	0.1339	0	0.0116067	0	0.027	0	0	0.0978	0.1829	0	0	0.0118974	0.0278	0.00459269	0.0019	0	0.0130465	0	0.0225027	0.00218931	0.00403718	0.0157902	0.000105852	0.04781	0	0.000303021	0	0	0.0131938	0	0.0002	0	0.0088	0	0.0023	0.00320526	0	0	0.0009	0.0075111	0	0	0
C>T	GCT	0.0176899	0	0.0106116	0.0082	0	0.0524	0	0.00628493	0.0101	0.0152	0	0	0.0555	0.08	0	0	0	0.0917	0.0495809	0.0166	0	0.10759	0	0.0173075	0.00104399	0.0049416	0.0100505	0.00525501	0.0175875	0	0.00326582	0	0	0.0195029	0	0.0161	0	0	0	0.0115	0.00168773	0	0	0.0116	0.000925697	0.00191338	0	0
C>T	TCA	0.0144921	0	0.00888021	0.0035	0.0109976	0.0074	0	0.00718067	0	0.0037	0	0	0.0092	0.0112	0.0172	0	0.0149234	0.0218	0.0107103	0.0064	0	0.0145586	0	0.0113033	0	0	0	0.0754794	0	0	0.419941	0	0	0	0	0.1202	0	0.005	0	0.0138	0.113842	0	0	0	0.0161008	0	0	0
C>T	TCC	0.0176808	0	0.0135296	0.007	0	0.0067	0	0.00406103	0.0084	0.0211	0	0	0.0283	0.0156	0	0	0.00996274	0.033	0.00817551	0.0086	0.00199083	0.0435104	0.00644879	0.0108075	0.00511662	0	0	0.0402432	0	0	0.0819725	0	0	0.020645	0	0.2887	0	0	0	0.0095	0.0150248	0	0	0.0131	0.01678	0	0	0
C>T	TCG	0.0760022	0	0.00170541	0.0011	0	0.0391	0	0.00553512	0	0.2141	0	0	0.0094	0.0104	0	0	0.0115497	0.009	0.0231639	0.0126	0	0.00275264	0	0.0103643	0	0	0	0	0	0	0.0477202	0	0	0.00753449	0	0.0992	0	0.0047	0	0.001	0.0061021	0	0	0.0036	0.0162721	0	0	0
C>T	TCT	0.0137617	0	0.0103044	0.0077	0	0.0047	0	0.0122091	0	0.0392	0	0	0.0229	0.0076	0	0	0	0.0267	0.00954009	0.0064	0	0.0243288	0	0.00724915	0.00619316	0	0	0	0	0	0.228675	0	0	0.0117875	0	0.0844	0	0.0096	0	0.009	0.0281407	0	0	0.0193	0.0198274	0.00539801	0	0
T>A	ATA	0.00402152	0	0.00842856	0.0048	0.0089029	0.0006	0.001	0.0133651	0.0121	0	0.0058	0	0	0.0021	0.0081	0	0.00303721	0.0011	0.000574401	0.0083	0.0496192	0	0	0.00445934	0	0.137614	0.0193308	0	0	0	1.32377e-07	0	0	0	0	0	0	0	0	0	0.00124362	0	0	0	0.000613002	0	0	0
T>A	ATC	0.00237114	0.00011307	0.0073731	0.0039	0.0073992	0.0033	0.0008	0.0124312	0.0042	0.0002	0	0	0	0.009	0.0073	0	0.000811167	0.0053	0.00197146	0.0292	0.0116667	0	0.00889256	0.0128222	0	0.00498263	0	0	0	0	0	0	0	0	0	0	0	0	0	0.0065	0.00106	0.0008	0	0	0.00187859	0	0	0
T>A	ATG	0.00281091	0	0.0073573	0.01	0.0115081	0	0.0009	0.0140367	0.0068	0	0	0	0	0.0009	0.008	0	0.00450321	0	0	0.0027	0.0679155	0	0	0.00117234	0	0.00111824	0	0	0	0	0.000532929	0	0	0	0	0	0	0	0	0.0046	0.000102554	0	0	0	0.00108735	0	0.0045	0.000190587
T>A	ATT	0.00836091	0.000149111	0.00875394	0.003	0.0111936	0.0053	0.0035	0.0241099	0.0185	0	0	0	0	0.0079	0.0084	0	0.00273652	0	0.0074211	0.0043	0.0145999	0	0	0.00399314	0	0.00657793	0	0	0	0	0	0	0	0	0	0	0	0	0.0012	0.006	0.000971812	0.0009	0	0	0.00204549	0	0.0033	0
T>A	CTA	0.00118259	0	0.00757132	0.0075	0.00504316	0.0001	0	0.0120242	0.0055	0	0	0.000285159	0	0.0016	0.0054	0	0.000412346	0.0043	0	0	0.0868985	0.000594528	0	0.00356142	0	0.00713429	0	0	0	0	0.000154599	0	0	0	0	0	0	0	0	0.0017	0	0	0	0	3.00792e-05	0	0	4.50424e-05
T>A	CTC	0.00190317	0	0.0127255	0.0111	0.00620884	0.0026	0.0014	0.0178811	0	0.0001	0.0086	0	0	0.0043	0.0128	0	0.00249141	0.0053	0	0.0037	0.0537068	0	0	0.00390161	0	0.000603562	0.00402109	0	0	0	0.000464019	0	0	0	0	0	0	0.0049	0	0	0.000222287	0.0034	0	0	0.0102237	0	0	0.00438906
T>A	CTG	0.00148796	0	0.0115086	0.0342	0.0105076	0.0008	0.0007	0.0163568	0	0.0003	0	0.000286952	0	0.0027	0.013	0	0.00552305	0.0021	0.00112784	0.0025	0.213221	0.00017312	0.0628606	0.0023903	0	0.00162993	0	0	0	0	0.00023041	0	0	0	0	0	0	0.0051	0	0.0031	0	0.0002	0	0	0.00446704	0	0	0
T>A	CTT	0.00217934	0	0.0164562	0.0115	0.00978464	0.0011	0.0018	0.0262478	0	0.0009	0.0054	0	0	0.0007	0.0096	0	0.00331371	0	0	0.001	0.0618275	0	0	0.00163592	0	0.0020444	0.00285781	0	0	0	0.000574886	0	0	0	0	0	0	0.0069	0	0	8.00446e-07	0.002	0	0	0.0312449	0	0.0022	0.00238554
T>A	GTA	0.000689289	0.000114994	0.00443478	0.0069	0.00674039	0	0	0.00813918	0.003	0	0.0015	0	0	0	0.003	0	0.00187543	0	0	0	0.0537091	0	0	0.00224289	0	0.00923018	0	0	0	0	0	0	0	0	0	0	0	0	0	0	0.00013796	0	0	0	8.54569e-06	0	0.0026	0.00016313
T>A	GTC	0.00055241	0	0.00561543	0.0052	0.0040216	0.0028	0	0.00791008	0.0029	0.0001	0.0039	0	0	0.0038	0.004	0	0.00151031	0	0.00379918	0.0142	0.0094894	0.000183204	0	0.00520729	0	7.78502e-06	0	0	0	0	0.000293862	0	0	0	0	0	0	0	0	0	0.000252867	0.0025	0	0	0.00257347	0	0	0
T>A	GTG	0.00120023	8.87213e-05	0.00807014	0.0133	0.00681435	0.0006	0.0006	0.00905726	0.0028	0	0.0019	0	0	0.0026	0.0051	0	0.00150537	0.0016	0	0.0031	0.0502939	0	0	0.00135812	0	3.67546e-05	0	0	0	0	0	0	0	0	0	0	0	0	0	0	0.000153517	0	0	0	0.00353882	0	0	0.000828334
T>A	GTT	0.00210714	0	0.00867912	0.0045	0.00510103	0.0021	0.001	0.0178122	0	0.0004	0.0031	0.000122746	0	0.0043	0.0033	0	0.00361103	0.0052	0.00190075	0.0041	0.0106015	0	0	0.00251311	0	0.000529154	0	0	0	0	0.000215755	0	0	0	0	0	0	0.0036	0	0	0	0.0009	0	0	0.00387901	0	0	0
T>A	TTA	0.00560016	8.07525e-05	0.00713268	0.0045	0.00920564	0.0002	0.001	0.01514	0	0	0	0	0	0.0008	0.0085	0	0.00466328	0.0039	0	0.0027	0.0408105	0	0.0218303	0.000628145	0	0.0427132	0	0	0	0	0	0	0	0	0	0	0	0.0215	0	0.0057	0.000403261	0	0	0	0.000698812	0	0	0.000924548
T>A	TTC	0.00199908	0	0.0091028	0.0046	0.00683534	0.0008	0.0015	0.0120936	0	0.0008	0.0132	0.000771813	0	0.0019	0.0087	0	0.00257816	0.0048	0	0.0045	0.0255704	0	0.00340569	0.00507375	0	0.000794468	0.00114086	0	0	0	4.8029e-06	0	0	0	0	0	0	0.0027	0	0	0	0.0016	0	0	0.00257936	0	0	0.000708207
T>A	TTG	0.00109007	0	0.00656586	0.0082	0.00714421	0	0.001	0.00836255	0	0	0.0037	0	0	0.0006	0.0063	0	0.00201674	0	9.70031e-05	0	0.0698452	0	0.0101915	2.01384e-05	0	1.6652e-05	0.00165279	0	0	0	6.6605e-05	0	0	0	0	0	0	0.014	0	0	0.000245194	0	0	0	2.11336e-05	0	0.0052	0
T>A	TTT	0.00398102	0	0.0147121	0.0045	0.0102409	0.0007	0.005	0.0276533	0.0139	0.0028	0	0	0	0.0003	0.008	0	0.00281868	0.0085	0	0.0008	0.0235791	0	0	0.00123554	0	0.00472082	0	0	0	0	0.000276316	0	0	0	0	0	0	0	0	0.0094	0.000160346	0.0012	0	0	0.00388313	0	0	0.00231349
T>C	ATA	0.0139158	0	0.0130357	0.0084	0.0353667	0	0.0005	0.0162065	0	0.0031	0.0466	0	0	0.0115	0.0717	0	0.00293305	0.0145	0	0	0.0168399	0.00106845	0	0	0	0	0.0127753	0	0	0	0.00130351	0	0	0	0.0075	0	0	0.0252	0	0	0.000549454	0.0026	0	0	0.00269731	0	0	0.0163951
T>C	ATC	0.00627496	0	0.00918629	0	0.0137711	0	0.0001	0	0	0.0052	0.0317	0	0	0.0073	0.0171	0	0.00151328	0.0048	0	0	0.00110826	0.000221573	0	0	0	0.00407584	0.00913536	0	0	0	0.000425577	0	0.002	0	0.0056	0	0.0077878	0.0105	0	0	0.000145507	0.0046	0	0	0.00807815	0	0	0.0192518
T>C	ATG	0	0	0.0117169	0.0081	0.0284491	0	0.0007	0.00985258	0	0.0026	0.0487	0.000279178	0.0035	0	0.0348	0	0.00332967	0.0135	0	0	0.00491362	0.000498802	0	0	0	0.00467031	0.00494987	0	0	0.0101376	0.000575473	0	0	0	0.0217	0	0	0.0176	0	0	0	0	0.0073	0	0.00443287	0	0	0.0547849
T>C	ATT	0.00925632	0	0.0169789	0	0.027303	0	0.0011	0	0	0.004	0.025	0	0	0.0063	0.0497	0	0.00549132	0.016	0	0	0.00263052	0.000313241	0	0	0	0.0027521	0.00532639	0	0	0	0.00148816	0	0.0036	0	0.0023	0	0.0218295	0.0247	0	0	0.000267461	0.0025	0	0	0.00314037	0	0	0.00734127
T>C	CTA	0.00417667	0	0.00789501	0.0052	0	0	0.001	0.00517384	0	0.0005	0.0312	0	0.0006	0.0032	0	0	0.000192169	0.0066	0	0	0.00402735	0	0	0	0	0	0.0067491	0	0	0	0.000546619	0	0	0.0142386	0.0062	0	0	0.0154	0	0	4.27515e-05	0	0	0.0146	0.007427	0	0	0.0148677
T>C	CTC	0.00525259	0	0.0144312	0	0.0124895	0	0.0008	0	0	0.0019	0.0385	4.33075e-05	0.0053	0.005	0.0194	0	0.00305019	0.007	0	0	0.00135244	0	0.0107716	0	0	0.0105648	0.0656913	0	0	0	0.000392333	0	0.0026	0	0.004	0	0.0109369	0.0118	0	0	0	0	0	0	0.039657	0	0	0.0183562
T>C	CTG	0.00701323	0	0.00842297	0.01	0	0	0.001	0.00565777	0	0.0015	0.0415	0	0.0016	0	0	0	0.00259646	0.004	0	0	0.00274967	0.000320705	0	0	0	0	0.00421211	0	0	0	0.000362025	0	0	0.0187416	0.027	0	0	0.0154	0	0	5.42725e-05	0	0.0128	0.019	0.0286097	0	0	0.0741506
T>C	CTT	0.00671381	0	0.0119324	0	0	0	0.0045	0	0	0.002	0.0324	0	0.0027	0.0035	0	0	0.00131003	0.0053	0	0	0.00236335	0	0	0	0	0	0.0010457	0	0	0	0.0005609	0	0.0054	0.0190541	0.0033	0	0.0111204	0.0275	0	0	7.63944e-07	0	0	0.0263	0.10187	0	0	0.0110011
T>C	GTA	0	0	0.00685006	0.0061	0	0	0.0002	0.00572078	0	0	0.0573	0	0	0	0	0	0.000529126	0.0039	0	0	0.00421745	0.000251169	0	0	0	0	0.00447549	0	0	0.0112478	4.67385e-06	0	0	0.016295	0.0122	0	0	0.0091	0.0064	0	0.00105408	0.0078	0.0195	0.0161	1.14013e-05	0	0	0.00246932
T>C	GTC	0.00699972	0	0.00626075	0	0.00957456	0	0.0001	0	0	0	0.0274	0.0005299	0	0.0499	0.0099	0	0.00227913	0.003	0	0	0	0.000538218	0	0	0	0.00181547	0.00450999	0	0	0	0.000186066	0	0.0016	0	0.0059	0	0.00518105	0.0097	0.0101	0	0	0.0127	0	0	0.00965771	0	0	0.00156563
T>C	GTG	0	0	0.00609876	0	0.0141039	0	0.0003	0	0	0	0.041	0	0	0	0.0148	0	0.00587106	0.006	0	0	0.00147488	0	0	0	0	0	0.00357282	0	0	0.00497759	4.95044e-07	0	0.0042	0	0.0115	0	0.00504071	0.0094	0.0054	0	0.000630096	0.0082	0.0154	0	0.00465413	0	0	0.0273418
T>C	GTT	0.0106674	0	0.00750934	0	0	0	0.0081	0	0	0	0.0405	0	0	0.0094	0	0	0.00477157	0.0099	0	0	0.00156104	0.00099577	0	0	0	0.00217791	0.00119684	0	0	0	0.000578598	0	0.0024	0.0156669	0.0042	0	0.00848822	0.0126	0.0124	0	0.000676188	0.0086	0	0.0142	0.00814923	0	0	0.00149826
T>C	TTA	0.00807362	0	0.0091155	0	0	0	0.0023	0	0	0.003	0.05	0.000784056	0.0018	0	0	0	0.000302304	0.0052	0	0	0.00480367	0	0	0	0	0.00165647	0.0066172	0	0	0	0.000101932	0	0.0028	0.0170596	0.0059	0	0.00490107	0.0156	0	0	0	0	0.0068	0.0246	0.00170859	0	0	0.00573423
T>C	TTC	0	0	0.0109538	0.0016	0	0	0.0018	0.00608101	0	0.0097	0.0342	0	0.0056	0.0099	0	0	0.00626079	0.002	0	0	0.000912158	0.000230609	0	0	0	0	0.01882	0	0	0.00485738	0.000470344	0	0	0.0141957	0.0035	0	0	0.0137	0	0	0.000132975	0	0	0.0183	0.0110742	0	0	0.0112343
T>C	TTG	0	0	0.00611303	0	0.0125965	0	0.0019	0	0	0.0065	0.032	0	0.0034	0	0.0165	0	0.00154127	0.0057	0	0	0.00178174	0.000239514	0	0	0	6.59151e-05	0.00400004	0	0	0.00832545	0.000192354	0	0.0036	0	0.0106	0	0.00171248	0.0098	0	0	3.74024e-05	0	0.0039	0	0.005932	0	0	0.0237676
T>C	TTT	0	0	0.0107743	0.0022	0.0173751	0	0.0024	0.0100034	0	0.0099	0	0	0.0026	0	0.0174	0	0.0013578	0.0038	0	0	0	0	0	0	0	0	0.00876022	0	0	0.00625711	0.00058533	0	0	0	0.0029	0	0	0.0309	0	0.0371	0.000179703	0	0.0047	0	0.00720822	0	0	0.00539519
T>G	ATA	0.00158764	0	0.00235137	0	0.00346215	0	0	0.00421972	0.0335	0	0.0012	0	0	0	0.0052	0	0.000386138	0.0014	0	0	0.001652	0	0	0	0	0.000525559	0	0	0	0	3.37184e-05	0	0	0	0	0	0	0	0	0	0.0003862	0	0	0	5.31392e-05	0	0	1.76529e-06
T>G	ATC	0.00178409	0	0.00146423	0.0002	0.00224659	0	0	0.000793671	0.0051	0.004	0.001	0	0.002	0	0.0042	0	0.00125498	0	0	0	0	0	0	0	0	0	0	0	0	0	2.48448e-05	0	0	0	0.0017	0	0	0	0	0	0.000112383	0	0.0006	0	0.00646866	0	0	0.000381388
T>G	ATG	0.00138583	0	0	0.0015	0.00549022	0	0.0009	0.0068658	0	0.0015	0.0018	0	0.0007	0	0.0061	0	0.00236922	0.001	0	0	0.00108687	0	0	0	0	8.48638e-05	0	0	0	0	0.000273454	0.00905378	0	0	0.0007	0	0	0.0052	0	0	3.60007e-05	0	0.0012	0	0.00348155	0	0	0.000658758
T>G	ATT	0.00315854	0	0.00703098	0.0002	0	0	0	0.00293992	0	0.0137	0.003	0	0.0056	0	0	0	0.000338603	0.0017	0	0	0	0	0	0	0	0	0	0	0	0	0.000217695	0	0	0.00382123	0.0029	0	0	0.0193	0	0	0.000192494	0	0.0029	0.0076	0.0309264	0	0	0.000532125
T>G	CTA	0.000302691	0	0.00197418	0	0.00204165	0	0	0.00242405	0	0.0022	0	0	0	0	0.0002	0	6.10025e-05	0	0	0	0.00112036	0	0	0	0	0	0	0	0	0	0.000113785	0	0	0	0.0001	0	0	0.0216	0	0.0013	1.50942e-05	0	0	0	9.14698e-05	0	0	2.32641e-05
T>G	CTC	0.0020985	0	0.0058243	0.0013	0.0034785	0	0.0008	0.00209621	0	0.0018	0	0	0.002	0	0.0082	0	0.0020157	0.0011	0	0	0.00106458	0.000190144	0	0	0	2.82854e-05	0	0	0	0	2.20951e-05	0	0	0	0.004	0	0	0.0064	0	0.0049	0.000147625	0	0.0019	0	0.0198143	0	0	0.00847649
T>G	CTG	0.00159955	0	0.0104647	0.0046	0	0	0.0009	0.00660405	0	0.0037	0	0	0.0005	0	0	0	0.00531197	0.0013	0	0	0.00418857	0	0	0	0.0185165	0	0	0	0	0	0.000228246	0	0	0.00714746	0.005	0	0	0.0126	0	0.0045	4.59873e-05	0	0.0007	0.0067	0.0134498	0	0	0.0153838
T>G	CTT	0.00275854	0	0	0.0012	0.0114868	0	0.0013	0.00486671	0	0.0182	0	0	0.0063	0	0.0186	0	0.00234163	0.0019	0	0	0.00162941	0.000210835	0	0	0	0.000558737	0	0	0	0	6.71113e-05	0.00872439	0	0	0.0086	0	0	0.0509	0	0.0063	0.000463715	0	0.0045	0	0.261457	0	0	0.00218539
T>G	GTA	9.9045e-05	0	0.00414449	0	0.00162766	0	0	0.000974579	0	0	0	0	0	0	0	0	0.00134153	0	0	0	0	0	0	0	0	0	0	0	0	0	9.55524e-05	0	0	0	0	0	0	0.0072	0	0	1.84899e-05	0	0	0	3.91938e-05	0	0	3.57915e-06
T>G	GTC	0.000202366	0	0.00450199	0	0.000327735	0	0	0.000524822	0	0.002	0.0004	0	0.0019	0	0.0032	0	9.20431e-07	0	0	0	0	0	0	0	0	0	0	0	0	0	4.70024e-05	0	0	0	0.0016	0	0	0.0006	0	0	9.33735e-05	0	0.0022	0	0.00907846	0	0	0.00283058
T>G	GTG	0.00118835	0	0	0.0018	0	0	0.0017	0.00608775	0	0.0009	0.0011	0	0.0012	0	0	0	0.009695	0.0043	0	0	0.00187759	0.000187132	0	0	0	0.0154194	0	0	0	0	0.000109926	0.0163915	0	0.00594888	0.001	0	0	0.005	0	0	1.05792e-05	0	0.0037	0.0008	0.00478278	0	0	0.00273322
T>G	GTT	0.000800723	0	0.00706724	0.0002	0	0	0.0009	0.00542743	0	0.003	0.0032	0	0.0038	0	0	0	0.00289055	0.0025	0	0	0	0	0	0	0	0	0	0	0	0	8.64772e-05	0	0	0.00330747	0.0035	0	0	0.0185	0	0	5.37412e-05	0	0.019	0.0044	0.0634978	0	0	0.00355856
T>G	TTA	0.00139755	0	0	0	0.00520287	0	0	0.00174322	0	0.005	0.0019	0	0	0	0.0068	0	3.63184e-05	0.0032	0	0	0.0016517	0	0	0	0	0	0	0	0	0	7.1737e-05	0.00542718	0	0	0.0009	0	0	0.0502	0	0	0.000546582	0	0	0	0.000133411	0	0	2.69147e-07
T>G	TTC	0.00129174	0	0.00616025	0.0003	0.00513161	0	0.001	0.00254984	0	0.0092	0.0027	0	0.0015	0	0.0069	0	0.00323384	0.0018	0	0	0	0	0	0	0.0301171	0.000353724	0	0	0	0	1.42815e-05	0	0	0	0.0019	0	0	0.0081	0	0	0.000235347	0	0.0004	0	0.00961335	0	0	0.000377234
T>G	TTG	0.00203108	0	0	0.003	0	0	0.001	0.0060304	0	0.0022	0.0011	0	0.0002	0	0	0	0.000754602	0.0011	0	0	0.00257275	0.000247502	0	0	0	0.00133753	0	0	0	0	0.000206615	0.0110765	0	0.00605525	0.0011	0	0	0.0088	0	0	4.79022e-07	0	0.0009	0.0049	0.00452246	0	0	0.000515422
T>G	TTT	0.00403013	0	0	0.0011	0	0	0.0014	0.007224	0	0.0633	0	0	0.0025	0	0	0	0.00212644	0.0013	0	0	0	0	0	0	0	0	0	0	0	0	2.35982e-05	0.013001	0	0.0133699	0.0072	0	0	0.0545	0	0.0032	0.000670588	0	0.0033	0.0163	0.0580404	0	0	0.000615657
[truncated: 10 more columns]
